# Supplementary material for: Discovery and Validation of Grain Shape Loci in U.S. Rice Germplasm Through Haplotype Characterization
Source: Front Genet. 2022 Sep 12;13:923078. doi: 10.3389/fgene.2022.923078 (PMC9511171; doi:10.3389/fgene.2022.923078)
Supplement: Supplementary file 1 [file Table2.XLSX]

## Sheet: Supp. Table 2
Supplementary Table 2. Haplotype characterization in IRRI 3K RGP panel for GL7 gene
				Chr	Chr 7	Chr 7	Chr 7	Chr 7	Chr 7	Chr 7	Chr 7	Chr 7		Chr 7	Chr 7	Chr 7	Chr 7	Chr 7	Chr 7	Chr 7	Chr 7	Chr 7	Chr 7	Chr 7	Chr 7	Chr 7	Chr 7	Chr 7	Chr 7	Chr 7	Chr 7	Chr 7	Chr 7	Chr 7	Chr 7	Chr 7	Chr 7	Chr 7	Chr 7	Chr 7	Chr 7	Chr 7	Chr 7	Chr 7	Chr 7	Chr 7	Chr 7	Chr 7	Chr 7
				IRGSP V.1 Position →	24666092	24668947	24669200	24667874	24668019	24667793	24664520	24668887		24664400	24664512	24664779	24664785	24665163	24665290	24665423	24665560	24665593	24665761	24665783	24665855	24665857	24665911	24665973	24666018	24666075	24666077	24666126	24666195	24666257	24666398	24666400	24666473	24666582	24666617	24666638	24666708	24666811	24666840	24666868	24666869	24666951	24667068	24667175	24667245
				GL7 SNP ID →	GL7-SNP1	GL7-SNP2	GL7-SNP3	GL7-SNP4	GL7-SNP5	GL7-SNP6	GL7-SNP7	GL7-SNP8
IRIS ID	Name	Variety group	Country	GL7 Hap ID LSU ID	LSU-902	LSU-908	LSU-911	LSU-921	LSU-916	LSU-914	LSU-1303	LSU-1305
IRIS 313-8409	SOM NGHE AN::IRGC 60751-1	indica admix	Vietnam	GL7-Hap1	T	C	A	T	G	T	T	C		G	T	G	T	G	G	G	C	C	T	A	G	T	A	A	T	G	T	G	C	G	G	G	G	G	C	T	G	A	C	C	G	C	A	G	G
IRIS 313-8622	XITTO::IRGC 6671-1	indica	India	GL7-Hap1	T	C	A	T	G	T	T	C		G	T	G	T	G	G	G	C	C	T	A	G	T	A	A	T	G	T	G	C	G	G	G	G	G	C	T	G	A	C	C	G	C	A	G	G
IRIS 313-8932	PATISAIL::IRGC 37562-1	indica	Bangladesh	GL7-Hap1	T	C	A	T	G	T	T	C		G	T	G	T	G	G	G	C	C	T	A	G	T	A	A	T	G	T	G	C	G	G	G	G	G	C	T	G	A	C	C	G	C	A	G	G
IRIS 313-9066	AUS 177::IRGC 29009-1	indica	Bangladesh	GL7-Hap1	T	C	A	T	G	T	T	C		G	T	G	T	G	G	G	C	C	T	A	G	T	A	A	T	G	T	G	C	G	G	G	G	G	C	T	G	A	C	C	G	C	A	G	G
IRIS 313-12017	EX SANDEMA::IRGC 79964-1	indica admix	Ghana	GL7-Hap1	T	C	A	T	G	T	T	C		G	T	G	T	G	G	G	C	C	T	A	G	T	A	A	T	G	T	G	C	G	G	G	G	G	C	T	G	A	C	C	G	C	A	G	G
IRIS 313-10509	AMBARIKORI::IRGC 5132-1	indica	Africa	GL7-Hap1	T	C	A	T	G	T	T	C		G	T	G	T	G	G	G	C	C	T	A	G	T	A	A	T	G	T	G	C	G	G	G	G	G	C	T	G	A	C	C	G	C	A	G	G
CX408	CX408	indica		GL7-Hap1	T	C	A	T	G	T	T	C		G	T	G	T	G	G	G	C	C	T	A	G	T	A	A	T	G	T	G	C	G	G	G	G	G	C	T	G	A	C	C	G	C	A	G	G
CX409	CX409	indica		GL7-Hap1	T	C	A	T	G	T	T	C		G	T	G	T	G	G	G	C	C	T	A	G	T	A	A	T	G	T	G	C	G	G	G	G	G	C	T	G	A	C	C	G	C	A	G	G
CX410	CX410	indica		GL7-Hap1	T	C	A	T	G	T	T	C		G	T	G	T	G	G	G	C	C	T	A	G	T	A	A	T	G	T	G	C	G	G	G	G	G	C	T	G	A	C	C	G	C	A	G	G
CX411	CX411	indica		GL7-Hap1	T	C	A	T	G	T	T	C		G	T	G	T	G	G	G	C	C	T	A	G	T	A	A	T	G	T	G	C	G	G	G	G	G	C	T	G	A	C	C	G	C	A	G	G
CX413	CX413	indica		GL7-Hap1	T	C	A	T	G	T	T	C		G	T	G	T	G	G	G	C	C	T	A	G	T	A	A	T	G	T	G	C	G	G	G	G	G	C	T	G	A	C	C	G	C	A	G	G
CX414	CX414	indica		GL7-Hap1	T	C	A	T	G	T	T	C		G	T	G	T	G	G	G	C	C	T	A	G	T	A	A	T	G	T	G	C	G	G	G	G	G	C	T	G	A	C	C	G	C	A	G	G
CX417	CX417	indica		GL7-Hap1	T	C	A	T	G	T	T	C		G	T	G	T	G	G	G	C	C	T	A	G	T	A	A	T	G	T	G	C	G	G	G	G	G	C	T	G	A	C	C	G	C	A	G	G
CX418	CX418	indica		GL7-Hap1	T	C	A	T	G	T	T	C		G	T	G	T	G	G	G	C	C	T	A	G	T	A	A	T	G	T	G	C	G	G	G	G	G	C	T	G	A	C	C	G	C	A	G	G
CX420	CX420	indica		GL7-Hap1	T	C	A	T	G	T	T	C		G	T	G	T	G	G	G	C	C	T	A	G	T	A	A	T	G	T	G	C	G	G	G	G	G	C	T	G	A	C	C	G	C	A	G	G
CX421	CX421	indica		GL7-Hap1	T	C	A	T	G	T	T	C		G	T	G	T	G	G	G	C	C	T	A	G	T	A	A	T	G	T	G	C	G	G	G	G	G	C	T	G	A	C	C	G	C	A	G	G
CX422	CX422	indica		GL7-Hap1	T	C	A	T	G	T	T	C		G	T	G	T	G	G	G	C	C	T	A	G	T	A	A	T	G	T	G	C	G	G	G	G	G	C	T	G	A	C	C	G	C	A	G	G
CX423	CX423	indica		GL7-Hap1	T	C	A	T	G	T	T	C		G	T	G	T	G	G	G	C	C	T	A	G	T	A	A	T	G	T	G	C	G	G	G	G	G	C	T	G	A	C	C	G	C	A	G	G
CX424	CX424	indica		GL7-Hap1	T	C	A	T	G	T	T	C		G	T	G	T	G	G	G	C	C	T	A	G	T	A	A	T	G	T	G	C	G	G	G	G	G	C	T	G	A	C	C	G	C	A	G	G
CX425	CX425	indica		GL7-Hap1	T	C	A	T	G	T	T	C		G	T	G	T	G	G	G	C	C	T	A	G	T	A	A	T	G	T	G	C	G	G	G	G	G	C	T	G	A	C	C	G	C	A	G	G
CX426	CX426	indica		GL7-Hap1	T	C	A	T	G	T	T	C		G	T	G	T	G	G	G	C	C	T	A	G	T	A	A	T	G	T	G	C	G	G	G	G	G	C	T	G	A	C	C	G	C	A	G	G
IRIS 313-9148	BADAL 1163::IRGC 32796-1	indica	Bangladesh	GL7-Hap1	T	C	A	T	G	T	T	C		G	T	G	T	G	G	G	C	C	T	A	G	T	A	A	T	G	T	G	C	G	G	G	G	G	C	T	G	A	C	C	G	C	A	G	G
CX416	CX416	indica		GL7-Hap1	T	C	A	T	G	T	T	C		G	T	G	T	G	G	G	C	C	T	A	G	T	A	A	T	G	T	G	C	G	G	G	G	G	C	T	G	A	C	C	G	C	A	G	G
CX419	CX419	indica		GL7-Hap1	T	C	A	T	G	T	T	C		G	T	G	T	G	G	G	C	C	T	A	G	T	A	A	T	G	T	G	C	G	G	G	G	G	C	T	G	A	C	C	G	C	A	G	G
IRIS 313-8732	WP 36::IRGC 55278-1	indica	Thailand	GL7-Hap1	T	C	A	T	G	T	T	C		G	T	G	T	G	G	G	C	C	T	A	G	T	A	A	T	G	T	G	C	G	G	G	G	G	C	T	G	A	C	C	G	C	A	G	G
IRIS 313-10340	BR 4973-34-6-6::IRGC 117317-1	indica admix	Bangladesh	GL7-Hap1	T	C	A	T	G	T	T	C		G	T	G	T	G	G	G	C	C	T	A	G	T	A	A	T	G	T	G	C	G	G	G	G	G	C	T	G	A	C	C	G	C	A	G	G
IRIS 313-9190	CODE NO 31323::IRGC 46907-1	indica admix	India	GL7-Hap1	T	C	A	T	G	T	T	C		G	T	G	T	G	G	G	C	C	T	A	G	T	A	A	T	G	T	G	C	G	G	G	G	G	C	T	G	A	C	C	G	C	A	G	G
IRIS 313-7665	CT 6510-24-1-2::C1	indica admix		GL7-Hap1	T	C	A	T	G	T	T	C		G	T	G	T	G	G	G	C	C	T	A	G	T	A	A	T	G	T	G	C	G	G	G	G	G	C	T	G	A	C	C	G	C	A	G	G
IRIS 313-7736	NONA BOKRA::IRGC 22710-C1	indica	India	GL7-Hap1	T	C	A	T	G	T	T	C		G	T	G	T	G	G	G	C	C	T	A	G	T	A	A	T	G	T	G	C	G	G	G	G	G	C	T	G	A	C	C	G	C	A	G	G
IRIS 313-11460	SELHI::IRGC 52760-1	indica	India	GL7-Hap1	T	C	A	T	G	T	T	C		G	T	G	T	G	G	G	C	C	T	A	G	T	A	A	T	G	T	G	C	G	G	G	G	G	C	T	G	A	C	C	G	C	A	G	G
IRIS 313-11674	BEUA KAE::IRGC 64221-1	indica	Thailand	GL7-Hap1	T	C	A	T	G	T	T	C		G	T	G	T	G	G	G	C	C	T	A	G	T	A	A	T	G	T	G	C	G	G	G	G	G	C	T	G	A	C	C	G	C	A	G	G
IRIS 313-11686	QUAHNG LUANG::IRGC 64609-2	indica	Thailand	GL7-Hap1	T	C	A	T	G	T	T	C		G	T	G	T	G	G	G	C	C	T	A	G	T	A	A	T	G	T	G	C	G	G	G	G	G	C	T	G	A	C	C	G	C	A	G	G
IRIS 313-11720	DAW 85::IRGC 66704-1	indica	Thailand	GL7-Hap1	T	C	A	T	G	T	T	C		G	T	G	T	G	G	G	C	C	T	A	G	T	A	A	T	G	T	G	C	G	G	G	G	G	C	T	G	A	C	C	G	C	A	G	G
IRIS 313-11722	KABERI::IRGC 66801-1	indica admix	Bangladesh	GL7-Hap1	T	C	A	T	G	T	T	C		G	T	G	T	G	G	G	C	C	T	A	G	T	A	A	T	G	T	G	C	G	G	G	G	G	C	T	G	A	C	C	G	C	A	G	G
IRIS 313-11763	PJ 110::IRGC 68981-1	indica admix	Cameroon	GL7-Hap1	T	C	A	T	G	T	T	C		G	T	G	T	G	G	G	C	C	T	A	G	T	A	A	T	G	T	G	C	G	G	G	G	G	C	T	G	A	C	C	G	C	A	G	G
IRIS 313-11706	KHAO' NOK 4::IRGC 65932-1	indica	Thailand	GL7-Hap1	T	C	A	T	G	T	T	C		G	T	G	T	G	G	G	C	C	T	A	G	T	A	A	T	G	T	G	C	G	G	G	G	G	C	T	G	A	C	C	G	C	A	G	G
IRIS 313-11815	MOSHI::IRGC 70730-1	indica	Kenya	GL7-Hap1	T	C	A	T	G	T	T	C		G	T	G	T	G	G	G	C	C	T	A	G	T	A	A	T	G	T	G	C	G	G	G	G	G	C	T	G	A	C	C	G	C	A	G	G
IRIS 313-12193	DO NOUAN::IRGC 89648-1	indica	Lao People's Democratic Republic	GL7-Hap1	T	C	A	T	G	T	T	C		G	T	G	T	G	G	G	C	C	T	A	G	T	A	A	T	G	T	G	C	G	G	G	G	G	C	T	G	A	C	C	G	C	A	G	G
IRIS 313-12355	NASAENG::IRGC 107819-1	indica admix	Lao People's Democratic Republic	GL7-Hap1	T	C	A	T	G	T	T	C		G	T	G	T	G	G	G	C	C	T	A	G	T	A	A	T	G	T	G	C	G	G	G	G	G	C	T	G	A	C	C	G	C	A	G	G
IRIS 313-10640	SR 26 B::IRGC 10803-2	indica	India	GL7-Hap1	T	C	A	T	G	T	T	C		G	T	G	T	G	G	G	C	C	T	A	G	T	A	A	T	G	T	G	C	G	G	G	G	G	C	T	G	A	C	C	G	C	A	G	G
IRIS 313-10687	PADI PULUT::IRGC 13444-1	indica	Malaysia	GL7-Hap1	T	C	A	T	G	T	T	C		G	T	G	T	G	G	G	C	C	T	A	G	T	A	A	T	G	T	G	C	G	G	G	G	G	C	T	G	A	C	C	G	C	A	G	G
IRIS 313-10723	MOND BA::IRGC 15813-2	indica	Senegal	GL7-Hap1	T	C	A	T	G	T	T	C		G	T	G	T	G	G	G	C	C	T	A	G	T	A	A	T	G	T	G	C	G	G	G	G	G	C	T	G	A	C	C	G	C	A	G	G
IRIS 313-10812	SERUNEN::IRGC 18789-1	indica	Indonesia	GL7-Hap1	T	C	A	T	G	T	T	C		G	T	G	T	G	G	G	C	C	T	A	G	T	A	A	T	G	T	G	C	G	G	G	G	G	C	T	G	A	C	C	G	C	A	G	G
IRIS 313-10978	PANI TORONG::IRGC 26411-1	indica admix	Bangladesh	GL7-Hap1	T	C	A	T	G	T	T	C		G	T	G	T	G	G	G	C	C	T	A	G	T	A	A	T	G	T	G	C	G	G	G	G	G	C	T	G	A	C	C	G	C	A	G	G
IRIS 313-11078	NON HAI::IRGC 29636-2	indica admix	Lao People's Democratic Republic	GL7-Hap1	T	C	A	T	G	T	T	C		G	T	G	T	G	G	G	C	C	T	A	G	T	A	A	T	G	T	G	C	G	G	G	G	G	C	T	G	A	C	C	G	C	A	G	G
IRIS 313-11115	KALA MUNA::IRGC 31832-2	indica	Bangladesh	GL7-Hap1	T	C	A	T	G	T	T	C		G	T	G	T	G	G	G	C	C	T	A	G	T	A	A	T	G	T	G	C	G	G	G	G	G	C	T	G	A	C	C	G	C	A	G	G
IRIS 313-11144	TAUNGDI::IRGC 33746-2	indica admix	Myanmar	GL7-Hap1	T	C	A	T	G	T	T	C		G	T	G	T	G	G	G	C	C	T	A	G	T	A	A	T	G	T	G	C	G	G	G	G	G	C	T	G	A	C	C	G	C	A	G	G
IRIS 313-11364	KHIRPULI::IRGC 46143-1	indica admix	India	GL7-Hap1	T	C	A	T	G	T	T	C		G	T	G	T	G	G	G	C	C	T	A	G	T	A	A	T	G	T	G	C	G	G	G	G	G	C	T	G	A	C	C	G	C	A	G	G
B028	IR 10179-23-1-3	indica admix		GL7-Hap1	T	C	A	T	G	T	T	C		G	T	G	T	G	G	G	C	C	T	A	G	T	A	A	T	G	T	G	C	G	G	G	G	G	C	T	G	A	C	C	G	C	A	G	G
CX79	CS94	indica		GL7-Hap1	T	C	A	T	G	T	T	C		G	T	G	T	G	G	G	C	C	T	A	G	T	A	A	T	G	T	G	C	G	G	G	G	G	C	T	G	A	C	C	G	C	A	G	G
IRIS 313-11463	KATSIYAM TABAO::IRGC 52855-1	indica admix	Philippines	GL7-Hap1	T	C	A	T	G	T	T	C		G	T	G	T	G	G	G	C	C	T	A	G	T	A	A	T	G	T	G	C	G	G	G	G	G	C	T	G	A	C	C	G	C	A	G	G
IRIS 313-8743	NIAO YAO::IRGC 5496-1	indica admix	Taiwan	GL7-Hap1	T	C	A	T	G	T	T	C		G	T	G	T	G	G	G	C	C	T	A	G	T	A	A	T	G	T	G	C	G	G	G	G	G	C	T	G	A	C	C	G	C	A	G	G
IRIS 313-10158	PICO NEGRO::IRGC 55849-1	indica admix	Ecuador	GL7-Hap1	T	C	A	T	G	T	T	C		G	T	G	T	G	G	G	C	C	T	A	G	T	A	A	T	G	T	G	C	G	G	G	G	G	C	T	G	A	C	C	G	C	A	G	G
IRIS 313-8568	LARHA MUGAD::IRGC 52339-1	indica	India	GL7-Hap1	T	C	A	T	G	T	T	C		G	T	G	T	G	G	G	C	C	T	A	G	T	A	A	T	G	T	G	C	G	G	G	G	G	C	T	G	A	C	C	G	C	A	G	G
IRIS 313-10412	RR 272-17-829::IRGC 117354-1	indica admix	Indonesia	GL7-Hap1	T	C	A	T	G	T	T	C		G	T	G	T	G	G	G	C	C	T	A	G	T	A	A	T	G	T	G	C	G	G	G	G	G	C	T	G	A	C	C	G	C	A	G	G
IRIS 313-8647	PERUNEL::IRGC 63113-1	indica	India	GL7-Hap1	T	C	A	T	G	T	T	C		G	T	G	T	G	G	G	C	C	T	A	G	T	A	A	T	G	T	G	C	G	G	G	G	G	C	T	G	A	C	C	G	C	A	G	G
IRIS 313-8956	RADEN KARAMUNTING::IRGC 20098-1	indica	Indonesia	GL7-Hap1	T	C	A	T	G	T	T	C		G	T	G	T	G	G	G	C	C	T	A	G	T	A	A	T	G	T	G	C	G	G	G	G	G	C	T	G	A	C	C	G	C	A	G	G
IRIS 313-9262	JHODI BIRUN::IRGC 31812-1	indica	Bangladesh	GL7-Hap1	T	C	A	T	G	T	T	C		G	T	G	T	G	G	G	C	C	T	A	G	T	A	A	T	G	T	G	C	G	G	G	G	G	C	T	G	A	C	C	G	C	A	G	G
IRIS 313-9357	HAM 48::IRGC 29740-1	indica	Thailand	GL7-Hap1	T	C	A	T	G	T	T	C		G	T	G	T	G	G	G	C	C	T	A	G	T	A	A	T	G	T	G	C	G	G	G	G	G	C	T	G	A	C	C	G	C	A	G	G
IRIS 313-9922	IRI 339::IRGC 46956-1	indica	Korea, Republic of	GL7-Hap1	T	C	A	T	G	T	T	C		G	T	G	T	G	G	G	C	C	T	A	G	T	A	A	T	G	T	G	C	G	G	G	G	G	C	T	G	A	C	C	G	C	A	G	G
IRIS 313-9986	SOM DIGUIME::IRGC 56751-1	indica admix	Guinea-Bissau	GL7-Hap1	T	C	A	T	G	T	T	C		G	T	G	T	G	G	G	C	C	T	A	G	T	A	A	T	G	T	G	C	G	G	G	G	G	C	T	G	A	C	C	G	C	A	G	G
IRIS 313-10010	LALKA (LAL DHAN)::IRGC 64946-1	indica	Fiji	GL7-Hap1	T	C	A	T	G	T	T	C		G	T	G	T	G	G	G	C	C	T	A	G	T	A	A	T	G	T	G	C	G	G	G	G	G	C	T	G	A	C	C	G	C	A	G	G
IRIS 313-10045	BANTA TIMA::IRGC 69474-1	indica admix	Gambia	GL7-Hap1	T	C	A	T	G	T	T	C		G	T	G	T	G	G	G	C	C	T	A	G	T	A	A	T	G	T	G	C	G	G	G	G	G	C	T	G	A	C	C	G	C	A	G	G
IRIS 313-10050	TSIMATAHOPAOSA::IRGC 69884-1	indica admix	Madagascar	GL7-Hap1	T	C	A	T	G	T	T	C		G	T	G	T	G	G	G	C	C	T	A	G	T	A	A	T	G	T	G	C	G	G	G	G	G	C	T	G	A	C	C	G	C	A	G	G
IRIS 313-10147	RD 19::IRGC 39174-1	indica	Thailand	GL7-Hap1	T	C	A	T	G	T	T	C		G	T	G	T	G	G	G	C	C	T	A	G	T	A	A	T	G	T	G	C	G	G	G	G	G	C	T	G	A	C	C	G	C	A	G	G
IRIS 313-10177	DA GANG ZHAN::IRGC 67103-1	indica admix	China	GL7-Hap1	T	C	A	T	G	T	T	C		G	T	G	T	G	G	G	C	C	T	A	G	T	A	A	T	G	T	G	C	G	G	G	G	G	C	T	G	A	C	C	G	C	A	G	G
IRIS 313-10355	IR 31142-14-1-1-3-1-1-2::IRGC 117378-1	indica admix	Philippines	GL7-Hap1	T	C	A	T	G	T	T	C		G	T	G	T	G	G	G	C	C	T	A	G	T	A	A	T	G	T	G	C	G	G	G	G	G	C	T	G	A	C	C	G	C	A	G	G
IRIS 313-8386	ARC 10812::IRGC 21074-1	indica admix	India	GL7-Hap1	T	C	A	T	G	T	T	C		G	T	G	T	G	G	G	C	C	T	A	G	T	A	A	T	G	T	G	C	G	G	G	G	G	C	T	G	A	C	C	G	C	A	G	G
IRIS 313-8608	SI HAO NDURIA::IRGC 66649-1	indica	Indonesia	GL7-Hap1	T	C	A	T	G	T	T	C		G	T	G	T	G	G	G	C	C	T	A	G	T	A	A	T	G	T	G	C	G	G	G	G	G	C	T	G	A	C	C	G	C	A	G	G
IRIS 313-8727	T 315::IRGC 54792-1	indica	India	GL7-Hap1	T	C	A	T	G	T	T	C		G	T	G	T	G	G	G	C	C	T	A	G	T	A	A	T	G	T	G	C	G	G	G	G	G	C	T	G	A	C	C	G	C	A	G	G
IRIS 313-8781	TAPANG::IRGC 13361-1	indica	Malaysia	GL7-Hap1	T	C	A	T	G	T	T	C		G	T	G	T	G	G	G	C	C	T	A	G	T	A	A	T	G	T	G	C	G	G	G	G	G	C	T	G	A	C	C	G	C	A	G	G
IRIS 313-8833	SIMET 2::IRGC 25734-1	indica	Indonesia	GL7-Hap1	T	C	A	T	G	T	T	C		G	T	G	T	G	G	G	C	C	T	A	G	T	A	A	T	G	T	G	C	G	G	G	G	G	C	T	G	A	C	C	G	C	A	G	G
IRIS 313-9935	MEKENZIE SMALL::IRGC 49895-1	indica	Guyana	GL7-Hap1	T	C	A	T	G	T	T	C		G	T	G	T	G	G	G	C	C	T	A	G	T	A	A	T	G	T	G	C	G	G	G	G	G	C	T	G	A	C	C	G	C	A	G	G
IRIS 313-7684	IR 1561-228-3-3::IRGC 32627-C1	indica admix	Philippines	GL7-Hap1	T	C	A	T	G	T	T	C		G	T	G	T	G	G	G	C	C	T	A	G	T	A	A	T	G	T	G	C	G	G	G	G	G	C	T	G	A	C	C	G	C	A	G	G
IRIS 313-7728	MAMORIAKA 114::GERVEX 5176-C1	indica		GL7-Hap1	T	C	A	T	G	T	T	C		G	T	G	T	G	G	G	C	C	T	A	G	T	A	A	T	G	T	G	C	G	G	G	G	G	C	T	G	A	C	C	G	C	A	G	G
IRIS 313-7650	BOTOHAVANA 139::GERVEX 8237-C1	indica		GL7-Hap1	T	C	A	T	G	T	T	C		G	T	G	T	G	G	G	C	C	T	A	G	T	A	A	T	G	T	G	C	G	G	G	G	G	C	T	G	A	C	C	G	C	A	G	G
IRIS 313-7722	LATSIBOZAKA 112-1::GERVEX 8233-C1	admix		GL7-Hap1	T	C	A	T	G	T	T	C		G	T	G	T	G	G	G	C	C	T	A	G	T	A	A	T	G	T	G	C	G	G	G	G	G	C	T	G	A	C	C	G	C	A	G	G
IRIS 313-11443	ARC 18533::IRGC 51756-1	indica admix	India	GL7-Hap1	T	C	A	T	G	T	T	C		G	T	G	T	G	G	G	C	C	T	A	G	T	A	A	T	G	T	G	C	G	G	G	G	G	C	T	G	A	C	C	G	C	A	G	G
IRIS 313-11505	K 1074::IRGC 55017-1	indica	India	GL7-Hap1	T	C	A	T	G	T	T	C		G	T	G	T	G	G	G	C	C	T	A	G	T	A	A	T	G	T	G	C	G	G	G	G	G	C	T	G	A	C	C	G	C	A	G	G
IRIS 313-11510	A 69-1::IRGC 55305-1	indica admix	Sri Lanka	GL7-Hap1	T	C	A	T	G	T	T	C		G	T	G	T	G	G	G	C	C	T	A	G	T	A	A	T	G	T	G	C	G	G	G	G	G	C	T	G	A	C	C	G	C	A	G	G
IRIS 313-11512	OYAK PAKANG::IRGC 55422-1	indica admix	Philippines	GL7-Hap1	T	C	A	T	G	T	T	C		G	T	G	T	G	G	G	C	C	T	A	G	T	A	A	T	G	T	G	C	G	G	G	G	G	C	T	G	A	C	C	G	C	A	G	G
IRIS 313-11541	HOE PHAR THAE::IRGC 57907-1	indica admix	Myanmar	GL7-Hap1	T	C	A	T	G	T	T	C		G	T	G	T	G	G	G	C	C	T	A	G	T	A	A	T	G	T	G	C	G	G	G	G	G	C	T	G	A	C	C	G	C	A	G	G
IRIS 313-11546	NGA CHAN HMWE::IRGC 58146-1	indica admix	Myanmar	GL7-Hap1	T	C	A	T	G	T	T	C		G	T	G	T	G	G	G	C	C	T	A	G	T	A	A	T	G	T	G	C	G	G	G	G	G	C	T	G	A	C	C	G	C	A	G	G
IRIS 313-11588	MR 69::IRGC 60188-1	indica	Malaysia	GL7-Hap1	T	C	A	T	G	T	T	C		G	T	G	T	G	G	G	C	C	T	A	G	T	A	A	T	G	T	G	C	G	G	G	G	G	C	T	G	A	C	C	G	C	A	G	G
IRIS 313-11591	PULUT MERAH 2::IRGC 60427-1	admix	Malaysia	GL7-Hap1	T	C	A	T	G	T	T	C		G	T	G	T	G	G	G	C	C	T	A	G	T	A	A	T	G	T	G	C	G	G	G	G	G	C	T	G	A	C	C	G	C	A	G	G
IRIS 313-11615	MANARE (PHOM)::IRGC 61437-1	indica	Guinea	GL7-Hap1	T	C	A	T	G	T	T	C		G	T	G	T	G	G	G	C	C	T	A	G	T	A	A	T	G	T	G	C	G	G	G	G	G	C	T	G	A	C	C	G	C	A	G	G
IRIS 313-11657	EX WUKARI (WILD)::IRGC 63214-1	indica	Nigeria	GL7-Hap1	T	C	A	T	G	T	T	C		G	T	G	T	G	G	G	C	C	T	A	G	T	A	A	T	G	T	G	C	G	G	G	G	G	C	T	G	A	C	C	G	C	A	G	G
IRIS 313-11681	KHAO' PAWM::IRGC 64416-2	indica	Thailand	GL7-Hap1	T	C	A	T	G	T	T	C		G	T	G	T	G	G	G	C	C	T	A	G	T	A	A	T	G	T	G	C	G	G	G	G	G	C	T	G	A	C	C	G	C	A	G	G
IRIS 313-11682	MA EUE::IRGC 64502-1	indica	Thailand	GL7-Hap1	T	C	A	T	G	T	T	C		G	T	G	T	G	G	G	C	C	T	A	G	T	A	A	T	G	T	G	C	G	G	G	G	G	C	T	G	A	C	C	G	C	A	G	G
IRIS 313-11717	JATI MANI::IRGC 66565-1	indica admix	Indonesia	GL7-Hap1	T	C	A	T	G	T	T	C		G	T	G	T	G	G	G	C	C	T	A	G	T	A	A	T	G	T	G	C	G	G	G	G	G	C	T	G	A	C	C	G	C	A	G	G
IRIS 313-11700	DAW NOK KAEN::IRGC 65548-1	indica	Thailand	GL7-Hap1	T	C	A	T	G	T	T	C		G	T	G	T	G	G	G	C	C	T	A	G	T	A	A	T	G	T	G	C	G	G	G	G	G	C	T	G	A	C	C	G	C	A	G	G
IRIS 313-11758	FOFFI::IRGC 68438-1	indica	Cote d'Ivoire	GL7-Hap1	T	C	A	T	G	T	T	C		G	T	G	T	G	G	G	C	C	T	A	G	T	A	A	T	G	T	G	C	G	G	G	G	G	C	T	G	A	C	C	G	C	A	G	G
IRIS 313-11764	P 41::IRGC 68987-1	indica	Liberia	GL7-Hap1	T	C	A	T	G	T	T	C		G	T	G	T	G	G	G	C	C	T	A	G	T	A	A	T	G	T	G	C	G	G	G	G	G	C	T	G	A	C	C	G	C	A	G	G
IRIS 313-11773	AUS 78-125::IRGC 69464-1	indica	Gambia	GL7-Hap1	T	C	A	T	G	T	T	C		G	T	G	T	G	G	G	C	C	T	A	G	T	A	A	T	G	T	G	C	G	G	G	G	G	C	T	G	A	C	C	G	C	A	G	G
IRIS 313-11801	FAN WU::IRGC 70245-1	indica admix	China	GL7-Hap1	T	C	A	T	G	T	T	C		G	T	G	T	G	G	G	C	C	T	A	G	T	A	A	T	G	T	G	C	G	G	G	G	G	C	T	G	A	C	C	G	C	A	G	G
IRIS 313-11811	MOSHI::IRGC 70648-1	indica	Kenya	GL7-Hap1	T	C	A	T	G	T	T	C		G	T	G	T	G	G	G	C	C	T	A	G	T	A	A	T	G	T	G	C	G	G	G	G	G	C	T	G	A	C	C	G	C	A	G	G
IRIS 313-11816	KARILETYONE::IRGC 70745-1	indica admix	Myanmar	GL7-Hap1	T	C	A	T	G	T	T	C		G	T	G	T	G	G	G	C	C	T	A	G	T	A	A	T	G	T	G	C	G	G	G	G	G	C	T	G	A	C	C	G	C	A	G	G
IRIS 313-11823	BHU BHUSI::IRGC 70803-1	indica	India	GL7-Hap1	T	C	A	T	G	T	T	C		G	T	G	T	G	G	G	C	C	T	A	G	T	A	A	T	G	T	G	C	G	G	G	G	G	C	T	G	A	C	C	G	C	A	G	G
IRIS 313-11824	DHANIYA PHOOL::IRGC 70811-1	indica	India	GL7-Hap1	T	C	A	T	G	T	T	C		G	T	G	T	G	G	G	C	C	T	A	G	T	A	A	T	G	T	G	C	G	G	G	G	G	C	T	G	A	C	C	G	C	A	G	G
IRIS 313-11843	PAN DAWK MAHK::IRGC 71380-1	indica	Thailand	GL7-Hap1	T	C	A	T	G	T	T	C		G	T	G	T	G	G	G	C	C	T	A	G	T	A	A	T	G	T	G	C	G	G	G	G	G	C	T	G	A	C	C	G	C	A	G	G
IRIS 313-11852	BAI MI ZAI 7::IRGC 71940-1	indica	China	GL7-Hap1	T	C	A	T	G	T	T	C		G	T	G	T	G	G	G	C	C	T	A	G	T	A	A	T	G	T	G	C	G	G	G	G	G	C	T	G	A	C	C	G	C	A	G	G
IRIS 313-11921	KHAO GAHB BUA::IRGC 74937-1	indica	Thailand	GL7-Hap1	T	C	A	T	G	T	T	C		G	T	G	T	G	G	G	C	C	T	A	G	T	A	A	T	G	T	G	C	G	G	G	G	G	C	T	G	A	C	C	G	C	A	G	G
IRIS 313-11925	SAWK GAM MAH::IRGC 75159-1	indica	Thailand	GL7-Hap1	T	C	A	T	G	T	T	C		G	T	G	T	G	G	G	C	C	T	A	G	T	A	A	T	G	T	G	C	G	G	G	G	G	C	T	G	A	C	C	G	C	A	G	G
IRIS 313-11938	GNASSOUMADOUGOU::IRGC 75595-1	indica admix	Burkina Faso	GL7-Hap1	T	C	A	T	G	T	T	C		G	T	G	T	G	G	G	C	C	T	A	G	T	A	A	T	G	T	G	C	G	G	G	G	G	C	T	G	A	C	C	G	C	A	G	G
IRIS 313-11958	PUANG MAHLAI KHAO::IRGC 76959-1	indica	Thailand	GL7-Hap1	T	C	A	T	G	T	T	C		G	T	G	T	G	G	G	C	C	T	A	G	T	A	A	T	G	T	G	C	G	G	G	G	G	C	T	G	A	C	C	G	C	A	G	G
IRIS 313-11988	POTOQOIN::IRGC 78677-1	indica admix	Sierra Leone	GL7-Hap1	T	C	A	T	G	T	T	C		G	T	G	T	G	G	G	C	C	T	A	G	T	A	A	T	G	T	G	C	G	G	G	G	G	C	T	G	A	C	C	G	C	A	G	G
IRIS 313-12043	SAMBOK ANGKRANG::IRGC 81375-1	indica	Cambodia	GL7-Hap1	T	C	A	T	G	T	T	C		G	T	G	T	G	G	G	C	C	T	A	G	T	A	A	T	G	T	G	C	G	G	G	G	G	C	T	G	A	C	C	G	C	A	G	G
IRIS 313-12072	KYAUK KYI::IRGC 82773-1	indica admix	Myanmar	GL7-Hap1	T	C	A	T	G	T	T	C		G	T	G	T	G	G	G	C	C	T	A	G	T	A	A	T	G	T	G	C	G	G	G	G	G	C	T	G	A	C	C	G	C	A	G	G
IRIS 313-12222	LAM BOUN::IRGC 91525-1	indica	Lao People's Democratic Republic	GL7-Hap1	T	C	A	T	G	T	T	C		G	T	G	T	G	G	G	C	C	T	A	G	T	A	A	T	G	T	G	C	G	G	G	G	G	C	T	G	A	C	C	G	C	A	G	G
IRIS 313-12268	MAYATAUNG::IRGC 95957-1	indica admix	Myanmar	GL7-Hap1	T	C	A	T	G	T	T	C		G	T	G	T	G	G	G	C	C	T	A	G	T	A	A	T	G	T	G	C	G	G	G	G	G	C	T	G	A	C	C	G	C	A	G	G
IRIS 313-12270	TOAM JUM::IRGC 96077-1	indica admix	Myanmar	GL7-Hap1	T	C	A	T	G	T	T	C		G	T	G	T	G	G	G	C	C	T	A	G	T	A	A	T	G	T	G	C	G	G	G	G	G	C	T	G	A	C	C	G	C	A	G	G
IRIS 313-12287	KAUK HNYINGWA::IRGC 97487-1	indica	Myanmar	GL7-Hap1	T	C	A	T	G	T	T	C		G	T	G	T	G	G	G	C	C	T	A	G	T	A	A	T	G	T	G	C	G	G	G	G	G	C	T	G	A	C	C	G	C	A	G	G
IRIS 313-12288	NGWE TOE KYE::IRGC 97530-1	indica	Myanmar	GL7-Hap1	T	C	A	T	G	T	T	C		G	T	G	T	G	G	G	C	C	T	A	G	T	A	A	T	G	T	G	C	G	G	G	G	G	C	T	G	A	C	C	G	C	A	G	G
IRIS 313-10480	PULUT NANGKA 16::IRGC 3630-2	indica admix	Indonesia	GL7-Hap1	T	C	A	T	G	T	T	C		G	T	G	T	G	G	G	C	C	T	A	G	T	A	A	T	G	T	G	C	G	G	G	G	G	C	T	G	A	C	C	G	C	A	G	G
IRIS 313-10518	KHAYANGYA D 34-181::IRGC 5861-2	indica admix	Myanmar	GL7-Hap1	T	C	A	T	G	T	T	C		G	T	G	T	G	G	G	C	C	T	A	G	T	A	A	T	G	T	G	C	G	G	G	G	G	C	T	G	A	C	C	G	C	A	G	G
IRIS 313-10573	SOSSOKA OULE::IRGC 7850-2	indica	Mali	GL7-Hap1	T	C	A	T	G	T	T	C		G	T	G	T	G	G	G	C	C	T	A	G	T	A	A	T	G	T	G	C	G	G	G	G	G	C	T	G	A	C	C	G	C	A	G	G
IRIS 313-10575	KAYANGYA D 402::IRGC 7927-2	indica admix	Myanmar	GL7-Hap1	T	C	A	T	G	T	T	C		G	T	G	T	G	G	G	C	C	T	A	G	T	A	A	T	G	T	G	C	G	G	G	G	G	C	T	G	A	C	C	G	C	A	G	G
IRIS 313-10525	BANDANG PUTIH 680::IRGC 6133-2	indica	Indonesia	GL7-Hap1	T	C	A	T	G	T	T	C		G	T	G	T	G	G	G	C	C	T	A	G	T	A	A	T	G	T	G	C	G	G	G	G	G	C	T	G	A	C	C	G	C	A	G	G
IRIS 313-10692	RANDAH SASAK::IRGC 13652-2	indica	Indonesia	GL7-Hap1	T	C	A	T	G	T	T	C		G	T	G	T	G	G	G	C	C	T	A	G	T	A	A	T	G	T	G	C	G	G	G	G	G	C	T	G	A	C	C	G	C	A	G	G
IRIS 313-10706	ANAK CHINA::IRGC 14479-1	indica	Malaysia	GL7-Hap1	T	C	A	T	G	T	T	C		G	T	G	T	G	G	G	C	C	T	A	G	T	A	A	T	G	T	G	C	G	G	G	G	G	C	T	G	A	C	C	G	C	A	G	G
IRIS 313-10721	HALSUDU HEENATI::IRGC 15599-1	indica	Sri Lanka	GL7-Hap1	T	C	A	T	G	T	T	C		G	T	G	T	G	G	G	C	C	T	A	G	T	A	A	T	G	T	G	C	G	G	G	G	G	C	T	G	A	C	C	G	C	A	G	G
IRIS 313-10728	OUSSANTHIABA::IRGC 16046-2	indica admix	Senegal	GL7-Hap1	T	C	A	T	G	T	T	C		G	T	G	T	G	G	G	C	C	T	A	G	T	A	A	T	G	T	G	C	G	G	G	G	G	C	T	G	A	C	C	G	C	A	G	G
IRIS 313-10757	PEUAK NAM 43::IRGC 17129-1	indica	Thailand	GL7-Hap1	T	C	A	T	G	T	T	C		G	T	G	T	G	G	G	C	C	T	A	G	T	A	A	T	G	T	G	C	G	G	G	G	G	C	T	G	A	C	C	G	C	A	G	G
IRIS 313-10880	ARC 12180::IRGC 21965-2	indica	India	GL7-Hap1	T	C	A	T	G	T	T	C		G	T	G	T	G	G	G	C	C	T	A	G	T	A	A	T	G	T	G	C	G	G	G	G	G	C	T	G	A	C	C	G	C	A	G	G
IRIS 313-10905	KUOL DAUN THNONG::IRGC 22986-1	indica	Cambodia	GL7-Hap1	T	C	A	T	G	T	T	C		G	T	G	T	G	G	G	C	C	T	A	G	T	A	A	T	G	T	G	C	G	G	G	G	G	C	T	G	A	C	C	G	C	A	G	G
IRIS 313-10966	HURANG ARISO LUTA::IRGC 26055-1	indica admix	Brazil	GL7-Hap1	T	C	A	T	G	T	T	C		G	T	G	T	G	G	G	C	C	T	A	G	T	A	A	T	G	T	G	C	G	G	G	G	G	C	T	G	A	C	C	G	C	A	G	G
IRIS 313-10972	DUDA MONOR::IRGC 26335-2	indica	Bangladesh	GL7-Hap1	T	C	A	T	G	T	T	C		G	T	G	T	G	G	G	C	C	T	A	G	T	A	A	T	G	T	G	C	G	G	G	G	G	C	T	G	A	C	C	G	C	A	G	G
IRIS 313-10975	KOLA MUCHI::IRGC 26384-2	indica	Bangladesh	GL7-Hap1	T	C	A	T	G	T	T	C		G	T	G	T	G	G	G	C	C	T	A	G	T	A	A	T	G	T	G	C	G	G	G	G	G	C	T	G	A	C	C	G	C	A	G	G
IRIS 313-10977	MATI CHAL::IRGC 26399-2	indica	Bangladesh	GL7-Hap1	T	C	A	T	G	T	T	C		G	T	G	T	G	G	G	C	C	T	A	G	T	A	A	T	G	T	G	C	G	G	G	G	G	C	T	G	A	C	C	G	C	A	G	G
IRIS 313-10982	LUDI GOCHYA::IRGC 26504-2	indica	Bangladesh	GL7-Hap1	T	C	A	T	G	T	T	C		G	T	G	T	G	G	G	C	C	T	A	G	T	A	A	T	G	T	G	C	G	G	G	G	G	C	T	G	A	C	C	G	C	A	G	G
IRIS 313-11043	BENGKA KERSEK::IRGC 28666-1	indica	Malaysia	GL7-Hap1	T	C	A	T	G	T	T	C		G	T	G	T	G	G	G	C	C	T	A	G	T	A	A	T	G	T	G	C	G	G	G	G	G	C	T	G	A	C	C	G	C	A	G	G
IRIS 313-11082	EA DAM HANG DOK::IRGC 29698-2	indica	Lao People's Democratic Republic	GL7-Hap1	T	C	A	T	G	T	T	C		G	T	G	T	G	G	G	C	C	T	A	G	T	A	A	T	G	T	G	C	G	G	G	G	G	C	T	G	A	C	C	G	C	A	G	G
IRIS 313-11085	KHAO HAE::IRGC 29773-3	indica admix	Lao People's Democratic Republic	GL7-Hap1	T	C	A	T	G	T	T	C		G	T	G	T	G	G	G	C	C	T	A	G	T	A	A	T	G	T	G	C	G	G	G	G	G	C	T	G	A	C	C	G	C	A	G	G
IRIS 313-11205	KAZALSAIL::IRGC 37161-2	indica	Bangladesh	GL7-Hap1	T	C	A	T	G	T	T	C		G	T	G	T	G	G	G	C	C	T	A	G	T	A	A	T	G	T	G	C	G	G	G	G	G	C	T	G	A	C	C	G	C	A	G	G
IRIS 313-11206	KUMRI::IRGC 37182-2	indica admix	Bangladesh	GL7-Hap1	T	C	A	T	G	T	T	C		G	T	G	T	G	G	G	C	C	T	A	G	T	A	A	T	G	T	G	C	G	G	G	G	G	C	T	G	A	C	C	G	C	A	G	G
IRIS 313-11207	PAIRJAT::IRGC 37252-2	indica	Bangladesh	GL7-Hap1	T	C	A	T	G	T	T	C		G	T	G	T	G	G	G	C	C	T	A	G	T	A	A	T	G	T	G	C	G	G	G	G	G	C	T	G	A	C	C	G	C	A	G	G
IRIS 313-11225	SADAJIRA (DEEP STRAW) 16-194::IRGC 38251-2	indica admix	Bangladesh	GL7-Hap1	T	C	A	T	G	T	T	C		G	T	G	T	G	G	G	C	C	T	A	G	T	A	A	T	G	T	G	C	G	G	G	G	G	C	T	G	A	C	C	G	C	A	G	G
IRIS 313-11228	SADAJIRA 19-339::IRGC 38361-2	indica	Bangladesh	GL7-Hap1	T	C	A	T	G	T	T	C		G	T	G	T	G	G	G	C	C	T	A	G	T	A	A	T	G	T	G	C	G	G	G	G	G	C	T	G	A	C	C	G	C	A	G	G
IRIS 313-11229	STRAW 23-428::IRGC 38416-2	indica	Bangladesh	GL7-Hap1	T	C	A	T	G	T	T	C		G	T	G	T	G	G	G	C	C	T	A	G	T	A	A	T	G	T	G	C	G	G	G	G	G	C	T	G	A	C	C	G	C	A	G	G
IRIS 313-11231	STRAW 23-471::IRGC 38456-1	indica	Bangladesh	GL7-Hap1	T	C	A	T	G	T	T	C		G	T	G	T	G	G	G	C	C	T	A	G	T	A	A	T	G	T	G	C	G	G	G	G	G	C	T	G	A	C	C	G	C	A	G	G
IRIS 313-11242	OR 117-8::IRGC 39680-2	indica	India	GL7-Hap1	T	C	A	T	G	T	T	C		G	T	G	T	G	G	G	C	C	T	A	G	T	A	A	T	G	T	G	C	G	G	G	G	G	C	T	G	A	C	C	G	C	A	G	G
IRIS 313-11251	IR 4500-5-1-1::IRGC 40552-2	indica	Philippines	GL7-Hap1	T	C	A	T	G	T	T	C		G	T	G	T	G	G	G	C	C	T	A	G	T	A	A	T	G	T	G	C	G	G	G	G	G	C	T	G	A	C	C	G	C	A	G	G
IRIS 313-11252	ADR 52::IRGC 40638-2	indica admix	India	GL7-Hap1	T	C	A	T	G	T	T	C		G	T	G	T	G	G	G	C	C	T	A	G	T	A	A	T	G	T	G	C	G	G	G	G	G	C	T	G	A	C	C	G	C	A	G	G
IRIS 313-11263	ARC 13919::IRGC 41313-2	indica admix	India	GL7-Hap1	T	C	A	T	G	T	T	C		G	T	G	T	G	G	G	C	C	T	A	G	T	A	A	T	G	T	G	C	G	G	G	G	G	C	T	G	A	C	C	G	C	A	G	G
IRIS 313-11277	ARC 15129::IRGC 41938-1	aus	India	GL7-Hap1	T	C	A	T	G	T	T	C		G	T	G	T	G	G	G	C	C	T	A	G	T	A	A	T	G	T	G	C	G	G	G	G	G	C	T	G	A	C	C	G	C	A	G	G
IRIS 313-11286	ARC 18325::IRGC 42399-1	indica admix	India	GL7-Hap1	T	C	A	T	G	T	T	C		G	T	G	T	G	G	G	C	C	T	A	G	T	A	A	T	G	T	G	C	G	G	G	G	G	C	T	G	A	C	C	G	C	A	G	G
IRIS 313-11301	ARC 14868::IRGC 43009-2	indica	India	GL7-Hap1	T	C	A	T	G	T	T	C		G	T	G	T	G	G	G	C	C	T	A	G	T	A	A	T	G	T	G	C	G	G	G	G	G	C	T	G	A	C	C	G	C	A	G	G
IRIS 313-11309	ARC 15862::IRGC 43242-1	indica admix	India	GL7-Hap1	T	C	A	T	G	T	T	C		G	T	G	T	G	G	G	C	C	T	A	G	T	A	A	T	G	T	G	C	G	G	G	G	G	C	T	G	A	C	C	G	C	A	G	G
IRIS 313-11315	PENDEK LAYUNG::IRGC 43542-2	indica	Indonesia	GL7-Hap1	T	C	A	T	G	T	T	C		G	T	G	T	G	G	G	C	C	T	A	G	T	A	A	T	G	T	G	C	G	G	G	G	G	C	T	G	A	C	C	G	C	A	G	G
IRIS 313-11273	ARC 14860::IRGC 41793-2	indica admix	India	GL7-Hap1	T	C	A	T	G	T	T	C		G	T	G	T	G	G	G	C	C	T	A	G	T	A	A	T	G	T	G	C	G	G	G	G	G	C	T	G	A	C	C	G	C	A	G	G
IRIS 313-11394	INDO NO 13030::IRGC 48630-2	indica admix	Indonesia	GL7-Hap1	T	C	A	T	G	T	T	C		G	T	G	T	G	G	G	C	C	T	A	G	T	A	A	T	G	T	G	C	G	G	G	G	G	C	T	G	A	C	C	G	C	A	G	G
IRIS 313-11398	TODULI::IRGC 48942-2	indica	Indonesia	GL7-Hap1	T	C	A	T	G	T	T	C		G	T	G	T	G	G	G	C	C	T	A	G	T	A	A	T	G	T	G	C	G	G	G	G	G	C	T	G	A	C	C	G	C	A	G	G
IRIS 313-11404	AMON 4::IRGC 49375-2	indica	Bangladesh	GL7-Hap1	T	C	A	T	G	T	T	C		G	T	G	T	G	G	G	C	C	T	A	G	T	A	A	T	G	T	G	C	G	G	G	G	G	C	T	G	A	C	C	G	C	A	G	G
IRIS 313-11411	DONRADAO::IRGC 49604-1	indica	Brazil	GL7-Hap1	T	C	A	T	G	T	T	C		G	T	G	T	G	G	G	C	C	T	A	G	T	A	A	T	G	T	G	C	G	G	G	G	G	C	T	G	A	C	C	G	C	A	G	G
B019	BULEIDA A-75	indica admix		GL7-Hap1	T	C	A	T	G	T	T	C		G	T	G	T	G	G	G	C	C	T	A	G	T	A	A	T	G	T	G	C	G	G	G	G	G	C	T	G	A	C	C	G	C	A	G	G
B087	ZHONGNONG 4	indica		GL7-Hap1	T	C	A	T	G	T	T	C		G	T	G	T	G	G	G	C	C	T	A	G	T	A	A	T	G	T	G	C	G	G	G	G	G	C	T	G	A	C	C	G	C	A	G	G
CX124	IR71466-75-3-B-1	indica admix		GL7-Hap1	T	C	A	T	G	T	T	C		G	T	G	T	G	G	G	C	C	T	A	G	T	A	A	T	G	T	G	C	G	G	G	G	G	C	T	G	A	C	C	G	C	A	G	G
CX152	CISADANE	indica		GL7-Hap1	T	C	A	T	G	T	T	C		G	T	G	T	G	G	G	C	C	T	A	G	T	A	A	T	G	T	G	C	G	G	G	G	G	C	T	G	A	C	C	G	C	A	G	G
CX231	IR52561-UBN-1-1-2	indica admix		GL7-Hap1	T	C	A	T	G	T	T	C		G	T	G	T	G	G	G	C	C	T	A	G	T	A	A	T	G	T	G	C	G	G	G	G	G	C	T	G	A	C	C	G	C	A	G	G
CX233	IR58821-23-1-3-1	indica admix		GL7-Hap1	T	C	A	T	G	T	T	C		G	T	G	T	G	G	G	C	C	T	A	G	T	A	A	T	G	T	G	C	G	G	G	G	G	C	T	G	A	C	C	G	C	A	G	G
CX240	CARIJO	indica admix		GL7-Hap1	T	C	A	T	G	T	T	C		G	T	G	T	G	G	G	C	C	T	A	G	T	A	A	T	G	T	G	C	G	G	G	G	G	C	T	G	A	C	C	G	C	A	G	G
CX268	ARROZVERMELHO	indica admix		GL7-Hap1	T	C	A	T	G	T	T	C		G	T	G	T	G	G	G	C	C	T	A	G	T	A	A	T	G	T	G	C	G	G	G	G	G	C	T	G	A	C	C	G	C	A	G	G
CX273	NONA BOKRA	indica admix		GL7-Hap1	T	C	A	T	G	T	T	C		G	T	G	T	G	G	G	C	C	T	A	G	T	A	A	T	G	T	G	C	G	G	G	G	G	C	T	G	A	C	C	G	C	A	G	G
CX275	IR34	indica admix		GL7-Hap1	T	C	A	T	G	T	T	C		G	T	G	T	G	G	G	C	C	T	A	G	T	A	A	T	G	T	G	C	G	G	G	G	G	C	T	G	A	C	C	G	C	A	G	G
CX48	PT60	indica admix		GL7-Hap1	T	C	A	T	G	T	T	C		G	T	G	T	G	G	G	C	C	T	A	G	T	A	A	T	G	T	G	C	G	G	G	G	G	C	T	G	A	C	C	G	C	A	G	G
CX52	DIANDUN 502	indica admix		GL7-Hap1	T	C	A	T	G	T	T	C		G	T	G	T	G	G	G	C	C	T	A	G	T	A	A	T	G	T	G	C	G	G	G	G	G	C	T	G	A	C	C	G	C	A	G	G
CX75	AT354	indica admix		GL7-Hap1	T	C	A	T	G	T	T	C		G	T	G	T	G	G	G	C	C	T	A	G	T	A	A	T	G	T	G	C	G	G	G	G	G	C	T	G	A	C	C	G	C	A	G	G
IRIS 313-9351	PARA NELLU::IRGC 50009-1	indica	India	GL7-Hap1	T	C	A	T	G	T	T	C		G	T	G	T	G	G	G	C	C	T	A	G	T	A	A	T	G	T	G	C	G	G	G	G	G	C	T	G	A	C	C	G	C	A	G	G
IRIS 313-10825	KEMA 5::IRGC 19343-2	indica admix		GL7-Hap1	T	C	A	T	G	T	T	C		G	T	G	T	G	G	G	C	C	T	A	G	T	A	A	T	G	T	G	C	G	G	G	G	G	C	T	G	A	C	C	G	C	A	G	G
IRIS 313-10842	LUBUK LINGGAU::IRGC 20000-2	indica	Indonesia	GL7-Hap1	T	C	A	T	G	T	T	C		G	T	G	T	G	G	G	C	C	T	A	G	T	A	A	T	G	T	G	C	G	G	G	G	G	C	T	G	A	C	C	G	C	A	G	G
IRIS 313-11209	VADAI::IRGC 37341-1	indica	Bangladesh	GL7-Hap1	T	C	A	T	G	T	T	C		G	T	G	T	G	G	G	C	C	T	A	G	T	A	A	T	G	T	G	C	G	G	G	G	G	C	T	G	A	C	C	G	C	A	G	G
IRIS 313-15900	IR 07F287::G1	indica admix		GL7-Hap1	T	C	A	T	G	T	T	C		G	T	G	T	G	G	G	C	C	T	A	G	T	A	A	T	G	T	G	C	G	G	G	G	G	C	T	G	A	C	C	G	C	A	G	G
IRIS 313-15906	IR 73571-3B-11-3-K2::G1	indica admix		GL7-Hap1	T	C	A	T	G	T	T	C		G	T	G	T	G	G	G	C	C	T	A	G	T	A	A	T	G	T	G	C	G	G	G	G	G	C	T	G	A	C	C	G	C	A	G	G
IRIS 313-8253	KHAO DAWK MALI 105::IRGC 27748-2	indica	Thailand	GL7-Hap1	T	C	A	T	G	T	T	C		G	T	G	T	G	G	G	C	C	T	A	G	T	A	A	T	G	T	G	C	G	G	G	G	G	C	T	G	A	C	C	G	C	A	G	G
IRIS 313-9882	O. SATIVA::IRGC 17083-1	indica admix	Taiwan	GL7-Hap1	T	C	A	T	G	T	T	C		G	T	G	T	G	G	G	C	C	T	A	G	T	A	A	T	G	T	G	C	G	G	G	G	G	C	T	G	A	C	C	G	C	A	G	G
IRIS 313-9969	PUTTU NELLU::IRGC 55346-1	indica admix	Sri Lanka	GL7-Hap1	T	C	A	T	G	T	T	C		G	T	G	T	G	G	G	C	C	T	A	G	T	A	A	T	G	T	G	C	G	G	G	G	G	C	T	G	A	C	C	G	C	A	G	G
IRIS 313-9039	MUTTU SAMBA::IRGC 36333-1	indica	Sri Lanka	GL7-Hap1	T	C	A	T	G	T	T	C		G	T	G	T	G	G	G	C	C	T	A	G	T	A	A	T	G	T	G	C	G	G	G	G	G	C	T	G	A	C	C	G	C	A	G	G
IRIS 313-9809	NALUMOOLAI KARUPAN::IRGC 8993-1	indica	Sri Lanka	GL7-Hap1	T	C	A	T	G	T	T	C		G	T	G	T	G	G	G	C	C	T	A	G	T	A	A	T	G	T	G	C	G	G	G	G	G	C	T	G	A	C	C	G	C	A	G	G
IRIS 313-10423	YN 1353-3::IRGC 117363-1	indica admix	Myanmar	GL7-Hap1	T	C	A	T	G	T	T	C		G	T	G	T	G	G	G	C	C	T	A	G	T	A	A	T	G	T	G	C	G	G	G	G	G	C	T	G	A	C	C	G	C	A	G	G
IRIS 313-8244	POKKALI::IRGC 8948-1	indica	Sri Lanka	GL7-Hap1	T	C	A	T	G	T	T	C		G	T	G	T	G	G	G	C	C	T	A	G	T	A	A	T	G	T	G	C	G	G	G	G	G	C	T	G	A	C	C	G	C	A	G	G
IRIS 313-8401	ARC 13530::IRGC 41146-1	indica admix	India	GL7-Hap1	T	C	A	T	G	T	T	C		G	T	G	T	G	G	G	C	C	T	A	G	T	A	A	T	G	T	G	C	G	G	G	G	G	C	T	G	A	C	C	G	C	A	G	G
IRIS 313-8660	KOTTEYARAN::IRGC 47383-1	indica	Sri Lanka	GL7-Hap1	T	C	A	T	G	T	T	C		G	T	G	T	G	G	G	C	C	T	A	G	T	A	A	T	G	T	G	C	G	G	G	G	G	C	T	G	A	C	C	G	C	A	G	G
IRIS 313-10040	MILYANG 77::IRGC 69340-1	indica	Korea, Republic of	GL7-Hap1	T	C	A	T	G	T	T	C		G	T	G	T	G	G	G	C	C	T	A	G	T	A	A	T	G	T	G	C	G	G	G	G	G	C	T	G	A	C	C	G	C	A	G	G
IRIS 313-9187	WANGKOD::IRGC 71646-1	indica	Malaysia	GL7-Hap1	T	C	A	T	G	T	T	C		G	T	G	T	G	G	G	C	C	T	A	G	T	A	A	T	G	T	G	C	G	G	G	G	G	C	T	G	A	C	C	G	C	A	G	G
IRIS 313-8288	AVO	indica admix	Madagascar	GL7-Hap1	T	C	A	T	G	T	T	C		G	T	G	T	G	G	G	C	C	T	A	G	T	A	A	T	G	T	G	C	G	G	G	G	G	C	T	G	A	C	C	G	C	A	G	G
IRIS 313-8903	BPI 76 NON SENSITIVE (GREEN)::IRGC 9790-1	indica	Philippines	GL7-Hap1	T	C	A	T	G	T	T	C		G	T	G	T	G	G	G	C	C	T	A	G	T	A	A	T	G	T	G	C	G	G	G	G	G	C	T	G	A	C	C	G	C	A	G	G
IRIS 313-9606	DA 11::IRGC 6046-1	indica	Bangladesh	GL7-Hap1	T	C	A	T	G	T	T	C		G	T	G	T	G	G	G	C	C	T	A	G	T	A	A	T	G	T	G	C	G	G	G	G	G	C	T	G	A	C	C	G	C	A	G	G
IRIS 313-10102	KELIRENY::IRGC 78426-1	indica	Madagascar	GL7-Hap1	T	C	A	T	G	T	T	C		G	T	G	T	G	G	G	C	C	T	A	G	T	A	A	T	G	T	G	C	G	G	G	G	G	C	T	G	A	C	C	G	C	A	G	G
IRIS 313-8265	CO 39	indica admix	India	GL7-Hap1	T	C	A	T	G	T	T	C		G	T	G	T	G	G	G	C	C	T	A	G	T	A	A	T	G	T	G	C	G	G	G	G	G	C	T	G	A	C	C	G	C	A	G	G
IRIS 313-9044	IR 2071-586-5-6-3::IRGC 39291-1	indica	Philippines	GL7-Hap1	T	C	A	T	G	T	T	C		G	T	G	T	G	G	G	C	C	T	A	G	T	A	A	T	G	T	G	C	G	G	G	G	G	C	T	G	A	C	C	G	C	A	G	G
IRIS 313-9424	ARC 5840::IRGC 12144-1	indica admix	India	GL7-Hap1	T	C	A	T	G	T	T	C		G	T	G	T	G	G	G	C	C	T	A	G	T	A	A	T	G	T	G	C	G	G	G	G	G	C	T	G	A	C	C	G	C	A	G	G
IRIS 313-9492	NCS 237::IRGC 62202-1	indica	India	GL7-Hap1	T	C	A	T	G	T	T	C		G	T	G	T	G	G	G	C	C	T	A	G	T	A	A	T	G	T	G	C	G	G	G	G	G	C	T	G	A	C	C	G	C	A	G	G
IRIS 313-10274	ICTA CRISPO 38::IRGC 116994-1	indica	Guatemala	GL7-Hap1	T	C	A	T	G	T	T	C		G	T	G	T	G	G	G	C	C	T	A	G	T	A	A	T	G	T	G	C	G	G	G	G	G	C	T	G	A	C	C	G	C	A	G	G
IRIS 313-10289	ARAURE 1::IRGC 116956-1	indica	Venezuela	GL7-Hap1	T	C	A	T	G	T	T	C		G	T	G	T	G	G	G	C	C	T	A	G	T	A	A	T	G	T	G	C	G	G	G	G	G	C	T	G	A	C	C	G	C	A	G	G
IRIS 313-10290	ELONI::IRGC 116980-1	indica	Surinam	GL7-Hap1	T	C	A	T	G	T	T	C		G	T	G	T	G	G	G	C	C	T	A	G	T	A	A	T	G	T	G	C	G	G	G	G	G	C	T	G	A	C	C	G	C	A	G	G
IRIS 313-10300	CT 9506-18-7-1T-2::IRGC 116973-1	indica admix	Colombia	GL7-Hap1	T	C	A	T	G	T	T	C		G	T	G	T	G	G	G	C	C	T	A	G	T	A	A	T	G	T	G	C	G	G	G	G	G	C	T	G	A	C	C	G	C	A	G	G
IRIS 313-10333	B 6136-3-TB-0-1-5::IRGC 117312-1	indica	Indonesia	GL7-Hap1	T	C	A	T	G	T	T	C		G	T	G	T	G	G	G	C	C	T	A	G	T	A	A	T	G	T	G	C	G	G	G	G	G	C	T	G	A	C	C	G	C	A	G	G
IRIS 313-10334	B 6136 E-3-TB-0-1-5::IRGC 117311-1	indica	Indonesia	GL7-Hap1	T	C	A	T	G	T	T	C		G	T	G	T	G	G	G	C	C	T	A	G	T	A	A	T	G	T	G	C	G	G	G	G	G	C	T	G	A	C	C	G	C	A	G	G
IRIS 313-10337	B 6149 F-MR-7::IRGC 117314-1	indica admix	Indonesia	GL7-Hap1	T	C	A	T	G	T	T	C		G	T	G	T	G	G	G	C	C	T	A	G	T	A	A	T	G	T	G	C	G	G	G	G	G	C	T	G	A	C	C	G	C	A	G	G
IRIS 313-10349	CSR-90 IR-2::IRGC 117327-1	indica admix	India	GL7-Hap1	T	C	A	T	G	T	T	C		G	T	G	T	G	G	G	C	C	T	A	G	T	A	A	T	G	T	G	C	G	G	G	G	G	C	T	G	A	C	C	G	C	A	G	G
IRIS 313-10399	IRGA 346-111-2-1F::IRGC 117341-1	indica admix	Colombia	GL7-Hap1	T	C	A	T	G	T	T	C		G	T	G	T	G	G	G	C	C	T	A	G	T	A	A	T	G	T	G	C	G	G	G	G	G	C	T	G	A	C	C	G	C	A	G	G
IRIS 313-10403	IRGA 659-1-2-2-2::IRGC 117345-1	indica admix	Colombia	GL7-Hap1	T	C	A	T	G	T	T	C		G	T	G	T	G	G	G	C	C	T	A	G	T	A	A	T	G	T	G	C	G	G	G	G	G	C	T	G	A	C	C	G	C	A	G	G
IRIS 313-8341	BAT DO::IRGC 7014-1	indica admix	Viet Nam	GL7-Hap1	T	C	A	T	G	T	T	C		G	T	G	T	G	G	G	C	C	T	A	G	T	A	A	T	G	T	G	C	G	G	G	G	G	C	T	G	A	C	C	G	C	A	G	G
IRIS 313-8349	LATA MONA::IRGC 49333-1	indica	Bangladesh	GL7-Hap1	T	C	A	T	G	T	T	C		G	T	G	T	G	G	G	C	C	T	A	G	T	A	A	T	G	T	G	C	G	G	G	G	G	C	T	G	A	C	C	G	C	A	G	G
IRIS 313-8380	SAN CHIAO TSWEN::IRGC 1565-1	indica	China	GL7-Hap1	T	C	A	T	G	T	T	C		G	T	G	T	G	G	G	C	C	T	A	G	T	A	A	T	G	T	G	C	G	G	G	G	G	C	T	G	A	C	C	G	C	A	G	G
IRIS 313-8382	ARC 13252::IRGC 22604-1	admix	India	GL7-Hap1	T	C	A	T	G	T	T	C		G	T	G	T	G	G	G	C	C	T	A	G	T	A	A	T	G	T	G	C	G	G	G	G	G	C	T	G	A	C	C	G	C	A	G	G
IRIS 313-8437	IRRIBINI::IRGC 49094-1	indica admix	Bangladesh	GL7-Hap1	T	C	A	T	G	T	T	C		G	T	G	T	G	G	G	C	C	T	A	G	T	A	A	T	G	T	G	C	G	G	G	G	G	C	T	G	A	C	C	G	C	A	G	G
IRIS 313-8453	ARC 18597::IRGC 43299-1	indica admix	India	GL7-Hap1	T	C	A	T	G	T	T	C		G	T	G	T	G	G	G	C	C	T	A	G	T	A	A	T	G	T	G	C	G	G	G	G	G	C	T	G	A	C	C	G	C	A	G	G
IRIS 313-8458	ARC 18175::IRGC 42316-1	indica admix	India	GL7-Hap1	T	C	A	T	G	T	T	C		G	T	G	T	G	G	G	C	C	T	A	G	T	A	A	T	G	T	G	C	G	G	G	G	G	C	T	G	A	C	C	G	C	A	G	G
IRIS 313-8485	NAM SA GUI 19	indica	Thailand	GL7-Hap1	T	C	A	T	G	T	T	C		G	T	G	T	G	G	G	C	C	T	A	G	T	A	A	T	G	T	G	C	G	G	G	G	G	C	T	G	A	C	C	G	C	A	G	G
IRIS 313-8509	PUILLIPINA KATARI::IRGC 77293-1	indica	Bangladesh	GL7-Hap1	T	C	A	T	G	T	T	C		G	T	G	T	G	G	G	C	C	T	A	G	T	A	A	T	G	T	G	C	G	G	G	G	G	C	T	G	A	C	C	G	C	A	G	G
IRIS 313-8536	NG KARAN DE::IRGC 43489-1	indica	Indonesia	GL7-Hap1	T	C	A	T	G	T	T	C		G	T	G	T	G	G	G	C	C	T	A	G	T	A	A	T	G	T	G	C	G	G	G	G	G	C	T	G	A	C	C	G	C	A	G	G
IRIS 313-8559	KEERIPALA CHILL PADDY::IRGC 49790-1	indica	India	GL7-Hap1	T	C	A	T	G	T	T	C		G	T	G	T	G	G	G	C	C	T	A	G	T	A	A	T	G	T	G	C	G	G	G	G	G	C	T	G	A	C	C	G	C	A	G	G
IRIS 313-8585	ARC 11901::IRGC 21727-1	indica admix	India	GL7-Hap1	T	C	A	T	G	T	T	C		G	T	G	T	G	G	G	C	C	T	A	G	T	A	A	T	G	T	G	C	G	G	G	G	G	C	T	G	A	C	C	G	C	A	G	G
IRIS 313-8586	PLI KHAO::IRGC 64596-1	indica	Thailand	GL7-Hap1	T	C	A	T	G	T	T	C		G	T	G	T	G	G	G	C	C	T	A	G	T	A	A	T	G	T	G	C	G	G	G	G	G	C	T	G	A	C	C	G	C	A	G	G
IRIS 313-8614	RAJHUSAI (ACR 12)::IRGC 53630-1	indica	India	GL7-Hap1	T	C	A	T	G	T	T	C		G	T	G	T	G	G	G	C	C	T	A	G	T	A	A	T	G	T	G	C	G	G	G	G	G	C	T	G	A	C	C	G	C	A	G	G
IRIS 313-8616	IR 5494 (BPH 1)::IRGC 24484-1	indica	Philippines	GL7-Hap1	T	C	A	T	G	T	T	C		G	T	G	T	G	G	G	C	C	T	A	G	T	A	A	T	G	T	G	C	G	G	G	G	G	C	T	G	A	C	C	G	C	A	G	G
IRIS 313-8621	ARC 11663::IRGC 42695-1	indica	India	GL7-Hap1	T	C	A	T	G	T	T	C		G	T	G	T	G	G	G	C	C	T	A	G	T	A	A	T	G	T	G	C	G	G	G	G	G	C	T	G	A	C	C	G	C	A	G	G
IRIS 313-8631	DUDRE::IRGC 52523-1	indica	India	GL7-Hap1	T	C	A	T	G	T	T	C		G	T	G	T	G	G	G	C	C	T	A	G	T	A	A	T	G	T	G	C	G	G	G	G	G	C	T	G	A	C	C	G	C	A	G	G
IRIS 313-8632	PATMADHAI 1::IRGC 77292-1	indica	Bangladesh	GL7-Hap1	T	C	A	T	G	T	T	C		G	T	G	T	G	G	G	C	C	T	A	G	T	A	A	T	G	T	G	C	G	G	G	G	G	C	T	G	A	C	C	G	C	A	G	G
IRIS 313-8679	JAO LEUANG::IRGC 65866-1	indica	Thailand	GL7-Hap1	T	C	A	T	G	T	T	C		G	T	G	T	G	G	G	C	C	T	A	G	T	A	A	T	G	T	G	C	G	G	G	G	G	C	T	G	A	C	C	G	C	A	G	G
IRIS 313-8717	BAZAIL::IRGC 27526-1	indica admix	Bangladesh	GL7-Hap1	T	C	A	T	G	T	T	C		G	T	G	T	G	G	G	C	C	T	A	G	T	A	A	T	G	T	G	C	G	G	G	G	G	C	T	G	A	C	C	G	C	A	G	G
IRIS 313-8757	NIRGUNI::IRGC 61127-1	indica	India	GL7-Hap1	T	C	A	T	G	T	T	C		G	T	G	T	G	G	G	C	C	T	A	G	T	A	A	T	G	T	G	C	G	G	G	G	G	C	T	G	A	C	C	G	C	A	G	G
IRIS 313-8796	DUDH KADAR::IRGC 67707-1	indica	India	GL7-Hap1	T	C	A	T	G	T	T	C		G	T	G	T	G	G	G	C	C	T	A	G	T	A	A	T	G	T	G	C	G	G	G	G	G	C	T	G	A	C	C	G	C	A	G	G
IRIS 313-8812	RELLY::IRGC 14623-1	indica	Indonesia	GL7-Hap1	T	C	A	T	G	T	T	C		G	T	G	T	G	G	G	C	C	T	A	G	T	A	A	T	G	T	G	C	G	G	G	G	G	C	T	G	A	C	C	G	C	A	G	G
IRIS 313-8846	BAIANG 6::IRGC 6129-1	indica admix	Indonesia	GL7-Hap1	T	C	A	T	G	T	T	C		G	T	G	T	G	G	G	C	C	T	A	G	T	A	A	T	G	T	G	C	G	G	G	G	G	C	T	G	A	C	C	G	C	A	G	G
IRIS 313-8850	ASHMBER::IRGC 27522-1	indica	Bangladesh	GL7-Hap1	T	C	A	T	G	T	T	C		G	T	G	T	G	G	G	C	C	T	A	G	T	A	A	T	G	T	G	C	G	G	G	G	G	C	T	G	A	C	C	G	C	A	G	G
IRIS 313-8880	PAGAIYAHAN	indica admix	Taiwan	GL7-Hap1	T	C	A	T	G	T	T	C		G	T	G	T	G	G	G	C	C	T	A	G	T	A	A	T	G	T	G	C	G	G	G	G	G	C	T	G	A	C	C	G	C	A	G	G
IRIS 313-8900	ARC 14654::IRGC 41663-1	indica	India	GL7-Hap1	T	C	A	T	G	T	T	C		G	T	G	T	G	G	G	C	C	T	A	G	T	A	A	T	G	T	G	C	G	G	G	G	G	C	T	G	A	C	C	G	C	A	G	G
IRIS 313-8909	FAYA MOSHI::IRGC 69653-1	indica	Tanzania	GL7-Hap1	T	C	A	T	G	T	T	C		G	T	G	T	G	G	G	C	C	T	A	G	T	A	A	T	G	T	G	C	G	G	G	G	G	C	T	G	A	C	C	G	C	A	G	G
IRIS 313-8920	PATALASAFED SUNGHAWADO::IRGC 61133-1	indica	India	GL7-Hap1	T	C	A	T	G	T	T	C		G	T	G	T	G	G	G	C	C	T	A	G	T	A	A	T	G	T	G	C	G	G	G	G	G	C	T	G	A	C	C	G	C	A	G	G
IRIS 313-8924	KUTTA::IRGC 52184-1	indica	India	GL7-Hap1	T	C	A	T	G	T	T	C		G	T	G	T	G	G	G	C	C	T	A	G	T	A	A	T	G	T	G	C	G	G	G	G	G	C	T	G	A	C	C	G	C	A	G	G
IRIS 313-8925	KURULUTUDU::IRGC 36304-1	indica	Sri Lanka	GL7-Hap1	T	C	A	T	G	T	T	C		G	T	G	T	G	G	G	C	C	T	A	G	T	A	A	T	G	T	G	C	G	G	G	G	G	C	T	G	A	C	C	G	C	A	G	G
IRIS 313-8930	MUKKALA BAZAL::IRGC 77279-1	indica	Bangladesh	GL7-Hap1	T	C	A	T	G	T	T	C		G	T	G	T	G	G	G	C	C	T	A	G	T	A	A	T	G	T	G	C	G	G	G	G	G	C	T	G	A	C	C	G	C	A	G	G
IRIS 313-8948	BUCAYAB::IRGC 44357-1	indica	Philippines	GL7-Hap1	T	C	A	T	G	T	T	C		G	T	G	T	G	G	G	C	C	T	A	G	T	A	A	T	G	T	G	C	G	G	G	G	G	C	T	G	A	C	C	G	C	A	G	G
IRIS 313-8957	BAM 9::IRGC 6179-1	indica	India	GL7-Hap1	T	C	A	T	G	T	T	C		G	T	G	T	G	G	G	C	C	T	A	G	T	A	A	T	G	T	G	C	G	G	G	G	G	C	T	G	A	C	C	G	C	A	G	G
IRIS 313-8967	ARC 12576::IRGC 22163-1	indica admix	India	GL7-Hap1	T	C	A	T	G	T	T	C		G	T	G	T	G	G	G	C	C	T	A	G	T	A	A	T	G	T	G	C	G	G	G	G	G	C	T	G	A	C	C	G	C	A	G	G
IRIS 313-8968	KALU ILANKALAYAN::IRGC 36270-1	indica	Sri Lanka	GL7-Hap1	T	C	A	T	G	T	T	C		G	T	G	T	G	G	G	C	C	T	A	G	T	A	A	T	G	T	G	C	G	G	G	G	G	C	T	G	A	C	C	G	C	A	G	G
IRIS 313-8982	ARC 18112::IRGC 42274-1	indica admix	India	GL7-Hap1	T	C	A	T	G	T	T	C		G	T	G	T	G	G	G	C	C	T	A	G	T	A	A	T	G	T	G	C	G	G	G	G	G	C	T	G	A	C	C	G	C	A	G	G
IRIS 313-8985	KHAO' HAWM::IRGC 78257-1	indica	Thailand	GL7-Hap1	T	C	A	T	G	T	T	C		G	T	G	T	G	G	G	C	C	T	A	G	T	A	A	T	G	T	G	C	G	G	G	G	G	C	T	G	A	C	C	G	C	A	G	G
IRIS 313-8988	BANIKAT::IRGC 67720-1	indica	India	GL7-Hap1	T	C	A	T	G	T	T	C		G	T	G	T	G	G	G	C	C	T	A	G	T	A	A	T	G	T	G	C	G	G	G	G	G	C	T	G	A	C	C	G	C	A	G	G
IRIS 313-8994	ARC 14064::IRGC 41377-1	indica admix	India	GL7-Hap1	T	C	A	T	G	T	T	C		G	T	G	T	G	G	G	C	C	T	A	G	T	A	A	T	G	T	G	C	G	G	G	G	G	C	T	G	A	C	C	G	C	A	G	G
IRIS 313-9006	LONG KHI KRAI::IRGC 64490-1	indica	Thailand	GL7-Hap1	T	C	A	T	G	T	T	C		G	T	G	T	G	G	G	C	C	T	A	G	T	A	A	T	G	T	G	C	G	G	G	G	G	C	T	G	A	C	C	G	C	A	G	G
IRIS 313-9017	PING SHAN TA TSWEN KU::IRGC 1563-1	indica admix	China	GL7-Hap1	T	C	A	T	G	T	T	C		G	T	G	T	G	G	G	C	C	T	A	G	T	A	A	T	G	T	G	C	G	G	G	G	G	C	T	G	A	C	C	G	C	A	G	G
IRIS 313-9023	CR 60-10::IRGC 15777-1	indica admix	India	GL7-Hap1	T	C	A	T	G	T	T	C		G	T	G	T	G	G	G	C	C	T	A	G	T	A	A	T	G	T	G	C	G	G	G	G	G	C	T	G	A	C	C	G	C	A	G	G
IRIS 313-9032	KHAO GRADOOK CHAHNG::IRGC 17111-1	indica	Thailand	GL7-Hap1	T	C	A	T	G	T	T	C		G	T	G	T	G	G	G	C	C	T	A	G	T	A	A	T	G	T	G	C	G	G	G	G	G	C	T	G	A	C	C	G	C	A	G	G
IRIS 313-9067	BHOJON KOLPO::IRGC 31727-1	indica	Bangladesh	GL7-Hap1	T	C	A	T	G	T	T	C		G	T	G	T	G	G	G	C	C	T	A	G	T	A	A	T	G	T	G	C	G	G	G	G	G	C	T	G	A	C	C	G	C	A	G	G
IRIS 313-9070	KONTOL 86::IRGC 14281-1	indica	Malaysia	GL7-Hap1	T	C	A	T	G	T	T	C		G	T	G	T	G	G	G	C	C	T	A	G	T	A	A	T	G	T	G	C	G	G	G	G	G	C	T	G	A	C	C	G	C	A	G	G
IRIS 313-9072	MUTA GANJE::IRGC 26744-1	indica	Bangladesh	GL7-Hap1	T	C	A	T	G	T	T	C		G	T	G	T	G	G	G	C	C	T	A	G	T	A	A	T	G	T	G	C	G	G	G	G	G	C	T	G	A	C	C	G	C	A	G	G
IRIS 313-9112	LEUANG YAI 344::IRGC 651-1	indica	Thailand	GL7-Hap1	T	C	A	T	G	T	T	C		G	T	G	T	G	G	G	C	C	T	A	G	T	A	A	T	G	T	G	C	G	G	G	G	G	C	T	G	A	C	C	G	C	A	G	G
IRIS 313-9121	KHAO LEUANG RAI::IRGC 48168-1	indica	Thailand	GL7-Hap1	T	C	A	T	G	T	T	C		G	T	G	T	G	G	G	C	C	T	A	G	T	A	A	T	G	T	G	C	G	G	G	G	G	C	T	G	A	C	C	G	C	A	G	G
IRIS 313-9139	GOJOL GORIA::IRGC 26629-1	indica	Bangladesh	GL7-Hap1	T	C	A	T	G	T	T	C		G	T	G	T	G	G	G	C	C	T	A	G	T	A	A	T	G	T	G	C	G	G	G	G	G	C	T	G	A	C	C	G	C	A	G	G
IRIS 313-9174	KUSHIARA::IRGC 34709-1	indica	Bangladesh	GL7-Hap1	T	C	A	T	G	T	T	C		G	T	G	T	G	G	G	C	C	T	A	G	T	A	A	T	G	T	G	C	G	G	G	G	G	C	T	G	A	C	C	G	C	A	G	G
IRIS 313-9197	GABAHSI RASAKI C 90::IRGC 49647-1	indica	India	GL7-Hap1	T	C	A	T	G	T	T	C		G	T	G	T	G	G	G	C	C	T	A	G	T	A	A	T	G	T	G	C	G	G	G	G	G	C	T	G	A	C	C	G	C	A	G	G
IRIS 313-9198	KHAO PONG AEV::IRGC 29820-1	indica	Lao People's Democratic Republic	GL7-Hap1	T	C	A	T	G	T	T	C		G	T	G	T	G	G	G	C	C	T	A	G	T	A	A	T	G	T	G	C	G	G	G	G	G	C	T	G	A	C	C	G	C	A	G	G
IRIS 313-9209	LEUANG LAI MAE PRAJAN::IRGC 71279-1	indica	Thailand	GL7-Hap1	T	C	A	T	G	T	T	C		G	T	G	T	G	G	G	C	C	T	A	G	T	A	A	T	G	T	G	C	G	G	G	G	G	C	T	G	A	C	C	G	C	A	G	G
IRIS 313-9210	KUATEK::IRGC 14285-1	indica	Malaysia	GL7-Hap1	T	C	A	T	G	T	T	C		G	T	G	T	G	G	G	C	C	T	A	G	T	A	A	T	G	T	G	C	G	G	G	G	G	C	T	G	A	C	C	G	C	A	G	G
IRIS 313-9218	KALO CHAKOL::IRGC 77258-1	indica	Bangladesh	GL7-Hap1	T	C	A	T	G	T	T	C		G	T	G	T	G	G	G	C	C	T	A	G	T	A	A	T	G	T	G	C	G	G	G	G	G	C	T	G	A	C	C	G	C	A	G	G
IRIS 313-9227	WP 65::IRGC 36526-1	indica	Thailand	GL7-Hap1	T	C	A	T	G	T	T	C		G	T	G	T	G	G	G	C	C	T	A	G	T	A	A	T	G	T	G	C	G	G	G	G	G	C	T	G	A	C	C	G	C	A	G	G
IRIS 313-9251	JANDA LAOR::IRGC 48552-1	indica	Indonesia	GL7-Hap1	T	C	A	T	G	T	T	C		G	T	G	T	G	G	G	C	C	T	A	G	T	A	A	T	G	T	G	C	G	G	G	G	G	C	T	G	A	C	C	G	C	A	G	G
IRIS 313-9256	GALWAKA HANDERAN::IRGC 31381-1	indica admix	Sri Lanka	GL7-Hap1	T	C	A	T	G	T	T	C		G	T	G	T	G	G	G	C	C	T	A	G	T	A	A	T	G	T	G	C	G	G	G	G	G	C	T	G	A	C	C	G	C	A	G	G
IRIS 313-9258	MAKRO::IRGC 74763-1	indica	India	GL7-Hap1	T	C	A	T	G	T	T	C		G	T	G	T	G	G	G	C	C	T	A	G	T	A	A	T	G	T	G	C	G	G	G	G	G	C	T	G	A	C	C	G	C	A	G	G
IRIS 313-9271	PURA BINNI::IRGC 26772-1	indica	Bangladesh	GL7-Hap1	T	C	A	T	G	T	T	C		G	T	G	T	G	G	G	C	C	T	A	G	T	A	A	T	G	T	G	C	G	G	G	G	G	C	T	G	A	C	C	G	C	A	G	G
IRIS 313-9281	KHAO KAI::IRGC 78251-1	indica	Thailand	GL7-Hap1	T	C	A	T	G	T	T	C		G	T	G	T	G	G	G	C	C	T	A	G	T	A	A	T	G	T	G	C	G	G	G	G	G	C	T	G	A	C	C	G	C	A	G	G
IRIS 313-9286	LEUANG TAWNG SOOK::IRGC 24394-1	indica	Thailand	GL7-Hap1	T	C	A	T	G	T	T	C		G	T	G	T	G	G	G	C	C	T	A	G	T	A	A	T	G	T	G	C	G	G	G	G	G	C	T	G	A	C	C	G	C	A	G	G
IRIS 313-9287	SONAMUKHI::IRGC 46693-1	indica	India	GL7-Hap1	T	C	A	T	G	T	T	C		G	T	G	T	G	G	G	C	C	T	A	G	T	A	A	T	G	T	G	C	G	G	G	G	G	C	T	G	A	C	C	G	C	A	G	G
IRIS 313-9313	ARC 10799::IRGC 12631-1	indica admix	India	GL7-Hap1	T	C	A	T	G	T	T	C		G	T	G	T	G	G	G	C	C	T	A	G	T	A	A	T	G	T	G	C	G	G	G	G	G	C	T	G	A	C	C	G	C	A	G	G
IRIS 313-9325	SADA RUPA::IRGC 77299-1	indica	Bangladesh	GL7-Hap1	T	C	A	T	G	T	T	C		G	T	G	T	G	G	G	C	C	T	A	G	T	A	A	T	G	T	G	C	G	G	G	G	G	C	T	G	A	C	C	G	C	A	G	G
IRIS 313-9384	BARIK KUDI::IRGC 52807-1	indica	India	GL7-Hap1	T	C	A	T	G	T	T	C		G	T	G	T	G	G	G	C	C	T	A	G	T	A	A	T	G	T	G	C	G	G	G	G	G	C	T	G	A	C	C	G	C	A	G	G
IRIS 313-9391	KALABAIL::IRGC 25877-1	indica	Bangladesh	GL7-Hap1	T	C	A	T	G	T	T	C		G	T	G	T	G	G	G	C	C	T	A	G	T	A	A	T	G	T	G	C	G	G	G	G	G	C	T	G	A	C	C	G	C	A	G	G
IRIS 313-9415	PAHK NOK GAEW::IRGC 64572-1	indica	Thailand	GL7-Hap1	T	C	A	T	G	T	T	C		G	T	G	T	G	G	G	C	C	T	A	G	T	A	A	T	G	T	G	C	G	G	G	G	G	C	T	G	A	C	C	G	C	A	G	G
IRIS 313-9427	ARC 18092::IRGC 42256-1	indica admix	India	GL7-Hap1	T	C	A	T	G	T	T	C		G	T	G	T	G	G	G	C	C	T	A	G	T	A	A	T	G	T	G	C	G	G	G	G	G	C	T	G	A	C	C	G	C	A	G	G
IRIS 313-9433	GOKULGANJA::IRGC 45701-1	indica	India	GL7-Hap1	T	C	A	T	G	T	T	C		G	T	G	T	G	G	G	C	C	T	A	G	T	A	A	T	G	T	G	C	G	G	G	G	G	C	T	G	A	C	C	G	C	A	G	G
IRIS 313-9451	PAMAH S 18::IRGC 61322-1	indica admix	Thailand	GL7-Hap1	T	C	A	T	G	T	T	C		G	T	G	T	G	G	G	C	C	T	A	G	T	A	A	T	G	T	G	C	G	G	G	G	G	C	T	G	A	C	C	G	C	A	G	G
IRIS 313-9472	H 6::IRGC 157-1	indica admix	Sri Lanka	GL7-Hap1	T	C	A	T	G	T	T	C		G	T	G	T	G	G	G	C	C	T	A	G	T	A	A	T	G	T	G	C	G	G	G	G	G	C	T	G	A	C	C	G	C	A	G	G
IRIS 313-9482	E 2024::IRGC 67958-1	indica	China	GL7-Hap1	T	C	A	T	G	T	T	C		G	T	G	T	G	G	G	C	C	T	A	G	T	A	A	T	G	T	G	C	G	G	G	G	G	C	T	G	A	C	C	G	C	A	G	G
IRIS 313-9484	CHNNOR::IRGC 67485-1	indica admix	India	GL7-Hap1	T	C	A	T	G	T	T	C		G	T	G	T	G	G	G	C	C	T	A	G	T	A	A	T	G	T	G	C	G	G	G	G	G	C	T	G	A	C	C	G	C	A	G	G
IRIS 313-9503	BINUHANGIN::IRGC 67429-1	indica admix	Philippines	GL7-Hap1	T	C	A	T	G	T	T	C		G	T	G	T	G	G	G	C	C	T	A	G	T	A	A	T	G	T	G	C	G	G	G	G	G	C	T	G	A	C	C	G	C	A	G	G
IRIS 313-9533	DUD KUNING::IRGC 44-1	indica	Indonesia	GL7-Hap1	T	C	A	T	G	T	T	C		G	T	G	T	G	G	G	C	C	T	A	G	T	A	A	T	G	T	G	C	G	G	G	G	G	C	T	G	A	C	C	G	C	A	G	G
IRIS 313-9547	LABRA::IRGC 74757-1	indica	India	GL7-Hap1	T	C	A	T	G	T	T	C		G	T	G	T	G	G	G	C	C	T	A	G	T	A	A	T	G	T	G	C	G	G	G	G	G	C	T	G	A	C	C	G	C	A	G	G
IRIS 313-9551	BENGALY MORIMO::IRGC 10976-1	indica	Madagascar	GL7-Hap1	T	C	A	T	G	T	T	C		G	T	G	T	G	G	G	C	C	T	A	G	T	A	A	T	G	T	G	C	G	G	G	G	G	C	T	G	A	C	C	G	C	A	G	G
IRIS 313-9557	MULLIKURUVA::IRGC 77529-1	indica	India	GL7-Hap1	T	C	A	T	G	T	T	C		G	T	G	T	G	G	G	C	C	T	A	G	T	A	A	T	G	T	G	C	G	G	G	G	G	C	T	G	A	C	C	G	C	A	G	G
IRIS 313-9566	RP 9-4::IRGC 39735-1	indica	India	GL7-Hap1	T	C	A	T	G	T	T	C		G	T	G	T	G	G	G	C	C	T	A	G	T	A	A	T	G	T	G	C	G	G	G	G	G	C	T	G	A	C	C	G	C	A	G	G
IRIS 313-9567	KHAO CHUAN CHOM 452::IRGC 36571-1	indica	Thailand	GL7-Hap1	T	C	A	T	G	T	T	C		G	T	G	T	G	G	G	C	C	T	A	G	T	A	A	T	G	T	G	C	G	G	G	G	G	C	T	G	A	C	C	G	C	A	G	G
IRIS 313-9572	ASU::IRGC 62154-1	indica admix	Bhutan	GL7-Hap1	T	C	A	T	G	T	T	C		G	T	G	T	G	G	G	C	C	T	A	G	T	A	A	T	G	T	G	C	G	G	G	G	G	C	T	G	A	C	C	G	C	A	G	G
IRIS 313-9574	B 78-S81::IRGC 58415-1	indica admix	Brunei Darussalam	GL7-Hap1	T	C	A	T	G	T	T	C		G	T	G	T	G	G	G	C	C	T	A	G	T	A	A	T	G	T	G	C	G	G	G	G	G	C	T	G	A	C	C	G	C	A	G	G
IRIS 313-9594	ASHI BINNI::IRGC 77216-1	indica admix	Bangladesh	GL7-Hap1	T	C	A	T	G	T	T	C		G	T	G	T	G	G	G	C	C	T	A	G	T	A	A	T	G	T	G	C	G	G	G	G	G	C	T	G	A	C	C	G	C	A	G	G
IRIS 313-9600	E LONG MAH::IRGC 47946-1	indica admix	Thailand	GL7-Hap1	T	C	A	T	G	T	T	C		G	T	G	T	G	G	G	C	C	T	A	G	T	A	A	T	G	T	G	C	G	G	G	G	G	C	T	G	A	C	C	G	C	A	G	G
IRIS 313-9602	HTA 22::IRGC 45827-1	indica admix	Thailand	GL7-Hap1	T	C	A	T	G	T	T	C		G	T	G	T	G	G	G	C	C	T	A	G	T	A	A	T	G	T	G	C	G	G	G	G	G	C	T	G	A	C	C	G	C	A	G	G
IRIS 313-9604	RPA 5929 (K 45)::IRGC 33963-1	indica admix	India	GL7-Hap1	T	C	A	T	G	T	T	C		G	T	G	T	G	G	G	C	C	T	A	G	T	A	A	T	G	T	G	C	G	G	G	G	G	C	T	G	A	C	C	G	C	A	G	G
IRIS 313-9609	ARC 10594::IRGC 12524-1	indica admix	India	GL7-Hap1	T	C	A	T	G	T	T	C		G	T	G	T	G	G	G	C	C	T	A	G	T	A	A	T	G	T	G	C	G	G	G	G	G	C	T	G	A	C	C	G	C	A	G	G
IRIS 313-9617	HOLDI GIRA::IRGC 31801-1	indica	Bangladesh	GL7-Hap1	T	C	A	T	G	T	T	C		G	T	G	T	G	G	G	C	C	T	A	G	T	A	A	T	G	T	G	C	G	G	G	G	G	C	T	G	A	C	C	G	C	A	G	G
IRIS 313-9623	PESAGRO 102::IRGC 78703-1	indica admix	Brazil	GL7-Hap1	T	C	A	T	G	T	T	C		G	T	G	T	G	G	G	C	C	T	A	G	T	A	A	T	G	T	G	C	G	G	G	G	G	C	T	G	A	C	C	G	C	A	G	G
IRIS 313-9669	KAMPAI PEUN MEUANG::IRGC 78248-1	indica	Thailand	GL7-Hap1	T	C	A	T	G	T	T	C		G	T	G	T	G	G	G	C	C	T	A	G	T	A	A	T	G	T	G	C	G	G	G	G	G	C	T	G	A	C	C	G	C	A	G	G
IRIS 313-9708	TSAI YUAN CHON::IRGC 126-1	indica	Taiwan	GL7-Hap1	T	C	A	T	G	T	T	C		G	T	G	T	G	G	G	C	C	T	A	G	T	A	A	T	G	T	G	C	G	G	G	G	G	C	T	G	A	C	C	G	C	A	G	G
IRIS 313-9709	MAKALIOKA::IRGC 376-1	indica	Madagascar	GL7-Hap1	T	C	A	T	G	T	T	C		G	T	G	T	G	G	G	C	C	T	A	G	T	A	A	T	G	T	G	C	G	G	G	G	G	C	T	G	A	C	C	G	C	A	G	G
IRIS 313-9778	GENIT::IRGC 3272-1	admix	Argentina	GL7-Hap1	T	C	A	T	G	T	T	C		G	T	G	T	G	G	G	C	C	T	A	G	T	A	A	T	G	T	G	C	G	G	G	G	G	C	T	G	A	C	C	G	C	A	G	G
IRIS 313-9791	LEAD::IRGC 5805-1	indica admix	Malawi	GL7-Hap1	T	C	A	T	G	T	T	C		G	T	G	T	G	G	G	C	C	T	A	G	T	A	A	T	G	T	G	C	G	G	G	G	G	C	T	G	A	C	C	G	C	A	G	G
IRIS 313-9795	HD 10::IRGC 6638-1	indica	Australia	GL7-Hap1	T	C	A	T	G	T	T	C		G	T	G	T	G	G	G	C	C	T	A	G	T	A	A	T	G	T	G	C	G	G	G	G	G	C	T	G	A	C	C	G	C	A	G	G
IRIS 313-9862	MODDAI KARUPPAN::IRGC 15465-1	indica	Sri Lanka	GL7-Hap1	T	C	A	T	G	T	T	C		G	T	G	T	G	G	G	C	C	T	A	G	T	A	A	T	G	T	G	C	G	G	G	G	G	C	T	G	A	C	C	G	C	A	G	G
IRIS 313-9867	SIGARDIS::IRGC 15555-1	indica	Sri Lanka	GL7-Hap1	T	C	A	T	G	T	T	C		G	T	G	T	G	G	G	C	C	T	A	G	T	A	A	T	G	T	G	C	G	G	G	G	G	C	T	G	A	C	C	G	C	A	G	G
IRIS 313-9898	QUERO ASSAN::IRGC 28860-1	indica	Portugal	GL7-Hap1	T	C	A	T	G	T	T	C		G	T	G	T	G	G	G	C	C	T	A	G	T	A	A	T	G	T	G	C	G	G	G	G	G	C	T	G	A	C	C	G	C	A	G	G
IRIS 313-9924	KN 1 B 361-1-8-6-9::IRGC 46974-1	indica admix	Korea, Republic of	GL7-Hap1	T	C	A	T	G	T	T	C		G	T	G	T	G	G	G	C	C	T	A	G	T	A	A	T	G	T	G	C	G	G	G	G	G	C	T	G	A	C	C	G	C	A	G	G
IRIS 313-9925	MILYANG 30::IRGC 46977-1	indica	Korea, Republic of	GL7-Hap1	T	C	A	T	G	T	T	C		G	T	G	T	G	G	G	C	C	T	A	G	T	A	A	T	G	T	G	C	G	G	G	G	G	C	T	G	A	C	C	G	C	A	G	G
IRIS 313-9926	TOURBE::IRGC 47066-1	indica admix	Chad	GL7-Hap1	T	C	A	T	G	T	T	C		G	T	G	T	G	G	G	C	C	T	A	G	T	A	A	T	G	T	G	C	G	G	G	G	G	C	T	G	A	C	C	G	C	A	G	G
IRIS 313-9936	SITHAIYAN KOTTAI SAMBA::IRGC 50155-1	indica	Sri Lanka	GL7-Hap1	T	C	A	T	G	T	T	C		G	T	G	T	G	G	G	C	C	T	A	G	T	A	A	T	G	T	G	C	G	G	G	G	G	C	T	G	A	C	C	G	C	A	G	G
IRIS 313-9953	BAMOA A 75::IRGC 51101-1	indica admix	Mexico	GL7-Hap1	T	C	A	T	G	T	T	C		G	T	G	T	G	G	G	C	C	T	A	G	T	A	A	T	G	T	G	C	G	G	G	G	G	C	T	G	A	C	C	G	C	A	G	G
IRIS 313-9970	RACE PERUMAL::IRGC 55347-1	indica	Sri Lanka	GL7-Hap1	T	C	A	T	G	T	T	C		G	T	G	T	G	G	G	C	C	T	A	G	T	A	A	T	G	T	G	C	G	G	G	G	G	C	T	G	A	C	C	G	C	A	G	G
IRIS 313-9989	MELEKE::IRGC 56823-1	indica	Cote d'Ivoire	GL7-Hap1	T	C	A	T	G	T	T	C		G	T	G	T	G	G	G	C	C	T	A	G	T	A	A	T	G	T	G	C	G	G	G	G	G	C	T	G	A	C	C	G	C	A	G	G
IRIS 313-10001	C 662083::IRGC 62101-1	indica	Taiwan	GL7-Hap1	T	C	A	T	G	T	T	C		G	T	G	T	G	G	G	C	C	T	A	G	T	A	A	T	G	T	G	C	G	G	G	G	G	C	T	G	A	C	C	G	C	A	G	G
IRIS 313-10026	KITRANA 1007::IRGC 68517-1	indica	Madagascar	GL7-Hap1	T	C	A	T	G	T	T	C		G	T	G	T	G	G	G	C	C	T	A	G	T	A	A	T	G	T	G	C	G	G	G	G	G	C	T	G	A	C	C	G	C	A	G	G
IRIS 313-10035	RIZ TYPE SORGHO::IRGC 69015-1	indica	Madagascar	GL7-Hap1	T	C	A	T	G	T	T	C		G	T	G	T	G	G	G	C	C	T	A	G	T	A	A	T	G	T	G	C	G	G	G	G	G	C	T	G	A	C	C	G	C	A	G	G
IRIS 313-10046	CHAMA (DWARF)::IRGC 69487-1	indica	Zambia	GL7-Hap1	T	C	A	T	G	T	T	C		G	T	G	T	G	G	G	C	C	T	A	G	T	A	A	T	G	T	G	C	G	G	G	G	G	C	T	G	A	C	C	G	C	A	G	G
IRIS 313-10047	EX MARABA GURUKU::IRGC 69582-1	indica	Nigeria	GL7-Hap1	T	C	A	T	G	T	T	C		G	T	G	T	G	G	G	C	C	T	A	G	T	A	A	T	G	T	G	C	G	G	G	G	G	C	T	G	A	C	C	G	C	A	G	G
IRIS 313-10054	TOC 5430::IRGC 70487-1	indica admix	Panama	GL7-Hap1	T	C	A	T	G	T	T	C		G	T	G	T	G	G	G	C	C	T	A	G	T	A	A	T	G	T	G	C	G	G	G	G	G	C	T	G	A	C	C	G	C	A	G	G
IRIS 313-10113	EX FOILAEIN (NAPUTO)::IRGC 81675-1	indica admix	Mozambique	GL7-Hap1	T	C	A	T	G	T	T	C		G	T	G	T	G	G	G	C	C	T	A	G	T	A	A	T	G	T	G	C	G	G	G	G	G	C	T	G	A	C	C	G	C	A	G	G
IRIS 313-10114	FACAGRO 64::IRGC 82059-1	indica	Burundi	GL7-Hap1	T	C	A	T	G	T	T	C		G	T	G	T	G	G	G	C	C	T	A	G	T	A	A	T	G	T	G	C	G	G	G	G	G	C	T	G	A	C	C	G	C	A	G	G
IRIS 313-10134	PIN GAEW 56::IRGC 7887-1	indica	Thailand	GL7-Hap1	T	C	A	T	G	T	T	C		G	T	G	T	G	G	G	C	C	T	A	G	T	A	A	T	G	T	G	C	G	G	G	G	G	C	T	G	A	C	C	G	C	A	G	G
IRIS 313-10151	RD 15::IRGC 47705-1	indica	Thailand	GL7-Hap1	T	C	A	T	G	T	T	C		G	T	G	T	G	G	G	C	C	T	A	G	T	A	A	T	G	T	G	C	G	G	G	G	G	C	T	G	A	C	C	G	C	A	G	G
IRIS 313-10167	IR 13429-109-2-2-1::IRGC 63491-1	indica admix	Philippines	GL7-Hap1	T	C	A	T	G	T	T	C		G	T	G	T	G	G	G	C	C	T	A	G	T	A	A	T	G	T	G	C	G	G	G	G	G	C	T	G	A	C	C	G	C	A	G	G
IRIS 313-10221	BA BAI GU::IRGC 79580-1	indica admix	China	GL7-Hap1	T	C	A	T	G	T	T	C		G	T	G	T	G	G	G	C	C	T	A	G	T	A	A	T	G	T	G	C	G	G	G	G	G	C	T	G	A	C	C	G	C	A	G	G
IRIS 313-10226	TONG GU HONG::IRGC 81026-1	indica admix	China	GL7-Hap1	T	C	A	T	G	T	T	C		G	T	G	T	G	G	G	C	C	T	A	G	T	A	A	T	G	T	G	C	G	G	G	G	G	C	T	G	A	C	C	G	C	A	G	G
IRIS 313-10235	PSBRC 68::IRGC 99711-1	indica admix	Philippines	GL7-Hap1	T	C	A	T	G	T	T	C		G	T	G	T	G	G	G	C	C	T	A	G	T	A	A	T	G	T	G	C	G	G	G	G	G	C	T	G	A	C	C	G	C	A	G	G
IRIS 313-10247	AMISTAD 82::IRGC 116954-1	indica	Cuba	GL7-Hap1	T	C	A	T	G	T	T	C		G	T	G	T	G	G	G	C	C	T	A	G	T	A	A	T	G	T	G	C	G	G	G	G	G	C	T	G	A	C	C	G	C	A	G	G
IRIS 313-10271	IA CUBA 17::IRGC 116990-1	indica admix	Cuba	GL7-Hap1	T	C	A	T	G	T	T	C		G	T	G	T	G	G	G	C	C	T	A	G	T	A	A	T	G	T	G	C	G	G	G	G	G	C	T	G	A	C	C	G	C	A	G	G
IRIS 313-10279	JUMA 62::IRGC 117011-1	indica admix	Dominican Republic	GL7-Hap1	T	C	A	T	G	T	T	C		G	T	G	T	G	G	G	C	C	T	A	G	T	A	A	T	G	T	G	C	G	G	G	G	G	C	T	G	A	C	C	G	C	A	G	G
IRIS 313-10294	IR 21015-72-3-3-3-1::IRGC 117004-1	indica admix	Philippines	GL7-Hap1	T	C	A	T	G	T	T	C		G	T	G	T	G	G	G	C	C	T	A	G	T	A	A	T	G	T	G	C	G	G	G	G	G	C	T	G	A	C	C	G	C	A	G	G
IRIS 313-10314	INIAP 10::IRGC 117000-1	indica admix	Ecuador	GL7-Hap1	T	C	A	T	G	T	T	C		G	T	G	T	G	G	G	C	C	T	A	G	T	A	A	T	G	T	G	C	G	G	G	G	G	C	T	G	A	C	C	G	C	A	G	G
IRIS 313-10366	IR 65483-111-5-9-2-11::IRGC 117286-1	indica admix	Philippines	GL7-Hap1	T	C	A	T	G	T	T	C		G	T	G	T	G	G	G	C	C	T	A	G	T	A	A	T	G	T	G	C	G	G	G	G	G	C	T	G	A	C	C	G	C	A	G	G
IRIS 313-10374	IR 69502-6-SRN-3-UBN-1-B::IRGC 117290-1	indica admix	Philippines	GL7-Hap1	T	C	A	T	G	T	T	C		G	T	G	T	G	G	G	C	C	T	A	G	T	A	A	T	G	T	G	C	G	G	G	G	G	C	T	G	A	C	C	G	C	A	G	G
IRIS 313-10385	IR 75870-5-8-5-B-1::IRGC 117297-1	indica	Philippines	GL7-Hap1	T	C	A	T	G	T	T	C		G	T	G	T	G	G	G	C	C	T	A	G	T	A	A	T	G	T	G	C	G	G	G	G	G	C	T	G	A	C	C	G	C	A	G	G
IRIS 313-10394	IR 80310-12-B-1-3-B::IRGC 117307-1	indica admix	Philippines	GL7-Hap1	T	C	A	T	G	T	T	C		G	T	G	T	G	G	G	C	C	T	A	G	T	A	A	T	G	T	G	C	G	G	G	G	G	C	T	G	A	C	C	G	C	A	G	G
IRIS 313-10396	IR 80340-23-B-12-6-B::IRGC 117309-1	indica admix	Philippines	GL7-Hap1	T	C	A	T	G	T	T	C		G	T	G	T	G	G	G	C	C	T	A	G	T	A	A	T	G	T	G	C	G	G	G	G	G	C	T	G	A	C	C	G	C	A	G	G
IRIS 313-8306	PULUTHI KARAN (MIXED)::IRGC 77530-1	indica admix	India	GL7-Hap1	T	C	A	T	G	T	T	C		G	T	G	T	G	G	G	C	C	T	A	G	T	A	A	T	G	T	G	C	G	G	G	G	G	C	T	G	A	C	C	G	C	A	G	G
IRIS 313-8414	ARC 18202::IRGC 42328-1	indica admix	India	GL7-Hap1	T	C	A	T	G	T	T	C		G	T	G	T	G	G	G	C	C	T	A	G	T	A	A	T	G	T	G	C	G	G	G	G	G	C	T	G	A	C	C	G	C	A	G	G
IRIS 313-8492	KUNENG::IRGC 71545-1	indica	Malaysia	GL7-Hap1	T	C	A	T	G	T	T	C		G	T	G	T	G	G	G	C	C	T	A	G	T	A	A	T	G	T	G	C	G	G	G	G	G	C	T	G	A	C	C	G	C	A	G	G
IRIS 313-8530	DHANE BURWA::IRGC 10105-1	indica	India	GL7-Hap1	T	C	A	T	G	T	T	C		G	T	G	T	G	G	G	C	C	T	A	G	T	A	A	T	G	T	G	C	G	G	G	G	G	C	T	G	A	C	C	G	C	A	G	G
IRIS 313-8567	SINERBESA::IRGC 38711-1	indica	Philippines	GL7-Hap1	T	C	A	T	G	T	T	C		G	T	G	T	G	G	G	C	C	T	A	G	T	A	A	T	G	T	G	C	G	G	G	G	G	C	T	G	A	C	C	G	C	A	G	G
IRIS 313-8606	AC 13 (T 141)::IRGC 5456-1	indica		GL7-Hap1	T	C	A	T	G	T	T	C		G	T	G	T	G	G	G	C	C	T	A	G	T	A	A	T	G	T	G	C	G	G	G	G	G	C	T	G	A	C	C	G	C	A	G	G
IRIS 313-8638	Na souan::IRGC 11889-1	indica	Lao People's Democratic Republic	GL7-Hap1	T	C	A	T	G	T	T	C		G	T	G	T	G	G	G	C	C	T	A	G	T	A	A	T	G	T	G	C	G	G	G	G	G	C	T	G	A	C	C	G	C	A	G	G
IRIS 313-8657	CO 19::IRGC 5905-1	indica admix	India	GL7-Hap1	T	C	A	T	G	T	T	C		G	T	G	T	G	G	G	C	C	T	A	G	T	A	A	T	G	T	G	C	G	G	G	G	G	C	T	G	A	C	C	G	C	A	G	G
IRIS 313-8699	BALASURIYA A::IRGC 66509-1	indica admix	Sri Lanka	GL7-Hap1	T	C	A	T	G	T	T	C		G	T	G	T	G	G	G	C	C	T	A	G	T	A	A	T	G	T	G	C	G	G	G	G	G	C	T	G	A	C	C	G	C	A	G	G
IRIS 313-9156	DHOLA AMAN (LOWLAND AMAN)::IRGC 8341-1	indica	Bangladesh	GL7-Hap1	T	C	A	T	G	T	T	C		G	T	G	T	G	G	G	C	C	T	A	G	T	A	A	T	G	T	G	C	G	G	G	G	G	C	T	G	A	C	C	G	C	A	G	G
IRIS 313-9160	THIERNO BANDE::IRGC 16009-1	indica	Senegal	GL7-Hap1	T	C	A	T	G	T	T	C		G	T	G	T	G	G	G	C	C	T	A	G	T	A	A	T	G	T	G	C	G	G	G	G	G	C	T	G	A	C	C	G	C	A	G	G
IRIS 313-9409	GUMPANGAR::IRGC 71524-1	indica	Malaysia	GL7-Hap1	T	C	A	T	G	T	T	C		G	T	G	T	G	G	G	C	C	T	A	G	T	A	A	T	G	T	G	C	G	G	G	G	G	C	T	G	A	C	C	G	C	A	G	G
IRIS 313-9582	SADOK::IRGC 13334-1	indica	Malaysia	GL7-Hap1	T	C	A	T	G	T	T	C		G	T	G	T	G	G	G	C	C	T	A	G	T	A	A	T	G	T	G	C	G	G	G	G	G	C	T	G	A	C	C	G	C	A	G	G
IRIS 313-10287	UQUIHUA::IRGC 117037-1	indica	Peru	GL7-Hap1	T	C	A	T	G	T	T	C		G	T	G	T	G	G	G	C	C	T	A	G	T	A	A	T	G	T	G	C	G	G	G	G	G	C	T	G	A	C	C	G	C	A	G	G
IRIS 313-8293	SAGNADE::IRGC 15801-1	indica	Senegal	GL7-Hap1	T	C	A	T	G	T	T	C		G	T	G	T	G	G	G	C	C	T	A	G	T	A	A	T	G	T	G	C	G	G	G	G	G	C	T	G	A	C	C	G	C	A	G	G
IRIS 313-8312	BATU::IRGC 71508-1	indica	Malaysia	GL7-Hap1	T	C	A	T	G	T	T	C		G	T	G	T	G	G	G	C	C	T	A	G	T	A	A	T	G	T	G	C	G	G	G	G	G	C	T	G	A	C	C	G	C	A	G	G
IRIS 313-8391	MARAGBE::IRGC 69263-1	indica	Burkina Faso	GL7-Hap1	T	C	A	T	G	T	T	C		G	T	G	T	G	G	G	C	C	T	A	G	T	A	A	T	G	T	G	C	G	G	G	G	G	C	T	G	A	C	C	G	C	A	G	G
IRIS 313-8407	NACHIN ER 12::IRGC 14146-1	indica	Malaysia	GL7-Hap1	T	C	A	T	G	T	T	C		G	T	G	T	G	G	G	C	C	T	A	G	T	A	A	T	G	T	G	C	G	G	G	G	G	C	T	G	A	C	C	G	C	A	G	G
IRIS 313-8466	CHAW GAM PRUED::IRGC 71103-1	indica	Thailand	GL7-Hap1	T	C	A	T	G	T	T	C		G	T	G	T	G	G	G	C	C	T	A	G	T	A	A	T	G	T	G	C	G	G	G	G	G	C	T	G	A	C	C	G	C	A	G	G
IRIS 313-8468	LEONG ORN 4135::IRGC 14087-1	indica	Malaysia	GL7-Hap1	T	C	A	T	G	T	T	C		G	T	G	T	G	G	G	C	C	T	A	G	T	A	A	T	G	T	G	C	G	G	G	G	G	C	T	G	A	C	C	G	C	A	G	G
IRIS 313-8557	SERENDAH SUNGAI DUA 25::IRGC 13892-1	indica	Malaysia	GL7-Hap1	T	C	A	T	G	T	T	C		G	T	G	T	G	G	G	C	C	T	A	G	T	A	A	T	G	T	G	C	G	G	G	G	G	C	T	G	A	C	C	G	C	A	G	G
IRIS 313-8571	ES 21::IRGC 56171-1	indica	Tanzania	GL7-Hap1	T	C	A	T	G	T	T	C		G	T	G	T	G	G	G	C	C	T	A	G	T	A	A	T	G	T	G	C	G	G	G	G	G	C	T	G	A	C	C	G	C	A	G	G
IRIS 313-8595	MAKALIOKA STANDARD::IRGC 12768-1	indica	Madagascar	GL7-Hap1	T	C	A	T	G	T	T	C		G	T	G	T	G	G	G	C	C	T	A	G	T	A	A	T	G	T	G	C	G	G	G	G	G	C	T	G	A	C	C	G	C	A	G	G
IRIS 313-8643	DAJA::IRGC 17440-1	indica	Indonesia	GL7-Hap1	T	C	A	T	G	T	T	C		G	T	G	T	G	G	G	C	C	T	A	G	T	A	A	T	G	T	G	C	G	G	G	G	G	C	T	G	A	C	C	G	C	A	G	G
IRIS 313-8681	KOLITONDO::IRGC 66497-1	indica	Guinea	GL7-Hap1	T	C	A	T	G	T	T	C		G	T	G	T	G	G	G	C	C	T	A	G	T	A	A	T	G	T	G	C	G	G	G	G	G	C	T	G	A	C	C	G	C	A	G	G
IRIS 313-8683	JOTA BITCHI 1::IRGC 77253-1	indica	Bangladesh	GL7-Hap1	T	C	A	T	G	T	T	C		G	T	G	T	G	G	G	C	C	T	A	G	T	A	A	T	G	T	G	C	G	G	G	G	G	C	T	G	A	C	C	G	C	A	G	G
IRIS 313-8702	KHAO PRAHJIN::IRGC 64420-1	indica	Thailand	GL7-Hap1	T	C	A	T	G	T	T	C		G	T	G	T	G	G	G	C	C	T	A	G	T	A	A	T	G	T	G	C	G	G	G	G	G	C	T	G	A	C	C	G	C	A	G	G
IRIS 313-8703	DA 7	indica	Bangladesh	GL7-Hap1	T	C	A	T	G	T	T	C		G	T	G	T	G	G	G	C	C	T	A	G	T	A	A	T	G	T	G	C	G	G	G	G	G	C	T	G	A	C	C	G	C	A	G	G
IRIS 313-8713	NELI::IRGC 66603-1	indica	Indonesia	GL7-Hap1	T	C	A	T	G	T	T	C		G	T	G	T	G	G	G	C	C	T	A	G	T	A	A	T	G	T	G	C	G	G	G	G	G	C	T	G	A	C	C	G	C	A	G	G
IRIS 313-8722	HAWM TOONG::IRGC 48007-1	indica	Thailand	GL7-Hap1	T	C	A	T	G	T	T	C		G	T	G	T	G	G	G	C	C	T	A	G	T	A	A	T	G	T	G	C	G	G	G	G	G	C	T	G	A	C	C	G	C	A	G	G
IRIS 313-8725	PULUT BARAYA::IRGC 27393-1	indica	Indonesia	GL7-Hap1	T	C	A	T	G	T	T	C		G	T	G	T	G	G	G	C	C	T	A	G	T	A	A	T	G	T	G	C	G	G	G	G	G	C	T	G	A	C	C	G	C	A	G	G
IRIS 313-8733	NOLOS::IRGC 77285-1	indica	Bangladesh	GL7-Hap1	T	C	A	T	G	T	T	C		G	T	G	T	G	G	G	C	C	T	A	G	T	A	A	T	G	T	G	C	G	G	G	G	G	C	T	G	A	C	C	G	C	A	G	G
IRIS 313-8767	SIDIK::IRGC 66643-1	indica	Indonesia	GL7-Hap1	T	C	A	T	G	T	T	C		G	T	G	T	G	G	G	C	C	T	A	G	T	A	A	T	G	T	G	C	G	G	G	G	G	C	T	G	A	C	C	G	C	A	G	G
IRIS 313-8785	LEUANG AWN::IRGC 48257-1	indica	Thailand	GL7-Hap1	T	C	A	T	G	T	T	C		G	T	G	T	G	G	G	C	C	T	A	G	T	A	A	T	G	T	G	C	G	G	G	G	G	C	T	G	A	C	C	G	C	A	G	G
IRIS 313-8793	KHAO THI RATE::IRGC 58041-1	indica	Myanmar	GL7-Hap1	T	C	A	T	G	T	T	C		G	T	G	T	G	G	G	C	C	T	A	G	T	A	A	T	G	T	G	C	G	G	G	G	G	C	T	G	A	C	C	G	C	A	G	G
IRIS 313-8811	KATUNG::IRGC 71536-1	indica	Malaysia	GL7-Hap1	T	C	A	T	G	T	T	C		G	T	G	T	G	G	G	C	C	T	A	G	T	A	A	T	G	T	G	C	G	G	G	G	G	C	T	G	A	C	C	G	C	A	G	G
IRIS 313-8831	KETAN KUNANG KUNENG::IRGC 48730-1	indica	Indonesia	GL7-Hap1	T	C	A	T	G	T	T	C		G	T	G	T	G	G	G	C	C	T	A	G	T	A	A	T	G	T	G	C	G	G	G	G	G	C	T	G	A	C	C	G	C	A	G	G
IRIS 313-8870	KHAO PLAH LAI NAK::IRGC 65941-1	indica	Thailand	GL7-Hap1	T	C	A	T	G	T	T	C		G	T	G	T	G	G	G	C	C	T	A	G	T	A	A	T	G	T	G	C	G	G	G	G	G	C	T	G	A	C	C	G	C	A	G	G
IRIS 313-8922	AGAI 1::IRGC 24532-1	indica	Indonesia	GL7-Hap1	T	C	A	T	G	T	T	C		G	T	G	T	G	G	G	C	C	T	A	G	T	A	A	T	G	T	G	C	G	G	G	G	G	C	T	G	A	C	C	G	C	A	G	G
IRIS 313-9049	PATNAI 31-675::IRGC 38145-1	indica	Bangladesh	GL7-Hap1	T	C	A	T	G	T	T	C		G	T	G	T	G	G	G	C	C	T	A	G	T	A	A	T	G	T	G	C	G	G	G	G	G	C	T	G	A	C	C	G	C	A	G	G
IRIS 313-9054	BIDAPIK::IRGC 43354-1	indica	Indonesia	GL7-Hap1	T	C	A	T	G	T	T	C		G	T	G	T	G	G	G	C	C	T	A	G	T	A	A	T	G	T	G	C	G	G	G	G	G	C	T	G	A	C	C	G	C	A	G	G
IRIS 313-9097	CANTIK PAUN::IRGC 66538-1	indica	Indonesia	GL7-Hap1	T	C	A	T	G	T	T	C		G	T	G	T	G	G	G	C	C	T	A	G	T	A	A	T	G	T	G	C	G	G	G	G	G	C	T	G	A	C	C	G	C	A	G	G
IRIS 313-9117	BAJAR KUNING PAHIT::IRGC 17186-1	indica	Indonesia	GL7-Hap1	T	C	A	T	G	T	T	C		G	T	G	T	G	G	G	C	C	T	A	G	T	A	A	T	G	T	G	C	G	G	G	G	G	C	T	G	A	C	C	G	C	A	G	G
IRIS 313-9188	TUMBA::IRGC 66681-1	indica	Indonesia	GL7-Hap1	T	C	A	T	G	T	T	C		G	T	G	T	G	G	G	C	C	T	A	G	T	A	A	T	G	T	G	C	G	G	G	G	G	C	T	G	A	C	C	G	C	A	G	G
IRIS 313-9288	TONG MAH::IRGC 65577-1	indica	Thailand	GL7-Hap1	T	C	A	T	G	T	T	C		G	T	G	T	G	G	G	C	C	T	A	G	T	A	A	T	G	T	G	C	G	G	G	G	G	C	T	G	A	C	C	G	C	A	G	G
IRIS 313-9294	AUS 78-62::IRGC 69456-1	indica	Gambia	GL7-Hap1	T	C	A	T	G	T	T	C		G	T	G	T	G	G	G	C	C	T	A	G	T	A	A	T	G	T	G	C	G	G	G	G	G	C	T	G	A	C	C	G	C	A	G	G
IRIS 313-9310	PUTEH KACA::IRGC 66614-1	indica	Indonesia	GL7-Hap1	T	C	A	T	G	T	T	C		G	T	G	T	G	G	G	C	C	T	A	G	T	A	A	T	G	T	G	C	G	G	G	G	G	C	T	G	A	C	C	G	C	A	G	G
IRIS 313-9329	KERITING TINGGI::IRGC 19972-1	indica	Indonesia	GL7-Hap1	T	C	A	T	G	T	T	C		G	T	G	T	G	G	G	C	C	T	A	G	T	A	A	T	G	T	G	C	G	G	G	G	G	C	T	G	A	C	C	G	C	A	G	G
IRIS 313-9397	DUDHSWAR 15-141::IRGC 37951-1	indica	Bangladesh	GL7-Hap1	T	C	A	T	G	T	T	C		G	T	G	T	G	G	G	C	C	T	A	G	T	A	A	T	G	T	G	C	G	G	G	G	G	C	T	G	A	C	C	G	C	A	G	G
IRIS 313-9402	PA FADAYA::IRGC 58524-1	indica admix	Sierra Leone	GL7-Hap1	T	C	A	T	G	T	T	C		G	T	G	T	G	G	G	C	C	T	A	G	T	A	A	T	G	T	G	C	G	G	G	G	G	C	T	G	A	C	C	G	C	A	G	G
IRIS 313-9619	ARC 15845::IRGC 42151-1	indica admix	India	GL7-Hap1	T	C	A	T	G	T	T	C		G	T	G	T	G	G	G	C	C	T	A	G	T	A	A	T	G	T	G	C	G	G	G	G	G	C	T	G	A	C	C	G	C	A	G	G
IRIS 313-9694	UNGGUL::IRGC 71644-1	indica	Malaysia	GL7-Hap1	T	C	A	T	G	T	T	C		G	T	G	T	G	G	G	C	C	T	A	G	T	A	A	T	G	T	G	C	G	G	G	G	G	C	T	G	A	C	C	G	C	A	G	G
IRIS 313-9944	SOLOMON RED RICE::IRGC 50950-1	indica admix	Solomon Islands	GL7-Hap1	T	C	A	T	G	T	T	C		G	T	G	T	G	G	G	C	C	T	A	G	T	A	A	T	G	T	G	C	G	G	G	G	G	C	T	G	A	C	C	G	C	A	G	G
IRIS 313-10268	FONAIAP 2::IRGC 116985-1	indica admix	Venezuela	GL7-Hap1	T	C	A	T	G	T	T	C		G	T	G	T	G	G	G	C	C	T	A	G	T	A	A	T	G	T	G	C	G	G	G	G	G	C	T	G	A	C	C	G	C	A	G	G
IRIS 313-10298	3210::IRGC 116950-1	indica	Sri Lanka	GL7-Hap1	T	C	A	T	G	T	T	C		G	T	G	T	G	G	G	C	C	T	A	G	T	A	A	T	G	T	G	C	G	G	G	G	G	C	T	G	A	C	C	G	C	A	G	G
IRIS 313-10332	B 4414 F-MR-6-3::IRGC 117310-1	indica admix	Indonesia	GL7-Hap1	T	C	A	T	G	T	T	C		G	T	G	T	G	G	G	C	C	T	A	G	T	A	A	T	G	T	G	C	G	G	G	G	G	C	T	G	A	C	C	G	C	A	G	G
IRIS 313-10357	IR 52718-B-B-6-B-B-1-1::IRGC 117334-1	indica admix	Philippines	GL7-Hap1	T	C	A	T	G	T	T	C		G	T	G	T	G	G	G	C	C	T	A	G	T	A	A	T	G	T	G	C	G	G	G	G	G	C	T	G	A	C	C	G	C	A	G	G
IRIS 313-10392	IR 77390-1-6-4-19-1-B::IRGC 117303-1	indica	Philippines	GL7-Hap1	T	C	A	T	G	T	T	C		G	T	G	T	G	G	G	C	C	T	A	G	T	A	A	T	G	T	G	C	G	G	G	G	G	C	T	G	A	C	C	G	C	A	G	G
IRIS 313-9062	MAE MAI LUD NI::IRGC 66065-1	indica	Thailand	GL7-Hap1	T	C	A	T	G	T	T	C		G	T	G	T	G	G	G	C	C	T	A	G	T	A	A	T	G	T	G	C	G	G	G	G	G	C	T	G	A	C	C	G	C	A	G	G
IRIS 313-8739	TAI 6::IRGC 69058-1	admix	Cote d'Ivoire	GL7-Hap1	T	C	A	T	G	T	T	C		G	T	G	T	G	G	G	C	C	T	A	G	T	A	A	T	G	T	G	C	G	G	G	G	G	C	T	G	A	C	C	G	C	A	G	G
IRIS 313-10077	TAMASHIRO HIKARI::IRGC 74534-1	indica admix	Japan	GL7-Hap1	T	C	A	T	G	T	T	C		G	T	G	T	G	G	G	C	C	T	A	G	T	A	A	T	G	T	G	C	G	G	G	G	G	C	T	G	A	C	C	G	C	A	G	G
IRIS 313-8068	ORIONE::GERVEX 333-C1	indica admix		GL7-Hap1	T	C	A	T	G	T	T	C		G	T	G	T	G	G	G	C	C	T	A	G	T	A	A	T	G	T	G	C	G	G	G	G	G	C	T	G	A	C	C	G	C	A	G	G
IRIS 313-8069	ARIANA::GERVEX 396-C1	indica admix		GL7-Hap1	T	C	A	T	G	T	T	C		G	T	G	T	G	G	G	C	C	T	A	G	T	A	A	T	G	T	G	C	G	G	G	G	G	C	T	G	A	C	C	G	C	A	G	G
IRIS 313-7668	DANAU LAUT TAWAR::C1	indica admix		GL7-Hap1	T	C	A	T	G	T	T	C		G	T	G	T	G	G	G	C	C	T	A	G	T	A	A	T	G	T	G	C	G	G	G	G	G	C	T	G	A	C	C	G	C	A	G	G
IRIS 313-7635	SEQ 93::C1	indica		GL7-Hap1	T	C	A	T	G	T	T	C		G	T	G	T	G	G	G	C	C	T	A	G	T	A	A	T	G	T	G	C	G	G	G	G	G	C	T	G	A	C	C	G	C	A	G	G
IRIS 313-7681	H 15-23-DA::C1	indica admix		GL7-Hap1	T	C	A	T	G	T	T	C		G	T	G	T	G	G	G	C	C	T	A	G	T	A	A	T	G	T	G	C	G	G	G	G	G	C	T	G	A	C	C	G	C	A	G	G
IRIS 313-7819	WAS 203-B-B-2-4-1::C1	indica		GL7-Hap1	T	C	A	T	G	T	T	C		G	T	G	T	G	G	G	C	C	T	A	G	T	A	A	T	G	T	G	C	G	G	G	G	G	C	T	G	A	C	C	G	C	A	G	G
IRIS 313-7799	VARY LAVA DE MAROVATO::GERVEX 8396-C1	indica		GL7-Hap1	T	C	A	T	G	T	T	C		G	T	G	T	G	G	G	C	C	T	A	G	T	A	A	T	G	T	G	C	G	G	G	G	G	C	T	G	A	C	C	G	C	A	G	G
IRIS 313-7780	SONA::IRGC 26971-C1	indica admix	India	GL7-Hap1	T	C	A	T	G	T	T	C		G	T	G	T	G	G	G	C	C	T	A	G	T	A	A	T	G	T	G	C	G	G	G	G	G	C	T	G	A	C	C	G	C	A	G	G
IRIS 313-7793	TSIPALA B 160::GERVEX 8378-C1	indica		GL7-Hap1	T	C	A	T	G	T	T	C		G	T	G	T	G	G	G	C	C	T	A	G	T	A	A	T	G	T	G	C	G	G	G	G	G	C	T	G	A	C	C	G	C	A	G	G
IRIS 313-7816	WAS 199-B-1-2-1::C1	indica		GL7-Hap1	T	C	A	T	G	T	T	C		G	T	G	T	G	G	G	C	C	T	A	G	T	A	A	T	G	T	G	C	G	G	G	G	G	C	T	G	A	C	C	G	C	A	G	G
IRIS 313-7638	ANGIFOTSY 685::GERVEX 4717-C1	indica admix		GL7-Hap1	T	C	A	T	G	T	T	C		G	T	G	T	G	G	G	C	C	T	A	G	T	A	A	T	G	T	G	C	G	G	G	G	G	C	T	G	A	C	C	G	C	A	G	G
IRIS 313-7807	WAS 170-B-B-1-1::C1	indica		GL7-Hap1	T	C	A	T	G	T	T	C		G	T	G	T	G	G	G	C	C	T	A	G	T	A	A	T	G	T	G	C	G	G	G	G	G	C	T	G	A	C	C	G	C	A	G	G
IRIS 313-7720	LAITRA::GERVEX 8400-C1	indica		GL7-Hap1	T	C	A	T	G	T	T	C		G	T	G	T	G	G	G	C	C	T	A	G	T	A	A	T	G	T	G	C	G	G	G	G	G	C	T	G	A	C	C	G	C	A	G	G
IRIS 313-7689	IR 2307-247-2-2-3::IRGC 77982-C1	indica	Philippines	GL7-Hap1	T	C	A	T	G	T	T	C		G	T	G	T	G	G	G	C	C	T	A	G	T	A	A	T	G	T	G	C	G	G	G	G	G	C	T	G	A	C	C	G	C	A	G	G
IRIS 313-7651	BOTRA MAITSO::GERVEX 8389-C1	indica		GL7-Hap1	T	C	A	T	G	T	T	C		G	T	G	T	G	G	G	C	C	T	A	G	T	A	A	T	G	T	G	C	G	G	G	G	G	C	T	G	A	C	C	G	C	A	G	G
IRIS 313-7696	IR 55411-50::IRTP 16682-C1	indica admix		GL7-Hap1	T	C	A	T	G	T	T	C		G	T	G	T	G	G	G	C	C	T	A	G	T	A	A	T	G	T	G	C	G	G	G	G	G	C	T	G	A	C	C	G	C	A	G	G
IRIS 313-7654	BOUAKE 189::C1	indica		GL7-Hap1	T	C	A	T	G	T	T	C		G	T	G	T	G	G	G	C	C	T	A	G	T	A	A	T	G	T	G	C	G	G	G	G	G	C	T	G	A	C	C	G	C	A	G	G
IRIS 313-7770	SAMBALA MALO::C1	indica		GL7-Hap1	T	C	A	T	G	T	T	C		G	T	G	T	G	G	G	C	C	T	A	G	T	A	A	T	G	T	G	C	G	G	G	G	G	C	T	G	A	C	C	G	C	A	G	G
IRIS 313-7820	WAS 206-B-B-2-2-1::C1	indica		GL7-Hap1	T	C	A	T	G	T	T	C		G	T	G	T	G	G	G	C	C	T	A	G	T	A	A	T	G	T	G	C	G	G	G	G	G	C	T	G	A	C	C	G	C	A	G	G
IRIS 313-7797	UPL RI 7::IRTP 9897-C1	indica admix		GL7-Hap1	T	C	A	T	G	T	T	C		G	T	G	T	G	G	G	C	C	T	A	G	T	A	A	T	G	T	G	C	G	G	G	G	G	C	T	G	A	C	C	G	C	A	G	G
IRIS 313-7766	SAHEL 108::C1	indica		GL7-Hap1	T	C	A	T	G	T	T	C		G	T	G	T	G	G	G	C	C	T	A	G	T	A	A	T	G	T	G	C	G	G	G	G	G	C	T	G	A	C	C	G	C	A	G	G
IRIS 313-7758	ROJOKELY::GERVEX 8410-C1	indica		GL7-Hap1	T	C	A	T	G	T	T	C		G	T	G	T	G	G	G	C	C	T	A	G	T	A	A	T	G	T	G	C	G	G	G	G	G	C	T	G	A	C	C	G	C	A	G	G
IRIS 313-7911	IR 72967-12-2-3::C1	indica		GL7-Hap1	T	C	A	T	G	T	T	C		G	T	G	T	G	G	G	C	C	T	A	G	T	A	A	T	G	T	G	C	G	G	G	G	G	C	T	G	A	C	C	G	C	A	G	G
IRIS 313-7699	IR 57924-24::IRTP 16675-C1	indica admix		GL7-Hap1	T	C	A	T	G	T	T	C		G	T	G	T	G	G	G	C	C	T	A	G	T	A	A	T	G	T	G	C	G	G	G	G	G	C	T	G	A	C	C	G	C	A	G	G
IRIS 313-7795	TSIPALA MENA 626::GERVEX 5392-C1	indica		GL7-Hap1	T	C	A	T	G	T	T	C		G	T	G	T	G	G	G	C	C	T	A	G	T	A	A	T	G	T	G	C	G	G	G	G	G	C	T	G	A	C	C	G	C	A	G	G
IRIS 313-7719	KOGONI 91-1::C1	indica admix		GL7-Hap1	T	C	A	T	G	T	T	C		G	T	G	T	G	G	G	C	C	T	A	G	T	A	A	T	G	T	G	C	G	G	G	G	G	C	T	G	A	C	C	G	C	A	G	G
IRIS 313-8161	CNA 4081::GERVEX 1494-C1	indica		GL7-Hap1	T	C	A	T	G	T	T	C		G	T	G	T	G	G	G	C	C	T	A	G	T	A	A	T	G	T	G	C	G	G	G	G	G	C	T	G	A	C	C	G	C	A	G	G
IRIS 313-7620	GAMBIAKA::GERVEX 7920-C1	indica		GL7-Hap1	T	C	A	T	G	T	T	C		G	T	G	T	G	G	G	C	C	T	A	G	T	A	A	T	G	T	G	C	G	G	G	G	G	C	T	G	A	C	C	G	C	A	G	G
IRIS 313-7809	WAS 174-B-3-5::C1	indica admix		GL7-Hap1	T	C	A	T	G	T	T	C		G	T	G	T	G	G	G	C	C	T	A	G	T	A	A	T	G	T	G	C	G	G	G	G	G	C	T	G	A	C	C	G	C	A	G	G
IRIS 313-11431	C 166-135::IRGC 50633-1	indica	Philippines	GL7-Hap1	T	C	A	T	G	T	T	C		G	T	G	T	G	G	G	C	C	T	A	G	T	A	A	T	G	T	G	C	G	G	G	G	G	C	T	G	A	C	C	G	C	A	G	G
IRIS 313-11432	ISWAR KORA::IRGC 50674-1	admix	India	GL7-Hap1	T	C	A	T	G	T	T	C		G	T	G	T	G	G	G	C	C	T	A	G	T	A	A	T	G	T	G	C	G	G	G	G	G	C	T	G	A	C	C	G	C	A	G	G
IRIS 313-11433	MR 136-1::IRGC 50707-1	indica	India	GL7-Hap1	T	C	A	T	G	T	T	C		G	T	G	T	G	G	G	C	C	T	A	G	T	A	A	T	G	T	G	C	G	G	G	G	G	C	T	G	A	C	C	G	C	A	G	G
IRIS 313-11438	ZACATEPEC A 79::IRGC 51116-1	indica admix	Mexico	GL7-Hap1	T	C	A	T	G	T	T	C		G	T	G	T	G	G	G	C	C	T	A	G	T	A	A	T	G	T	G	C	G	G	G	G	G	C	T	G	A	C	C	G	C	A	G	G
IRIS 313-11442	ARC 18502::IRGC 51749-2	indica admix	India	GL7-Hap1	T	C	A	T	G	T	T	C		G	T	G	T	G	G	G	C	C	T	A	G	T	A	A	T	G	T	G	C	G	G	G	G	G	C	T	G	A	C	C	G	C	A	G	G
IRIS 313-11445	NCS 102::IRGC 51854-1	indica	India	GL7-Hap1	T	C	A	T	G	T	T	C		G	T	G	T	G	G	G	C	C	T	A	G	T	A	A	T	G	T	G	C	G	G	G	G	G	C	T	G	A	C	C	G	C	A	G	G
IRIS 313-11448	BARAMANJ::IRGC 52067-1	indica	India	GL7-Hap1	T	C	A	T	G	T	T	C		G	T	G	T	G	G	G	C	C	T	A	G	T	A	A	T	G	T	G	C	G	G	G	G	G	C	T	G	A	C	C	G	C	A	G	G
IRIS 313-11453	ZINYA KOLAMBA::IRGC 52402-1	indica	India	GL7-Hap1	T	C	A	T	G	T	T	C		G	T	G	T	G	G	G	C	C	T	A	G	T	A	A	T	G	T	G	C	G	G	G	G	G	C	T	G	A	C	C	G	C	A	G	G
IRIS 313-11461	VAIKATHARYAN::IRGC 52805-1	indica	India	GL7-Hap1	T	C	A	T	G	T	T	C		G	T	G	T	G	G	G	C	C	T	A	G	T	A	A	T	G	T	G	C	G	G	G	G	G	C	T	G	A	C	C	G	C	A	G	G
IRIS 313-11471	CULALANSI::IRGC 53109-1	indica admix	Philippines	GL7-Hap1	T	C	A	T	G	T	T	C		G	T	G	T	G	G	G	C	C	T	A	G	T	A	A	T	G	T	G	C	G	G	G	G	G	C	T	G	A	C	C	G	C	A	G	G
IRIS 313-11472	BANGBANG::IRGC 53131-1	indica	Philippines	GL7-Hap1	T	C	A	T	G	T	T	C		G	T	G	T	G	G	G	C	C	T	A	G	T	A	A	T	G	T	G	C	G	G	G	G	G	C	T	G	A	C	C	G	C	A	G	G
IRIS 313-11480	PR 106::IRGC 53418-1	indica	India	GL7-Hap1	T	C	A	T	G	T	T	C		G	T	G	T	G	G	G	C	C	T	A	G	T	A	A	T	G	T	G	C	G	G	G	G	G	C	T	G	A	C	C	G	C	A	G	G
IRIS 313-11485	RAMINAD (GERMAN)::IRGC 53058-1	indica	Philippines	GL7-Hap1	T	C	A	T	G	T	T	C		G	T	G	T	G	G	G	C	C	T	A	G	T	A	A	T	G	T	G	C	G	G	G	G	G	C	T	G	A	C	C	G	C	A	G	G
IRIS 313-11487	LALDIGHA::IRGC 53541-1	indica	Bangladesh	GL7-Hap1	T	C	A	T	G	T	T	C		G	T	G	T	G	G	G	C	C	T	A	G	T	A	A	T	G	T	G	C	G	G	G	G	G	C	T	G	A	C	C	G	C	A	G	G
IRIS 313-11490	ARC 15480::IRGC 53799-1	indica admix	India	GL7-Hap1	T	C	A	T	G	T	T	C		G	T	G	T	G	G	G	C	C	T	A	G	T	A	A	T	G	T	G	C	G	G	G	G	G	C	T	G	A	C	C	G	C	A	G	G
IRIS 313-11491	BIR BAHADUR::IRGC 53889-1	indica	India	GL7-Hap1	T	C	A	T	G	T	T	C		G	T	G	T	G	G	G	C	C	T	A	G	T	A	A	T	G	T	G	C	G	G	G	G	G	C	T	G	A	C	C	G	C	A	G	G
IRIS 313-11493	AR 133::IRGC 53942-1	indica admix	India	GL7-Hap1	T	C	A	T	G	T	T	C		G	T	G	T	G	G	G	C	C	T	A	G	T	A	A	T	G	T	G	C	G	G	G	G	G	C	T	G	A	C	C	G	C	A	G	G
IRIS 313-11497	PADI ARA::IRGC 54252-2	indica	Indonesia	GL7-Hap1	T	C	A	T	G	T	T	C		G	T	G	T	G	G	G	C	C	T	A	G	T	A	A	T	G	T	G	C	G	G	G	G	G	C	T	G	A	C	C	G	C	A	G	G
IRIS 313-11500	SKK::IRGC 54356-1	indica	Indonesia	GL7-Hap1	T	C	A	T	G	T	T	C		G	T	G	T	G	G	G	C	C	T	A	G	T	A	A	T	G	T	G	C	G	G	G	G	G	C	T	G	A	C	C	G	C	A	G	G
IRIS 313-11506	K 15591-4::IRGC 55043-1	indica admix	India	GL7-Hap1	T	C	A	T	G	T	T	C		G	T	G	T	G	G	G	C	C	T	A	G	T	A	A	T	G	T	G	C	G	G	G	G	G	C	T	G	A	C	C	G	C	A	G	G
IRIS 313-11507	TV 30::IRGC 55221-1	indica	Viet Nam	GL7-Hap1	T	C	A	T	G	T	T	C		G	T	G	T	G	G	G	C	C	T	A	G	T	A	A	T	G	T	G	C	G	G	G	G	G	C	T	G	A	C	C	G	C	A	G	G
IRIS 313-11513	CHATO::IRGC 55825-1	indica	Ecuador	GL7-Hap1	T	C	A	T	G	T	T	C		G	T	G	T	G	G	G	C	C	T	A	G	T	A	A	T	G	T	G	C	G	G	G	G	G	C	T	G	A	C	C	G	C	A	G	G
IRIS 313-11525	DIAMBARANG::IRGC 56726-1	indica	Guinea-Bissau	GL7-Hap1	T	C	A	T	G	T	T	C		G	T	G	T	G	G	G	C	C	T	A	G	T	A	A	T	G	T	G	C	G	G	G	G	G	C	T	G	A	C	C	G	C	A	G	G
IRIS 313-11528	ZO::IRGC 56914-1	indica	Cote d'Ivoire	GL7-Hap1	T	C	A	T	G	T	T	C		G	T	G	T	G	G	G	C	C	T	A	G	T	A	A	T	G	T	G	C	G	G	G	G	G	C	T	G	A	C	C	G	C	A	G	G
IRIS 313-11530	JAO KHAO::IRGC 57046-1	indica	Thailand	GL7-Hap1	T	C	A	T	G	T	T	C		G	T	G	T	G	G	G	C	C	T	A	G	T	A	A	T	G	T	G	C	G	G	G	G	G	C	T	G	A	C	C	G	C	A	G	G
IRIS 313-11535	PAH DI MI RAHK::IRGC 57398-1	indica	Thailand	GL7-Hap1	T	C	A	T	G	T	T	C		G	T	G	T	G	G	G	C	C	T	A	G	T	A	A	T	G	T	G	C	G	G	G	G	G	C	T	G	A	C	C	G	C	A	G	G
IRIS 313-11515	BKN BR 1031-78-5-4::IRGC 55927-1	indica admix		GL7-Hap1	T	C	A	T	G	T	T	C		G	T	G	T	G	G	G	C	C	T	A	G	T	A	A	T	G	T	G	C	G	G	G	G	G	C	T	G	A	C	C	G	C	A	G	G
IRIS 313-11543	KYUN TAW SEIN::IRGC 58072-1	indica	Myanmar	GL7-Hap1	T	C	A	T	G	T	T	C		G	T	G	T	G	G	G	C	C	T	A	G	T	A	A	T	G	T	G	C	G	G	G	G	G	C	T	G	A	C	C	G	C	A	G	G
IRIS 313-11547	SHWE SABA::IRGC 58206-1	indica admix	Myanmar	GL7-Hap1	T	C	A	T	G	T	T	C		G	T	G	T	G	G	G	C	C	T	A	G	T	A	A	T	G	T	G	C	G	G	G	G	G	C	T	G	A	C	C	G	C	A	G	G
IRIS 313-11516	IR 3839-1::IRGC 55946-1	indica admix	Philippines	GL7-Hap1	T	C	A	T	G	T	T	C		G	T	G	T	G	G	G	C	C	T	A	G	T	A	A	T	G	T	G	C	G	G	G	G	G	C	T	G	A	C	C	G	C	A	G	G
IRIS 313-11554	PA RABICHINA::IRGC 58609-1	indica	Sierra Leone	GL7-Hap1	T	C	A	T	G	T	T	C		G	T	G	T	G	G	G	C	C	T	A	G	T	A	A	T	G	T	G	C	G	G	G	G	G	C	T	G	A	C	C	G	C	A	G	G
IRIS 313-11555	PA WOON::IRGC 58656-1	indica admix	Sierra Leone	GL7-Hap1	T	C	A	T	G	T	T	C		G	T	G	T	G	G	G	C	C	T	A	G	T	A	A	T	G	T	G	C	G	G	G	G	G	C	T	G	A	C	C	G	C	A	G	G
IRIS 313-11558	NULI::IRGC 58824-1	indica	Bangladesh	GL7-Hap1	T	C	A	T	G	T	T	C		G	T	G	T	G	G	G	C	C	T	A	G	T	A	A	T	G	T	G	C	G	G	G	G	G	C	T	G	A	C	C	G	C	A	G	G
IRIS 313-11561	BANGLA::IRGC 58876-1	indica	Nepal	GL7-Hap1	T	C	A	T	G	T	T	C		G	T	G	T	G	G	G	C	C	T	A	G	T	A	A	T	G	T	G	C	G	G	G	G	G	C	T	G	A	C	C	G	C	A	G	G
IRIS 313-11517	IR 4432-28-5::IRGC 55952-1	indica	Philippines	GL7-Hap1	T	C	A	T	G	T	T	C		G	T	G	T	G	G	G	C	C	T	A	G	T	A	A	T	G	T	G	C	G	G	G	G	G	C	T	G	A	C	C	G	C	A	G	G
IRIS 313-11563	BIJULI BATI::IRGC 58917-1	indica	Nepal	GL7-Hap1	T	C	A	T	G	T	T	C		G	T	G	T	G	G	G	C	C	T	A	G	T	A	A	T	G	T	G	C	G	G	G	G	G	C	T	G	A	C	C	G	C	A	G	G
IRIS 313-11566	MOONOR::IRGC 59136-1	indica	Nepal	GL7-Hap1	T	C	A	T	G	T	T	C		G	T	G	T	G	G	G	C	C	T	A	G	T	A	A	T	G	T	G	C	G	G	G	G	G	C	T	G	A	C	C	G	C	A	G	G
IRIS 313-11594	CHAN THANH HOA::IRGC 60647-1	indica admix	Viet Nam	GL7-Hap1	T	C	A	T	G	T	T	C		G	T	G	T	G	G	G	C	C	T	A	G	T	A	A	T	G	T	G	C	G	G	G	G	G	C	T	G	A	C	C	G	C	A	G	G
IRIS 313-11597	BHATA PYAGI::IRGC 60895-1	indica	India	GL7-Hap1	T	C	A	T	G	T	T	C		G	T	G	T	G	G	G	C	C	T	A	G	T	A	A	T	G	T	G	C	G	G	G	G	G	C	T	G	A	C	C	G	C	A	G	G
IRIS 313-11599	JUGRAY::IRGC 60960-1	indica	India	GL7-Hap1	T	C	A	T	G	T	T	C		G	T	G	T	G	G	G	C	C	T	A	G	T	A	A	T	G	T	G	C	G	G	G	G	G	C	T	G	A	C	C	G	C	A	G	G
IRIS 313-11600	KOTODESHI::IRGC 60982-1	indica	India	GL7-Hap1	T	C	A	T	G	T	T	C		G	T	G	T	G	G	G	C	C	T	A	G	T	A	A	T	G	T	G	C	G	G	G	G	G	C	T	G	A	C	C	G	C	A	G	G
IRIS 313-11606	BOKDEL::IRGC 61085-1	indica	India	GL7-Hap1	T	C	A	T	G	T	T	C		G	T	G	T	G	G	G	C	C	T	A	G	T	A	A	T	G	T	G	C	G	G	G	G	G	C	T	G	A	C	C	G	C	A	G	G
IRIS 313-11621	UPRH 265::IRGC 61689-1	indica admix	India	GL7-Hap1	T	C	A	T	G	T	T	C		G	T	G	T	G	G	G	C	C	T	A	G	T	A	A	T	G	T	G	C	G	G	G	G	G	C	T	G	A	C	C	G	C	A	G	G
IRIS 313-11607	HOLDIGANTHI::IRGC 61105-1	indica	India	GL7-Hap1	T	C	A	T	G	T	T	C		G	T	G	T	G	G	G	C	C	T	A	G	T	A	A	T	G	T	G	C	G	G	G	G	G	C	T	G	A	C	C	G	C	A	G	G
IRIS 313-11635	GAM PERNG::IRGC 62135-1	indica	Thailand	GL7-Hap1	T	C	A	T	G	T	T	C		G	T	G	T	G	G	G	C	C	T	A	G	T	A	A	T	G	T	G	C	G	G	G	G	G	C	T	G	A	C	C	G	C	A	G	G
IRIS 313-11638	NCS 331::IRGC 62247-1	indica	India	GL7-Hap1	T	C	A	T	G	T	T	C		G	T	G	T	G	G	G	C	C	T	A	G	T	A	A	T	G	T	G	C	G	G	G	G	G	C	T	G	A	C	C	G	C	A	G	G
IRIS 313-11639	NCS 349::IRGC 62257-1	indica admix	India	GL7-Hap1	T	C	A	T	G	T	T	C		G	T	G	T	G	G	G	C	C	T	A	G	T	A	A	T	G	T	G	C	G	G	G	G	G	C	T	G	A	C	C	G	C	A	G	G
IRIS 313-11640	NCS 458::IRGC 62290-1	indica	India	GL7-Hap1	T	C	A	T	G	T	T	C		G	T	G	T	G	G	G	C	C	T	A	G	T	A	A	T	G	T	G	C	G	G	G	G	G	C	T	G	A	C	C	G	C	A	G	G
IRIS 313-11641	NCS 477::IRGC 62299-1	indica	India	GL7-Hap1	T	C	A	T	G	T	T	C		G	T	G	T	G	G	G	C	C	T	A	G	T	A	A	T	G	T	G	C	G	G	G	G	G	C	T	G	A	C	C	G	C	A	G	G
IRIS 313-11642	NCS 599::IRGC 62373-1	indica	India	GL7-Hap1	T	C	A	T	G	T	T	C		G	T	G	T	G	G	G	C	C	T	A	G	T	A	A	T	G	T	G	C	G	G	G	G	G	C	T	G	A	C	C	G	C	A	G	G
IRIS 313-11643	NCS 603 B::IRGC 62377-1	indica	India	GL7-Hap1	T	C	A	T	G	T	T	C		G	T	G	T	G	G	G	C	C	T	A	G	T	A	A	T	G	T	G	C	G	G	G	G	G	C	T	G	A	C	C	G	C	A	G	G
IRIS 313-11644	NCS 745::IRGC 62466-1	indica	India	GL7-Hap1	T	C	A	T	G	T	T	C		G	T	G	T	G	G	G	C	C	T	A	G	T	A	A	T	G	T	G	C	G	G	G	G	G	C	T	G	A	C	C	G	C	A	G	G
IRIS 313-11609	MAE HAWM::IRGC 61283-1	indica	Thailand	GL7-Hap1	T	C	A	T	G	T	T	C		G	T	G	T	G	G	G	C	C	T	A	G	T	A	A	T	G	T	G	C	G	G	G	G	G	C	T	G	A	C	C	G	C	A	G	G
IRIS 313-11645	NCS 766::IRGC 62478-1	indica	India	GL7-Hap1	T	C	A	T	G	T	T	C		G	T	G	T	G	G	G	C	C	T	A	G	T	A	A	T	G	T	G	C	G	G	G	G	G	C	T	G	A	C	C	G	C	A	G	G
IRIS 313-11646	NCS 771 A::IRGC 62483-1	indica	India	GL7-Hap1	T	C	A	T	G	T	T	C		G	T	G	T	G	G	G	C	C	T	A	G	T	A	A	T	G	T	G	C	G	G	G	G	G	C	T	G	A	C	C	G	C	A	G	G
IRIS 313-11647	NCS 809 A::IRGC 62502-1	indica	India	GL7-Hap1	T	C	A	T	G	T	T	C		G	T	G	T	G	G	G	C	C	T	A	G	T	A	A	T	G	T	G	C	G	G	G	G	G	C	T	G	A	C	C	G	C	A	G	G
IRIS 313-11648	NCS 830::IRGC 62518-1	indica	India	GL7-Hap1	T	C	A	T	G	T	T	C		G	T	G	T	G	G	G	C	C	T	A	G	T	A	A	T	G	T	G	C	G	G	G	G	G	C	T	G	A	C	C	G	C	A	G	G
IRIS 313-11650	NCS 901 A::IRGC 62568-1	indica	India	GL7-Hap1	T	C	A	T	G	T	T	C		G	T	G	T	G	G	G	C	C	T	A	G	T	A	A	T	G	T	G	C	G	G	G	G	G	C	T	G	A	C	C	G	C	A	G	G
IRIS 313-11656	B 3913 B 16-20 ST 28::IRGC 63099-1	indica admix	Indonesia	GL7-Hap1	T	C	A	T	G	T	T	C		G	T	G	T	G	G	G	C	C	T	A	G	T	A	A	T	G	T	G	C	G	G	G	G	G	C	T	G	A	C	C	G	C	A	G	G
IRIS 313-11663	MARHARORA::IRGC 63511-1	admix	Zimbabwe	GL7-Hap1	T	C	A	T	G	T	T	C		G	T	G	T	G	G	G	C	C	T	A	G	T	A	A	T	G	T	G	C	G	G	G	G	G	C	T	G	A	C	C	G	C	A	G	G
IRIS 313-11676	E MOOM::IRGC 64291-1	indica	Thailand	GL7-Hap1	T	C	A	T	G	T	T	C		G	T	G	T	G	G	G	C	C	T	A	G	T	A	A	T	G	T	G	C	G	G	G	G	G	C	T	G	A	C	C	G	C	A	G	G
IRIS 313-11677	E NAWN KHAO::IRGC 64293-1	indica	Thailand	GL7-Hap1	T	C	A	T	G	T	T	C		G	T	G	T	G	G	G	C	C	T	A	G	T	A	A	T	G	T	G	C	G	G	G	G	G	C	T	G	A	C	C	G	C	A	G	G
IRIS 313-11679	GASET BOW::IRGC 64316-1	indica	Thailand	GL7-Hap1	T	C	A	T	G	T	T	C		G	T	G	T	G	G	G	C	C	T	A	G	T	A	A	T	G	T	G	C	G	G	G	G	G	C	T	G	A	C	C	G	C	A	G	G
IRIS 313-11683	NIAW KHIAW NGOO::IRGC 64563-1	indica	Thailand	GL7-Hap1	T	C	A	T	G	T	T	C		G	T	G	T	G	G	G	C	C	T	A	G	T	A	A	T	G	T	G	C	G	G	G	G	G	C	T	G	A	C	C	G	C	A	G	G
IRIS 313-11684	OB CHUEY::IRGC 64568-1	indica	Thailand	GL7-Hap1	T	C	A	T	G	T	T	C		G	T	G	T	G	G	G	C	C	T	A	G	T	A	A	T	G	T	G	C	G	G	G	G	G	C	T	G	A	C	C	G	C	A	G	G
IRIS 313-11685	PLAWNG SAENG::IRGC 64595-1	indica	Thailand	GL7-Hap1	T	C	A	T	G	T	T	C		G	T	G	T	G	G	G	C	C	T	A	G	T	A	A	T	G	T	G	C	G	G	G	G	G	C	T	G	A	C	C	G	C	A	G	G
IRIS 313-11688	SIA MOO::IRGC 64629-1	indica	Thailand	GL7-Hap1	T	C	A	T	G	T	T	C		G	T	G	T	G	G	G	C	C	T	A	G	T	A	A	T	G	T	G	C	G	G	G	G	G	C	T	G	A	C	C	G	C	A	G	G
IRIS 313-11708	KHAO YAI GUANG::IRGC 65972-1	indica	Thailand	GL7-Hap1	T	C	A	T	G	T	T	C		G	T	G	T	G	G	G	C	C	T	A	G	T	A	A	T	G	T	G	C	G	G	G	G	G	C	T	G	A	C	C	G	C	A	G	G
IRIS 313-11709	LEUANG KHAJAWN::IRGC 66014-1	indica	Thailand	GL7-Hap1	T	C	A	T	G	T	T	C		G	T	G	T	G	G	G	C	C	T	A	G	T	A	A	T	G	T	G	C	G	G	G	G	G	C	T	G	A	C	C	G	C	A	G	G
IRIS 313-11710	LEUANG MAI::IRGC 66019-2	indica	Thailand	GL7-Hap1	T	C	A	T	G	T	T	C		G	T	G	T	G	G	G	C	C	T	A	G	T	A	A	T	G	T	G	C	G	G	G	G	G	C	T	G	A	C	C	G	C	A	G	G
IRIS 313-11711	RAI MAHK MEUANG::IRGC 66154-1	indica	Thailand	GL7-Hap1	T	C	A	T	G	T	T	C		G	T	G	T	G	G	G	C	C	T	A	G	T	A	A	T	G	T	G	C	G	G	G	G	G	C	T	G	A	C	C	G	C	A	G	G
IRIS 313-11713	ITA 245::IRGC 66288-1	indica	Nigeria	GL7-Hap1	T	C	A	T	G	T	T	C		G	T	G	T	G	G	G	C	C	T	A	G	T	A	A	T	G	T	G	C	G	G	G	G	G	C	T	G	A	C	C	G	C	A	G	G
IRIS 313-11716	SOSSOKA::IRGC 66478-1	indica	Guinea	GL7-Hap1	T	C	A	T	G	T	T	C		G	T	G	T	G	G	G	C	C	T	A	G	T	A	A	T	G	T	G	C	G	G	G	G	G	C	T	G	A	C	C	G	C	A	G	G
IRIS 313-11719	DAWK PUT::IRGC 66699-1	indica	Thailand	GL7-Hap1	T	C	A	T	G	T	T	C		G	T	G	T	G	G	G	C	C	T	A	G	T	A	A	T	G	T	G	C	G	G	G	G	G	C	T	G	A	C	C	G	C	A	G	G
IRIS 313-11721	GAEW DAENG::IRGC 66707-1	indica	Thailand	GL7-Hap1	T	C	A	T	G	T	T	C		G	T	G	T	G	G	G	C	C	T	A	G	T	A	A	T	G	T	G	C	G	G	G	G	G	C	T	G	A	C	C	G	C	A	G	G
IRIS 313-11723	DISSIGBE::IRGC 66916-1	indica	Guinea	GL7-Hap1	T	C	A	T	G	T	T	C		G	T	G	T	G	G	G	C	C	T	A	G	T	A	A	T	G	T	G	C	G	G	G	G	G	C	T	G	A	C	C	G	C	A	G	G
IRIS 313-11724	KONYAN::IRGC 66931-1	indica	Guinea	GL7-Hap1	T	C	A	T	G	T	T	C		G	T	G	T	G	G	G	C	C	T	A	G	T	A	A	T	G	T	G	C	G	G	G	G	G	C	T	G	A	C	C	G	C	A	G	G
IRIS 313-11728	LUO SI ZHAN::IRGC 67211-1	indica	China	GL7-Hap1	T	C	A	T	G	T	T	C		G	T	G	T	G	G	G	C	C	T	A	G	T	A	A	T	G	T	G	C	G	G	G	G	G	C	T	G	A	C	C	G	C	A	G	G
IRIS 313-11731	QING TAI AI::IRGC 67273-1	indica admix	China	GL7-Hap1	T	C	A	T	G	T	T	C		G	T	G	T	G	G	G	C	C	T	A	G	T	A	A	T	G	T	G	C	G	G	G	G	G	C	T	G	A	C	C	G	C	A	G	G
IRIS 313-11738	PAUNDRI::IRGC 67527-1	indica	India	GL7-Hap1	T	C	A	T	G	T	T	C		G	T	G	T	G	G	G	C	C	T	A	G	T	A	A	T	G	T	G	C	G	G	G	G	G	C	T	G	A	C	C	G	C	A	G	G
IRIS 313-11740	UGAGA::IRGC 67604-1	indica admix	Ghana	GL7-Hap1	T	C	A	T	G	T	T	C		G	T	G	T	G	G	G	C	C	T	A	G	T	A	A	T	G	T	G	C	G	G	G	G	G	C	T	G	A	C	C	G	C	A	G	G
IRIS 313-11741	HERATH BANDA::IRGC 67630-1	indica	Sri Lanka	GL7-Hap1	T	C	A	T	G	T	T	C		G	T	G	T	G	G	G	C	C	T	A	G	T	A	A	T	G	T	G	C	G	G	G	G	G	C	T	G	A	C	C	G	C	A	G	G
IRIS 313-11750	L 10595::IRGC 68109-1	indica admix	China	GL7-Hap1	T	C	A	T	G	T	T	C		G	T	G	T	G	G	G	C	C	T	A	G	T	A	A	T	G	T	G	C	G	G	G	G	G	C	T	G	A	C	C	G	C	A	G	G
IRIS 313-11704	BAHN DAENG::IRGC 65771-1	indica	Thailand	GL7-Hap1	T	C	A	T	G	T	T	C		G	T	G	T	G	G	G	C	C	T	A	G	T	A	A	T	G	T	G	C	G	G	G	G	G	C	T	G	A	C	C	G	C	A	G	G
IRIS 313-11760	MENAHARA 505::IRGC 68709-1	indica	Madagascar	GL7-Hap1	T	C	A	T	G	T	T	C		G	T	G	T	G	G	G	C	C	T	A	G	T	A	A	T	G	T	G	C	G	G	G	G	G	C	T	G	A	C	C	G	C	A	G	G
IRIS 313-11761	NS 199::IRGC 68864-1	indica	Cote d'Ivoire	GL7-Hap1	T	C	A	T	G	T	T	C		G	T	G	T	G	G	G	C	C	T	A	G	T	A	A	T	G	T	G	C	G	G	G	G	G	C	T	G	A	C	C	G	C	A	G	G
IRIS 313-11762	NS 1515::IRGC 68947-1	indica	Madagascar	GL7-Hap1	T	C	A	T	G	T	T	C		G	T	G	T	G	G	G	C	C	T	A	G	T	A	A	T	G	T	G	C	G	G	G	G	G	C	T	G	A	C	C	G	C	A	G	G
IRIS 313-11705	DAWK PUD KHAO::IRGC 65808-1	indica	Thailand	GL7-Hap1	T	C	A	T	G	T	T	C		G	T	G	T	G	G	G	C	C	T	A	G	T	A	A	T	G	T	G	C	G	G	G	G	G	C	T	G	A	C	C	G	C	A	G	G
IRIS 313-11772	ROJON'NY NTAOLO::IRGC 69410-1	indica	Madagascar	GL7-Hap1	T	C	A	T	G	T	T	C		G	T	G	T	G	G	G	C	C	T	A	G	T	A	A	T	G	T	G	C	G	G	G	G	G	C	T	G	A	C	C	G	C	A	G	G
IRIS 313-11779	KATUMANI::IRGC 69695-1	indica	Tanzania	GL7-Hap1	T	C	A	T	G	T	T	C		G	T	G	T	G	G	G	C	C	T	A	G	T	A	A	T	G	T	G	C	G	G	G	G	G	C	T	G	A	C	C	G	C	A	G	G
IRIS 313-11780	KILOMBERO::IRGC 69698-1	indica	Tanzania	GL7-Hap1	T	C	A	T	G	T	T	C		G	T	G	T	G	G	G	C	C	T	A	G	T	A	A	T	G	T	G	C	G	G	G	G	G	C	T	G	A	C	C	G	C	A	G	G
IRIS 313-11785	MOSHI::IRGC 69737-1	indica	Tanzania	GL7-Hap1	T	C	A	T	G	T	T	C		G	T	G	T	G	G	G	C	C	T	A	G	T	A	A	T	G	T	G	C	G	G	G	G	G	C	T	G	A	C	C	G	C	A	G	G
IRIS 313-11786	N'YA NOFF::IRGC 69749-1	indica	Gambia	GL7-Hap1	T	C	A	T	G	T	T	C		G	T	G	T	G	G	G	C	C	T	A	G	T	A	A	T	G	T	G	C	G	G	G	G	G	C	T	G	A	C	C	G	C	A	G	G
IRIS 313-11787	TANDAKAY FINGO::IRGC 69793-1	indica	Gambia	GL7-Hap1	T	C	A	T	G	T	T	C		G	T	G	T	G	G	G	C	C	T	A	G	T	A	A	T	G	T	G	C	G	G	G	G	G	C	T	G	A	C	C	G	C	A	G	G
IRIS 313-11789	SABORAMANDALOAFO::IRGC 69875-1	indica	Madagascar	GL7-Hap1	T	C	A	T	G	T	T	C		G	T	G	T	G	G	G	C	C	T	A	G	T	A	A	T	G	T	G	C	G	G	G	G	G	C	T	G	A	C	C	G	C	A	G	G
IRIS 313-11791	VARY LAHY::IRGC 69908-1	indica	Madagascar	GL7-Hap1	T	C	A	T	G	T	T	C		G	T	G	T	G	G	G	C	C	T	A	G	T	A	A	T	G	T	G	C	G	G	G	G	G	C	T	G	A	C	C	G	C	A	G	G
IRIS 313-11810	PULURE::IRGC 70647-1	indica	Kenya	GL7-Hap1	T	C	A	T	G	T	T	C		G	T	G	T	G	G	G	C	C	T	A	G	T	A	A	T	G	T	G	C	G	G	G	G	G	C	T	G	A	C	C	G	C	A	G	G
IRIS 313-11793	KOMALIOKO::IRGC 69958-1	indica	Madagascar	GL7-Hap1	T	C	A	T	G	T	T	C		G	T	G	T	G	G	G	C	C	T	A	G	T	A	A	T	G	T	G	C	G	G	G	G	G	C	T	G	A	C	C	G	C	A	G	G
IRIS 313-11812	ASFALA::IRGC 70650-1	indica	Kenya	GL7-Hap1	T	C	A	T	G	T	T	C		G	T	G	T	G	G	G	C	C	T	A	G	T	A	A	T	G	T	G	C	G	G	G	G	G	C	T	G	A	C	C	G	C	A	G	G
IRIS 313-11813	ZERO::IRGC 70707-2	indica	Kenya	GL7-Hap1	T	C	A	T	G	T	T	C		G	T	G	T	G	G	G	C	C	T	A	G	T	A	A	T	G	T	G	C	G	G	G	G	G	C	T	G	A	C	C	G	C	A	G	G
IRIS 313-11814	KIKUBA::IRGC 70722-1	indica	Kenya	GL7-Hap1	T	C	A	T	G	T	T	C		G	T	G	T	G	G	G	C	C	T	A	G	T	A	A	T	G	T	G	C	G	G	G	G	G	C	T	G	A	C	C	G	C	A	G	G
IRIS 313-11817	KHAOSAING::IRGC 70746-2	indica admix	Myanmar	GL7-Hap1	T	C	A	T	G	T	T	C		G	T	G	T	G	G	G	C	C	T	A	G	T	A	A	T	G	T	G	C	G	G	G	G	G	C	T	G	A	C	C	G	C	A	G	G
IRIS 313-11818	LETYONE::IRGC 70753-1	indica admix	Myanmar	GL7-Hap1	T	C	A	T	G	T	T	C		G	T	G	T	G	G	G	C	C	T	A	G	T	A	A	T	G	T	G	C	G	G	G	G	G	C	T	G	A	C	C	G	C	A	G	G
IRIS 313-11820	PAKISTANHMWE::IRGC 70763-1	indica	Myanmar	GL7-Hap1	T	C	A	T	G	T	T	C		G	T	G	T	G	G	G	C	C	T	A	G	T	A	A	T	G	T	G	C	G	G	G	G	G	C	T	G	A	C	C	G	C	A	G	G
IRIS 313-11794	TSIPALA MENAHAR::IRGC 69979-1	indica	Madagascar	GL7-Hap1	T	C	A	T	G	T	T	C		G	T	G	T	G	G	G	C	C	T	A	G	T	A	A	T	G	T	G	C	G	G	G	G	G	C	T	G	A	C	C	G	C	A	G	G
IRIS 313-11821	19::IRGC 70786-1	indica	India	GL7-Hap1	T	C	A	T	G	T	T	C		G	T	G	T	G	G	G	C	C	T	A	G	T	A	A	T	G	T	G	C	G	G	G	G	G	C	T	G	A	C	C	G	C	A	G	G
IRIS 313-11822	BHONDU PAREWA::IRGC 70802-1	indica	India	GL7-Hap1	T	C	A	T	G	T	T	C		G	T	G	T	G	G	G	C	C	T	A	G	T	A	A	T	G	T	G	C	G	G	G	G	G	C	T	G	A	C	C	G	C	A	G	G
IRIS 313-11828	LALI GURMATIA::IRGC 70854-1	indica	India	GL7-Hap1	T	C	A	T	G	T	T	C		G	T	G	T	G	G	G	C	C	T	A	G	T	A	A	T	G	T	G	C	G	G	G	G	G	C	T	G	A	C	C	G	C	A	G	G
IRIS 313-11833	BOO MAE::IRGC 71058-1	indica	Thailand	GL7-Hap1	T	C	A	T	G	T	T	C		G	T	G	T	G	G	G	C	C	T	A	G	T	A	A	T	G	T	G	C	G	G	G	G	G	C	T	G	A	C	C	G	C	A	G	G
IRIS 313-11837	KHAO NAHNG PRUNG::IRGC 71220-1	indica	Thailand	GL7-Hap1	T	C	A	T	G	T	T	C		G	T	G	T	G	G	G	C	C	T	A	G	T	A	A	T	G	T	G	C	G	G	G	G	G	C	T	G	A	C	C	G	C	A	G	G
IRIS 313-11840	NIAW NAHK KRAD::IRGC 71352-1	indica	Thailand	GL7-Hap1	T	C	A	T	G	T	T	C		G	T	G	T	G	G	G	C	C	T	A	G	T	A	A	T	G	T	G	C	G	G	G	G	G	C	T	G	A	C	C	G	C	A	G	G
IRIS 313-11842	NIAW YUANG KHANUN::IRGC 71362-1	indica	Thailand	GL7-Hap1	T	C	A	T	G	T	T	C		G	T	G	T	G	G	G	C	C	T	A	G	T	A	A	T	G	T	G	C	G	G	G	G	G	C	T	G	A	C	C	G	C	A	G	G
IRIS 313-11844	PUEY TAW::IRGC 71405-1	indica	Thailand	GL7-Hap1	T	C	A	T	G	T	T	C		G	T	G	T	G	G	G	C	C	T	A	G	T	A	A	T	G	T	G	C	G	G	G	G	G	C	T	G	A	C	C	G	C	A	G	G
IRIS 313-11849	PULUT SELEMYAM::IRGC 71820-1	indica	Malaysia	GL7-Hap1	T	C	A	T	G	T	T	C		G	T	G	T	G	G	G	C	C	T	A	G	T	A	A	T	G	T	G	C	G	G	G	G	G	C	T	G	A	C	C	G	C	A	G	G
IRIS 313-11797	E ZI 32::IRGC 70127-1	indica	China	GL7-Hap1	T	C	A	T	G	T	T	C		G	T	G	T	G	G	G	C	C	T	A	G	T	A	A	T	G	T	G	C	G	G	G	G	G	C	T	G	A	C	C	G	C	A	G	G
IRIS 313-11798	E ZI 100::IRGC 70192-1	indica	China	GL7-Hap1	T	C	A	T	G	T	T	C		G	T	G	T	G	G	G	C	C	T	A	G	T	A	A	T	G	T	G	C	G	G	G	G	G	C	T	G	A	C	C	G	C	A	G	G
IRIS 313-11896	CA HIM::IRGC 73246-1	indica	Viet Nam	GL7-Hap1	T	C	A	T	G	T	T	C		G	T	G	T	G	G	G	C	C	T	A	G	T	A	A	T	G	T	G	C	G	G	G	G	G	C	T	G	A	C	C	G	C	A	G	G
IRIS 313-11899	MAHA CHAI::IRGC 73517-1	indica admix	Thailand	GL7-Hap1	T	C	A	T	G	T	T	C		G	T	G	T	G	G	G	C	C	T	A	G	T	A	A	T	G	T	G	C	G	G	G	G	G	C	T	G	A	C	C	G	C	A	G	G
IRIS 313-11901	TI NGI::IRGC 73620-1	indica	Thailand	GL7-Hap1	T	C	A	T	G	T	T	C		G	T	G	T	G	G	G	C	C	T	A	G	T	A	A	T	G	T	G	C	G	G	G	G	G	C	T	G	A	C	C	G	C	A	G	G
IRIS 313-11902	CEMPO TURI::IRGC 73667-1	indica	Indonesia	GL7-Hap1	T	C	A	T	G	T	T	C		G	T	G	T	G	G	G	C	C	T	A	G	T	A	A	T	G	T	G	C	G	G	G	G	G	C	T	G	A	C	C	G	C	A	G	G
IRIS 313-11886	IR 4683-54-2::IRGC 72992-1	indica	Philippines	GL7-Hap1	T	C	A	T	G	T	T	C		G	T	G	T	G	G	G	C	C	T	A	G	T	A	A	T	G	T	G	C	G	G	G	G	G	C	T	G	A	C	C	G	C	A	G	G
IRIS 313-11905	PAYO TINGGI::IRGC 73778-1	indica	Indonesia	GL7-Hap1	T	C	A	T	G	T	T	C		G	T	G	T	G	G	G	C	C	T	A	G	T	A	A	T	G	T	G	C	G	G	G	G	G	C	T	G	A	C	C	G	C	A	G	G
IRIS 313-11887	IR 19058-107-1::IRGC 72997-1	indica	Philippines	GL7-Hap1	T	C	A	T	G	T	T	C		G	T	G	T	G	G	G	C	C	T	A	G	T	A	A	T	G	T	G	C	G	G	G	G	G	C	T	G	A	C	C	G	C	A	G	G
IRIS 313-11914	IB 11::IRGC 74420-2	indica	Burundi	GL7-Hap1	T	C	A	T	G	T	T	C		G	T	G	T	G	G	G	C	C	T	A	G	T	A	A	T	G	T	G	C	G	G	G	G	G	C	T	G	A	C	C	G	C	A	G	G
IRIS 313-11916	MUDALIGA WEE::IRGC 74706-1	indica	Sri Lanka	GL7-Hap1	T	C	A	T	G	T	T	C		G	T	G	T	G	G	G	C	C	T	A	G	T	A	A	T	G	T	G	C	G	G	G	G	G	C	T	G	A	C	C	G	C	A	G	G
IRIS 313-11918	DILBAKSH::IRGC 74738-1	indica	India	GL7-Hap1	T	C	A	T	G	T	T	C		G	T	G	T	G	G	G	C	C	T	A	G	T	A	A	T	G	T	G	C	G	G	G	G	G	C	T	G	A	C	C	G	C	A	G	G
IRIS 313-11919	LAKHA KUAR::IRGC 74760-1	indica	India	GL7-Hap1	T	C	A	T	G	T	T	C		G	T	G	T	G	G	G	C	C	T	A	G	T	A	A	T	G	T	G	C	G	G	G	G	G	C	T	G	A	C	C	G	C	A	G	G
IRIS 313-11920	GI TAH::IRGC 74883-1	indica admix	Thailand	GL7-Hap1	T	C	A	T	G	T	T	C		G	T	G	T	G	G	G	C	C	T	A	G	T	A	A	T	G	T	G	C	G	G	G	G	G	C	T	G	A	C	C	G	C	A	G	G
IRIS 313-11927	YAH TOW::IRGC 75191-1	indica	Thailand	GL7-Hap1	T	C	A	T	G	T	T	C		G	T	G	T	G	G	G	C	C	T	A	G	T	A	A	T	G	T	G	C	G	G	G	G	G	C	T	G	A	C	C	G	C	A	G	G
IRIS 313-11935	KONG KHSACH BANG KATT::IRGC 75350-1	indica	Cambodia	GL7-Hap1	T	C	A	T	G	T	T	C		G	T	G	T	G	G	G	C	C	T	A	G	T	A	A	T	G	T	G	C	G	G	G	G	G	C	T	G	A	C	C	G	C	A	G	G
IRIS 313-11937	KUNJUKUNJU::IRGC 75448-1	indica admix	India	GL7-Hap1	T	C	A	T	G	T	T	C		G	T	G	T	G	G	G	C	C	T	A	G	T	A	A	T	G	T	G	C	G	G	G	G	G	C	T	G	A	C	C	G	C	A	G	G
IRIS 313-11939	KAMPTI::IRGC 75626-1	indica	Burkina Faso	GL7-Hap1	T	C	A	T	G	T	T	C		G	T	G	T	G	G	G	C	C	T	A	G	T	A	A	T	G	T	G	C	G	G	G	G	G	C	T	G	A	C	C	G	C	A	G	G
IRIS 313-11940	MALOBA (DISSI ROUGE)::IRGC 75700-1	indica admix	Burkina Faso	GL7-Hap1	T	C	A	T	G	T	T	C		G	T	G	T	G	G	G	C	C	T	A	G	T	A	A	T	G	T	G	C	G	G	G	G	G	C	T	G	A	C	C	G	C	A	G	G
IRIS 313-11941	MOUI SAMBA::IRGC 75751-1	indica	Burkina Faso	GL7-Hap1	T	C	A	T	G	T	T	C		G	T	G	T	G	G	G	C	C	T	A	G	T	A	A	T	G	T	G	C	G	G	G	G	G	C	T	G	A	C	C	G	C	A	G	G
IRIS 313-11945	MALIKULI::IRGC 76237-1	indica	Bangladesh	GL7-Hap1	T	C	A	T	G	T	T	C		G	T	G	T	G	G	G	C	C	T	A	G	T	A	A	T	G	T	G	C	G	G	G	G	G	C	T	G	A	C	C	G	C	A	G	G
IRIS 313-11947	BIE LEI::IRGC 76478-1	indica admix	China	GL7-Hap1	T	C	A	T	G	T	T	C		G	T	G	T	G	G	G	C	C	T	A	G	T	A	A	T	G	T	G	C	G	G	G	G	G	C	T	G	A	C	C	G	C	A	G	G
IRIS 313-11959	KAGIOS PUTI::IRGC 76965-1	indica	Philippines	GL7-Hap1	T	C	A	T	G	T	T	C		G	T	G	T	G	G	G	C	C	T	A	G	T	A	A	T	G	T	G	C	G	G	G	G	G	C	T	G	A	C	C	G	C	A	G	G
IRIS 313-11960	PORONG::IRGC 76983-1	indica	Indonesia	GL7-Hap1	T	C	A	T	G	T	T	C		G	T	G	T	G	G	G	C	C	T	A	G	T	A	A	T	G	T	G	C	G	G	G	G	G	C	T	G	A	C	C	G	C	A	G	G
IRIS 313-11962	KHAO SETTI::IRGC 77084-1	indica	Thailand	GL7-Hap1	T	C	A	T	G	T	T	C		G	T	G	T	G	G	G	C	C	T	A	G	T	A	A	T	G	T	G	C	G	G	G	G	G	C	T	G	A	C	C	G	C	A	G	G
IRIS 313-11964	VUOTTA SAIL::IRGC 77306-1	indica	Bangladesh	GL7-Hap1	T	C	A	T	G	T	T	C		G	T	G	T	G	G	G	C	C	T	A	G	T	A	A	T	G	T	G	C	G	G	G	G	G	C	T	G	A	C	C	G	C	A	G	G
IRIS 313-11967	TANG DU GU::IRGC 77400-1	indica admix	China	GL7-Hap1	T	C	A	T	G	T	T	C		G	T	G	T	G	G	G	C	C	T	A	G	T	A	A	T	G	T	G	C	G	G	G	G	G	C	T	G	A	C	C	G	C	A	G	G
IRIS 313-11969	SHYAMJIRA::IRGC 77522-1	indica	India	GL7-Hap1	T	C	A	T	G	T	T	C		G	T	G	T	G	G	G	C	C	T	A	G	T	A	A	T	G	T	G	C	G	G	G	G	G	C	T	G	A	C	C	G	C	A	G	G
IRIS 313-11893	KHAU DANH::IRGC 73201-1	indica admix	Viet Nam	GL7-Hap1	T	C	A	T	G	T	T	C		G	T	G	T	G	G	G	C	C	T	A	G	T	A	A	T	G	T	G	C	G	G	G	G	G	C	T	G	A	C	C	G	C	A	G	G
IRIS 313-11975	PA LOSSES 3::IRGC 77810-1	indica	Sierra Leone	GL7-Hap1	T	C	A	T	G	T	T	C		G	T	G	T	G	G	G	C	C	T	A	G	T	A	A	T	G	T	G	C	G	G	G	G	G	C	T	G	A	C	C	G	C	A	G	G
IRIS 313-11990	TAISEN GLUTINOUS YU 1157::IRGC 78750-1	indica	Taiwan	GL7-Hap1	T	C	A	T	G	T	T	C		G	T	G	T	G	G	G	C	C	T	A	G	T	A	A	T	G	T	G	C	G	G	G	G	G	C	T	G	A	C	C	G	C	A	G	G
IRIS 313-11993	LIM MA NO MA KHIN NYUNT::IRGC 78917-1	indica admix	Myanmar	GL7-Hap1	T	C	A	T	G	T	T	C		G	T	G	T	G	G	G	C	C	T	A	G	T	A	A	T	G	T	G	C	G	G	G	G	G	C	T	G	A	C	C	G	C	A	G	G
IRIS 313-11996	TUI (KIDAYAN)::IRGC 79058-1	indica	Philippines	GL7-Hap1	T	C	A	T	G	T	T	C		G	T	G	T	G	G	G	C	C	T	A	G	T	A	A	T	G	T	G	C	G	G	G	G	G	C	T	G	A	C	C	G	C	A	G	G
IRIS 313-11998	DAMNOEUB KAUN KHMOM::IRGC 79159-1	indica	Cambodia	GL7-Hap1	T	C	A	T	G	T	T	C		G	T	G	T	G	G	G	C	C	T	A	G	T	A	A	T	G	T	G	C	G	G	G	G	G	C	T	G	A	C	C	G	C	A	G	G
IRIS 313-11999	KAUN TREI::IRGC 79194-1	indica	Cambodia	GL7-Hap1	T	C	A	T	G	T	T	C		G	T	G	T	G	G	G	C	C	T	A	G	T	A	A	T	G	T	G	C	G	G	G	G	G	C	T	G	A	C	C	G	C	A	G	G
IRIS 313-12000	LAANG::IRGC 79258-1	indica	Cambodia	GL7-Hap1	T	C	A	T	G	T	T	C		G	T	G	T	G	G	G	C	C	T	A	G	T	A	A	T	G	T	G	C	G	G	G	G	G	C	T	G	A	C	C	G	C	A	G	G
IRIS 313-12007	JIA GEN::IRGC 79654-1	indica admix	China	GL7-Hap1	T	C	A	T	G	T	T	C		G	T	G	T	G	G	G	C	C	T	A	G	T	A	A	T	G	T	G	C	G	G	G	G	G	C	T	G	A	C	C	G	C	A	G	G
IRIS 313-12013	RAUSRR 4::IRGC 79785-1	indica	India	GL7-Hap1	T	C	A	T	G	T	T	C		G	T	G	T	G	G	G	C	C	T	A	G	T	A	A	T	G	T	G	C	G	G	G	G	G	C	T	G	A	C	C	G	C	A	G	G
IRIS 313-12014	ADANKARU::IRGC 79842-1	indica	Nigeria	GL7-Hap1	T	C	A	T	G	T	T	C		G	T	G	T	G	G	G	C	C	T	A	G	T	A	A	T	G	T	G	C	G	G	G	G	G	C	T	G	A	C	C	G	C	A	G	G
IRIS 313-12024	TOS 9795::IRGC 80142-1	indica		GL7-Hap1	T	C	A	T	G	T	T	C		G	T	G	T	G	G	G	C	C	T	A	G	T	A	A	T	G	T	G	C	G	G	G	G	G	C	T	G	A	C	C	G	C	A	G	G
IRIS 313-12028	CHAO BONG::IRGC 80266-2	indica admix	Lao People's Democratic Republic	GL7-Hap1	T	C	A	T	G	T	T	C		G	T	G	T	G	G	G	C	C	T	A	G	T	A	A	T	G	T	G	C	G	G	G	G	G	C	T	G	A	C	C	G	C	A	G	G
IRIS 313-12036	CHAN LEUY::IRGC 81223-1	indica	Cambodia	GL7-Hap1	T	C	A	T	G	T	T	C		G	T	G	T	G	G	G	C	C	T	A	G	T	A	A	T	G	T	G	C	G	G	G	G	G	C	T	G	A	C	C	G	C	A	G	G
IRIS 313-12037	KHMAO KDET::IRGC 81278-1	indica	Cambodia	GL7-Hap1	T	C	A	T	G	T	T	C		G	T	G	T	G	G	G	C	C	T	A	G	T	A	A	T	G	T	G	C	G	G	G	G	G	C	T	G	A	C	C	G	C	A	G	G
IRIS 313-12038	MUOY KUM::IRGC 81314-1	indica	Cambodia	GL7-Hap1	T	C	A	T	G	T	T	C		G	T	G	T	G	G	G	C	C	T	A	G	T	A	A	T	G	T	G	C	G	G	G	G	G	C	T	G	A	C	C	G	C	A	G	G
IRIS 313-12039	NEANG AN::IRGC 81315-1	indica	Cambodia	GL7-Hap1	T	C	A	T	G	T	T	C		G	T	G	T	G	G	G	C	C	T	A	G	T	A	A	T	G	T	G	C	G	G	G	G	G	C	T	G	A	C	C	G	C	A	G	G
IRIS 313-12040	NEANG LAU::IRGC 81328-1	indica	Cambodia	GL7-Hap1	T	C	A	T	G	T	T	C		G	T	G	T	G	G	G	C	C	T	A	G	T	A	A	T	G	T	G	C	G	G	G	G	G	C	T	G	A	C	C	G	C	A	G	G
IRIS 313-12041	NOU::IRGC 81352-1	indica	Cambodia	GL7-Hap1	T	C	A	T	G	T	T	C		G	T	G	T	G	G	G	C	C	T	A	G	T	A	A	T	G	T	G	C	G	G	G	G	G	C	T	G	A	C	C	G	C	A	G	G
IRIS 313-12042	PHCAR KABAS::IRGC 81357-1	indica	Cambodia	GL7-Hap1	T	C	A	T	G	T	T	C		G	T	G	T	G	G	G	C	C	T	A	G	T	A	A	T	G	T	G	C	G	G	G	G	G	C	T	G	A	C	C	G	C	A	G	G
IRIS 313-12044	SAR SIEM::IRGC 81386-2	indica	Cambodia	GL7-Hap1	T	C	A	T	G	T	T	C		G	T	G	T	G	G	G	C	C	T	A	G	T	A	A	T	G	T	G	C	G	G	G	G	G	C	T	G	A	C	C	G	C	A	G	G
IRIS 313-12046	KUJAM KURIT::IRGC 81477-1	indica	Indonesia	GL7-Hap1	T	C	A	T	G	T	T	C		G	T	G	T	G	G	G	C	C	T	A	G	T	A	A	T	G	T	G	C	G	G	G	G	G	C	T	G	A	C	C	G	C	A	G	G
IRIS 313-12048	LIMA::IRGC 81487-1	indica	Indonesia	GL7-Hap1	T	C	A	T	G	T	T	C		G	T	G	T	G	G	G	C	C	T	A	G	T	A	A	T	G	T	G	C	G	G	G	G	G	C	T	G	A	C	C	G	C	A	G	G
IRIS 313-11985	LI TOU ZHAN::IRGC 78550-1	indica admix	China	GL7-Hap1	T	C	A	T	G	T	T	C		G	T	G	T	G	G	G	C	C	T	A	G	T	A	A	T	G	T	G	C	G	G	G	G	G	C	T	G	A	C	C	G	C	A	G	G
IRIS 313-12049	MAE HANG::IRGC 81615-2	indica	Lao People's Democratic Republic	GL7-Hap1	T	C	A	T	G	T	T	C		G	T	G	T	G	G	G	C	C	T	A	G	T	A	A	T	G	T	G	C	G	G	G	G	G	C	T	G	A	C	C	G	C	A	G	G
IRIS 313-12050	SHAN KAUK HNYIN::IRGC 81656-1	indica admix	Myanmar	GL7-Hap1	T	C	A	T	G	T	T	C		G	T	G	T	G	G	G	C	C	T	A	G	T	A	A	T	G	T	G	C	G	G	G	G	G	C	T	G	A	C	C	G	C	A	G	G
IRIS 313-12055	LAL MOTI::IRGC 82168-1	aus	Bangladesh	GL7-Hap1	T	C	A	T	G	T	T	C		G	T	G	T	G	G	G	C	C	T	A	G	T	A	A	T	G	T	G	C	G	G	G	G	G	C	T	G	A	C	C	G	C	A	G	G
IRIS 313-12058	KUL REUSEI::IRGC 82308-1	indica	Cambodia	GL7-Hap1	T	C	A	T	G	T	T	C		G	T	G	T	G	G	G	C	C	T	A	G	T	A	A	T	G	T	G	C	G	G	G	G	G	C	T	G	A	C	C	G	C	A	G	G
IRIS 313-12065	YERI BUTUKA::IRGC 82591-1	admix	Nigeria	GL7-Hap1	T	C	A	T	G	T	T	C		G	T	G	T	G	G	G	C	C	T	A	G	T	A	A	T	G	T	G	C	G	G	G	G	G	C	T	G	A	C	C	G	C	A	G	G
IRIS 313-12066	MARAMAY::IRGC 82628-1	indica	Philippines	GL7-Hap1	T	C	A	T	G	T	T	C		G	T	G	T	G	G	G	C	C	T	A	G	T	A	A	T	G	T	G	C	G	G	G	G	G	C	T	G	A	C	C	G	C	A	G	G
IRIS 313-11987	IR 10120-7-2-1-4::IRGC 78628-1	indica admix	Philippines	GL7-Hap1	T	C	A	T	G	T	T	C		G	T	G	T	G	G	G	C	C	T	A	G	T	A	A	T	G	T	G	C	G	G	G	G	G	C	T	G	A	C	C	G	C	A	G	G
IRIS 313-12082	MAVOLATSIKA::IRGC 83137-1	indica	Madagascar	GL7-Hap1	T	C	A	T	G	T	T	C		G	T	G	T	G	G	G	C	C	T	A	G	T	A	A	T	G	T	G	C	G	G	G	G	G	C	T	G	A	C	C	G	C	A	G	G
IRIS 313-12083	SARIN TSIPALA::IRGC 83154-1	indica	Madagascar	GL7-Hap1	T	C	A	T	G	T	T	C		G	T	G	T	G	G	G	C	C	T	A	G	T	A	A	T	G	T	G	C	G	G	G	G	G	C	T	G	A	C	C	G	C	A	G	G
IRIS 313-12093	KARUEL::IRGC 83792-1	indica admix	Nepal	GL7-Hap1	T	C	A	T	G	T	T	C		G	T	G	T	G	G	G	C	C	T	A	G	T	A	A	T	G	T	G	C	G	G	G	G	G	C	T	G	A	C	C	G	C	A	G	G
IRIS 313-12096	NEANG CHEK::IRGC 83894-1	indica	Cambodia	GL7-Hap1	T	C	A	T	G	T	T	C		G	T	G	T	G	G	G	C	C	T	A	G	T	A	A	T	G	T	G	C	G	G	G	G	G	C	T	G	A	C	C	G	C	A	G	G
IRIS 313-12097	NEANG MINH::IRGC 83897-1	indica	Cambodia	GL7-Hap1	T	C	A	T	G	T	T	C		G	T	G	T	G	G	G	C	C	T	A	G	T	A	A	T	G	T	G	C	G	G	G	G	G	C	T	G	A	C	C	G	C	A	G	G
IRIS 313-12101	SAMRONG 2::IRGC 83951-1	indica	Cambodia	GL7-Hap1	T	C	A	T	G	T	T	C		G	T	G	T	G	G	G	C	C	T	A	G	T	A	A	T	G	T	G	C	G	G	G	G	G	C	T	G	A	C	C	G	C	A	G	G
IRIS 313-12102	SOK SOV::IRGC 83966-1	indica	Cambodia	GL7-Hap1	T	C	A	T	G	T	T	C		G	T	G	T	G	G	G	C	C	T	A	G	T	A	A	T	G	T	G	C	G	G	G	G	G	C	T	G	A	C	C	G	C	A	G	G
IRIS 313-12109	ARITH::IRGC 84347-2	indica	Cambodia	GL7-Hap1	T	C	A	T	G	T	T	C		G	T	G	T	G	G	G	C	C	T	A	G	T	A	A	T	G	T	G	C	G	G	G	G	G	C	T	G	A	C	C	G	C	A	G	G
IRIS 313-12118	OVIBENAMPOTAKA + OVIBE + MAKALIOKA::IRGC 84756-1	indica	Madagascar	GL7-Hap1	T	C	A	T	G	T	T	C		G	T	G	T	G	G	G	C	C	T	A	G	T	A	A	T	G	T	G	C	G	G	G	G	G	C	T	G	A	C	C	G	C	A	G	G
IRIS 313-12127	INPONG::IRGC 85524-1	indica	Lao People's Democratic Republic	GL7-Hap1	T	C	A	T	G	T	T	C		G	T	G	T	G	G	G	C	C	T	A	G	T	A	A	T	G	T	G	C	G	G	G	G	G	C	T	G	A	C	C	G	C	A	G	G
IRIS 313-12130	KHAO PA::IRGC 85972-1	indica	Lao People's Democratic Republic	GL7-Hap1	T	C	A	T	G	T	T	C		G	T	G	T	G	G	G	C	C	T	A	G	T	A	A	T	G	T	G	C	G	G	G	G	G	C	T	G	A	C	C	G	C	A	G	G
IRIS 313-12131	LG 944::IRGC 86000-1	indica	Lao People's Democratic Republic	GL7-Hap1	T	C	A	T	G	T	T	C		G	T	G	T	G	G	G	C	C	T	A	G	T	A	A	T	G	T	G	C	G	G	G	G	G	C	T	G	A	C	C	G	C	A	G	G
IRIS 313-12078	DAU NGHA THAI BINH::IRGC 82891-1	indica admix	Viet Nam	GL7-Hap1	T	C	A	T	G	T	T	C		G	T	G	T	G	G	G	C	C	T	A	G	T	A	A	T	G	T	G	C	G	G	G	G	G	C	T	G	A	C	C	G	C	A	G	G
IRIS 313-12133	TAP KHOUAY::IRGC 86373-1	indica	Lao People's Democratic Republic	GL7-Hap1	T	C	A	T	G	T	T	C		G	T	G	T	G	G	G	C	C	T	A	G	T	A	A	T	G	T	G	C	G	G	G	G	G	C	T	G	A	C	C	G	C	A	G	G
IRIS 313-12135	PERUBAK LUEY::IRGC 86436-1	indica	Malaysia	GL7-Hap1	T	C	A	T	G	T	T	C		G	T	G	T	G	G	G	C	C	T	A	G	T	A	A	T	G	T	G	C	G	G	G	G	G	C	T	G	A	C	C	G	C	A	G	G
IRIS 313-12138	YADU BARA::IRGC 86912-1	indica admix	Bhutan	GL7-Hap1	T	C	A	T	G	T	T	C		G	T	G	T	G	G	G	C	C	T	A	G	T	A	A	T	G	T	G	C	G	G	G	G	G	C	T	G	A	C	C	G	C	A	G	G
IRIS 313-12079	KASHMIRI::IRGC 83002-1	indica	Pakistan	GL7-Hap1	T	C	A	T	G	T	T	C		G	T	G	T	G	G	G	C	C	T	A	G	T	A	A	T	G	T	G	C	G	G	G	G	G	C	T	G	A	C	C	G	C	A	G	G
IRIS 313-12142	ATT CHHMOUS::IRGC 87030-1	indica	Cambodia	GL7-Hap1	T	C	A	T	G	T	T	C		G	T	G	T	G	G	G	C	C	T	A	G	T	A	A	T	G	T	G	C	G	G	G	G	G	C	T	G	A	C	C	G	C	A	G	G
IRIS 313-12143	SRAU KHGNAERNG::IRGC 87073-1	indica	Cambodia	GL7-Hap1	T	C	A	T	G	T	T	C		G	T	G	T	G	G	G	C	C	T	A	G	T	A	A	T	G	T	G	C	G	G	G	G	G	C	T	G	A	C	C	G	C	A	G	G
IRIS 313-12146	AM BEUS::IRGC 87189-1	indica admix	Cambodia	GL7-Hap1	T	C	A	T	G	T	T	C		G	T	G	T	G	G	G	C	C	T	A	G	T	A	A	T	G	T	G	C	G	G	G	G	G	C	T	G	A	C	C	G	C	A	G	G
IRIS 313-12147	ARNG'-KAR PHAR ONG::IRGC 87196-1	indica	Cambodia	GL7-Hap1	T	C	A	T	G	T	T	C		G	T	G	T	G	G	G	C	C	T	A	G	T	A	A	T	G	T	G	C	G	G	G	G	G	C	T	G	A	C	C	G	C	A	G	G
IRIS 313-12151	DAMNOEUB KRACHAK SESS::IRGC 87380-1	indica	Cambodia	GL7-Hap1	T	C	A	T	G	T	T	C		G	T	G	T	G	G	G	C	C	T	A	G	T	A	A	T	G	T	G	C	G	G	G	G	G	C	T	G	A	C	C	G	C	A	G	G
IRIS 313-12080	KA GIL::IRGC 83029-1	indica	Philippines	GL7-Hap1	T	C	A	T	G	T	T	C		G	T	G	T	G	G	G	C	C	T	A	G	T	A	A	T	G	T	G	C	G	G	G	G	G	C	T	G	A	C	C	G	C	A	G	G
IRIS 313-12161	PA PHA EA::IRGC 87751-1	indica	Cambodia	GL7-Hap1	T	C	A	T	G	T	T	C		G	T	G	T	G	G	G	C	C	T	A	G	T	A	A	T	G	T	G	C	G	G	G	G	G	C	T	G	A	C	C	G	C	A	G	G
IRIS 313-12081	1146::IRGC 83068-1	indica	Philippines	GL7-Hap1	T	C	A	T	G	T	T	C		G	T	G	T	G	G	G	C	C	T	A	G	T	A	A	T	G	T	G	C	G	G	G	G	G	C	T	G	A	C	C	G	C	A	G	G
IRIS 313-12180	JHINUWA DHAN::IRGC 88545-1	indica admix	Nepal	GL7-Hap1	T	C	A	T	G	T	T	C		G	T	G	T	G	G	G	C	C	T	A	G	T	A	A	T	G	T	G	C	G	G	G	G	G	C	T	G	A	C	C	G	C	A	G	G
IRIS 313-12182	NYAULI::IRGC 88628-1	indica admix	Nepal	GL7-Hap1	T	C	A	T	G	T	T	C		G	T	G	T	G	G	G	C	C	T	A	G	T	A	A	T	G	T	G	C	G	G	G	G	G	C	T	G	A	C	C	G	C	A	G	G
IRIS 313-12185	AE NOUA::IRGC 89308-1	indica admix	Lao People's Democratic Republic	GL7-Hap1	T	C	A	T	G	T	T	C		G	T	G	T	G	G	G	C	C	T	A	G	T	A	A	T	G	T	G	C	G	G	G	G	G	C	T	G	A	C	C	G	C	A	G	G
IRIS 313-12187	CHAM LEK::IRGC 89387-1	indica admix	Lao People's Democratic Republic	GL7-Hap1	T	C	A	T	G	T	T	C		G	T	G	T	G	G	G	C	C	T	A	G	T	A	A	T	G	T	G	C	G	G	G	G	G	C	T	G	A	C	C	G	C	A	G	G
IRIS 313-12188	CHAO DO::IRGC 89430-1	indica	Lao People's Democratic Republic	GL7-Hap1	T	C	A	T	G	T	T	C		G	T	G	T	G	G	G	C	C	T	A	G	T	A	A	T	G	T	G	C	G	G	G	G	G	C	T	G	A	C	C	G	C	A	G	G
IRIS 313-12190	CHAO KHAW NYAO::IRGC 89460-1	indica admix	Lao People's Democratic Republic	GL7-Hap1	T	C	A	T	G	T	T	C		G	T	G	T	G	G	G	C	C	T	A	G	T	A	A	T	G	T	G	C	G	G	G	G	G	C	T	G	A	C	C	G	C	A	G	G
IRIS 313-12210	CHAM TON::IRGC 90600-1	indica admix	Viet Nam	GL7-Hap1	T	C	A	T	G	T	T	C		G	T	G	T	G	G	G	C	C	T	A	G	T	A	A	T	G	T	G	C	G	G	G	G	G	C	T	G	A	C	C	G	C	A	G	G
IRIS 313-12220	CHAO KHIE KHOUAY::IRGC 90968-1	indica admix	Lao People's Democratic Republic	GL7-Hap1	T	C	A	T	G	T	T	C		G	T	G	T	G	G	G	C	C	T	A	G	T	A	A	T	G	T	G	C	G	G	G	G	G	C	T	G	A	C	C	G	C	A	G	G
IRIS 313-12221	EA LOUY::IRGC 91220-1	indica	Lao People's Democratic Republic	GL7-Hap1	T	C	A	T	G	T	T	C		G	T	G	T	G	G	G	C	C	T	A	G	T	A	A	T	G	T	G	C	G	G	G	G	G	C	T	G	A	C	C	G	C	A	G	G
IRIS 313-12224	NOON SOUNG::IRGC 91956-1	indica	Lao People's Democratic Republic	GL7-Hap1	T	C	A	T	G	T	T	C		G	T	G	T	G	G	G	C	C	T	A	G	T	A	A	T	G	T	G	C	G	G	G	G	G	C	T	G	A	C	C	G	C	A	G	G
IRIS 313-12231	TOUN::IRGC 92291-2	indica	Lao People's Democratic Republic	GL7-Hap1	T	C	A	T	G	T	T	C		G	T	G	T	G	G	G	C	C	T	A	G	T	A	A	T	G	T	G	C	G	G	G	G	G	C	T	G	A	C	C	G	C	A	G	G
IRIS 313-12234	ANLINGWUBAILI::IRGC 93363-1	indica	China	GL7-Hap1	T	C	A	T	G	T	T	C		G	T	G	T	G	G	G	C	C	T	A	G	T	A	A	T	G	T	G	C	G	G	G	G	G	C	T	G	A	C	C	G	C	A	G	G
IRIS 313-12240	PULUT MINYAK::IRGC 93615-1	indica	Indonesia	GL7-Hap1	T	C	A	T	G	T	T	C		G	T	G	T	G	G	G	C	C	T	A	G	T	A	A	T	G	T	G	C	G	G	G	G	G	C	T	G	A	C	C	G	C	A	G	G
IRIS 313-12246	BANGKOUY::IRGC 94037-1	indica	Cambodia	GL7-Hap1	T	C	A	T	G	T	T	C		G	T	G	T	G	G	G	C	C	T	A	G	T	A	A	T	G	T	G	C	G	G	G	G	G	C	T	G	A	C	C	G	C	A	G	G
IRIS 313-12247	DAMNOEUB KRAMOUM::IRGC 94084-2	indica	Cambodia	GL7-Hap1	T	C	A	T	G	T	T	C		G	T	G	T	G	G	G	C	C	T	A	G	T	A	A	T	G	T	G	C	G	G	G	G	G	C	T	G	A	C	C	G	C	A	G	G
IRIS 313-12249	DAMNOUEB PHDAU PEN::IRGC 94176-1	indica	Cambodia	GL7-Hap1	T	C	A	T	G	T	T	C		G	T	G	T	G	G	G	C	C	T	A	G	T	A	A	T	G	T	G	C	G	G	G	G	G	C	T	G	A	C	C	G	C	A	G	G
IRIS 313-12251	RUS RUSSEI::IRGC 94341-1	indica	Cambodia	GL7-Hap1	T	C	A	T	G	T	T	C		G	T	G	T	G	G	G	C	C	T	A	G	T	A	A	T	G	T	G	C	G	G	G	G	G	C	T	G	A	C	C	G	C	A	G	G
IRIS 313-12259	EA NOUAN::IRGC 95147-1	indica	Lao People's Democratic Republic	GL7-Hap1	T	C	A	T	G	T	T	C		G	T	G	T	G	G	G	C	C	T	A	G	T	A	A	T	G	T	G	C	G	G	G	G	G	C	T	G	A	C	C	G	C	A	G	G
IRIS 313-12269	SHWEWARHNAN::IRGC 96053-1	indica admix	Myanmar	GL7-Hap1	T	C	A	T	G	T	T	C		G	T	G	T	G	G	G	C	C	T	A	G	T	A	A	T	G	T	G	C	G	G	G	G	G	C	T	G	A	C	C	G	C	A	G	G
IRIS 313-12260	EA KHAW NGAN::IRGC 95176-2	indica	Lao People's Democratic Republic	GL7-Hap1	T	C	A	T	G	T	T	C		G	T	G	T	G	G	G	C	C	T	A	G	T	A	A	T	G	T	G	C	G	G	G	G	G	C	T	G	A	C	C	G	C	A	G	G
IRIS 313-12282	TSY MILA RO::IRGC 97233-1	indica admix	Madagascar	GL7-Hap1	T	C	A	T	G	T	T	C		G	T	G	T	G	G	G	C	C	T	A	G	T	A	A	T	G	T	G	C	G	G	G	G	G	C	T	G	A	C	C	G	C	A	G	G
IRIS 313-12283	VARY 5000 FOTSY::IRGC 97235-1	indica admix	Madagascar	GL7-Hap1	T	C	A	T	G	T	T	C		G	T	G	T	G	G	G	C	C	T	A	G	T	A	A	T	G	T	G	C	G	G	G	G	G	C	T	G	A	C	C	G	C	A	G	G
IRIS 313-12284	VARY GONY::IRGC 97308-2	indica	Madagascar	GL7-Hap1	T	C	A	T	G	T	T	C		G	T	G	T	G	G	G	C	C	T	A	G	T	A	A	T	G	T	G	C	G	G	G	G	G	C	T	G	A	C	C	G	C	A	G	G
IRIS 313-12292	EMAHTAKYAN::IRGC 97789-1	indica	Myanmar	GL7-Hap1	T	C	A	T	G	T	T	C		G	T	G	T	G	G	G	C	C	T	A	G	T	A	A	T	G	T	G	C	G	G	G	G	G	C	T	G	A	C	C	G	C	A	G	G
IRIS 313-12296	SABALINE::IRGC 98059-1	indica	Myanmar	GL7-Hap1	T	C	A	T	G	T	T	C		G	T	G	T	G	G	G	C	C	T	A	G	T	A	A	T	G	T	G	C	G	G	G	G	G	C	T	G	A	C	C	G	C	A	G	G
IRIS 313-12297	LOUK PASOM::IRGC 98136-1	indica admix	Lao People's Democratic Republic	GL7-Hap1	T	C	A	T	G	T	T	C		G	T	G	T	G	G	G	C	C	T	A	G	T	A	A	T	G	T	G	C	G	G	G	G	G	C	T	G	A	C	C	G	C	A	G	G
IRIS 313-12300	NGAM KON DAM::IRGC 98486-1	indica admix	Lao People's Democratic Republic	GL7-Hap1	T	C	A	T	G	T	T	C		G	T	G	T	G	G	G	C	C	T	A	G	T	A	A	T	G	T	G	C	G	G	G	G	G	C	T	G	A	C	C	G	C	A	G	G
IRIS 313-12302	LG 4153::IRGC 98528-1	indica	Lao People's Democratic Republic	GL7-Hap1	T	C	A	T	G	T	T	C		G	T	G	T	G	G	G	C	C	T	A	G	T	A	A	T	G	T	G	C	G	G	G	G	G	C	T	G	A	C	C	G	C	A	G	G
IRIS 313-12303	LG 9274::IRGC 98715-1	indica admix	Lao People's Democratic Republic	GL7-Hap1	T	C	A	T	G	T	T	C		G	T	G	T	G	G	G	C	C	T	A	G	T	A	A	T	G	T	G	C	G	G	G	G	G	C	T	G	A	C	C	G	C	A	G	G
IRIS 313-12308	SAM SI::IRGC 99020-1	indica	Lao People's Democratic Republic	GL7-Hap1	T	C	A	T	G	T	T	C		G	T	G	T	G	G	G	C	C	T	A	G	T	A	A	T	G	T	G	C	G	G	G	G	G	C	T	G	A	C	C	G	C	A	G	G
IRIS 313-12309	SANPATONG NYAY::IRGC 99050-1	indica	Lao People's Democratic Republic	GL7-Hap1	T	C	A	T	G	T	T	C		G	T	G	T	G	G	G	C	C	T	A	G	T	A	A	T	G	T	G	C	G	G	G	G	G	C	T	G	A	C	C	G	C	A	G	G
IRIS 313-12319	PSBRC 18::IRGC 99639-1	indica	Philippines	GL7-Hap1	T	C	A	T	G	T	T	C		G	T	G	T	G	G	G	C	C	T	A	G	T	A	A	T	G	T	G	C	G	G	G	G	G	C	T	G	A	C	C	G	C	A	G	G
IRIS 313-12325	DISSI::IRGC 101346-1	indica	Cameroon	GL7-Hap1	T	C	A	T	G	T	T	C		G	T	G	T	G	G	G	C	C	T	A	G	T	A	A	T	G	T	G	C	G	G	G	G	G	C	T	G	A	C	C	G	C	A	G	G
IRIS 313-12329	CHAO DO::IRGC 106666-1	indica admix	Lao People's Democratic Republic	GL7-Hap1	T	C	A	T	G	T	T	C		G	T	G	T	G	G	G	C	C	T	A	G	T	A	A	T	G	T	G	C	G	G	G	G	G	C	T	G	A	C	C	G	C	A	G	G
IRIS 313-12334	DO KHAW::IRGC 106977-1	indica	Lao People's Democratic Republic	GL7-Hap1	T	C	A	T	G	T	T	C		G	T	G	T	G	G	G	C	C	T	A	G	T	A	A	T	G	T	G	C	G	G	G	G	G	C	T	G	A	C	C	G	C	A	G	G
IRIS 313-10448	BINOLAYANGUN::IRGC 791-2	indica	Philippines	GL7-Hap1	T	C	A	T	G	T	T	C		G	T	G	T	G	G	G	C	C	T	A	G	T	A	A	T	G	T	G	C	G	G	G	G	G	C	T	G	A	C	C	G	C	A	G	G
IRIS 313-10476	PACHCHAIPERUMAL 2462-11::IRGC 3474-1	indica	Sri Lanka	GL7-Hap1	T	C	A	T	G	T	T	C		G	T	G	T	G	G	G	C	C	T	A	G	T	A	A	T	G	T	G	C	G	G	G	G	G	C	T	G	A	C	C	G	C	A	G	G
IRIS 313-10433	TP MIL 53::IRGC 326-2	indica admix	Philippines	GL7-Hap1	T	C	A	T	G	T	T	C		G	T	G	T	G	G	G	C	C	T	A	G	T	A	A	T	G	T	G	C	G	G	G	G	G	C	T	G	A	C	C	G	C	A	G	G
IRIS 313-10511	MACAN SAPAC::IRGC 5212-2	indica	Philippines	GL7-Hap1	T	C	A	T	G	T	T	C		G	T	G	T	G	G	G	C	C	T	A	G	T	A	A	T	G	T	G	C	G	G	G	G	G	C	T	G	A	C	C	G	C	A	G	G
IRIS 313-10516	O. SATIVA::IRGC 5779-1	indica admix	United States of America	GL7-Hap1	T	C	A	T	G	T	T	C		G	T	G	T	G	G	G	C	C	T	A	G	T	A	A	T	G	T	G	C	G	G	G	G	G	C	T	G	A	C	C	G	C	A	G	G
IRIS 313-10517	SIPOT::IRGC 5825-1	indica	Philippines	GL7-Hap1	T	C	A	T	G	T	T	C		G	T	G	T	G	G	G	C	C	T	A	G	T	A	A	T	G	T	G	C	G	G	G	G	G	C	T	G	A	C	C	G	C	A	G	G
IRIS 313-10519	ADT 22::IRGC 5901-1	indica	India	GL7-Hap1	T	C	A	T	G	T	T	C		G	T	G	T	G	G	G	C	C	T	A	G	T	A	A	T	G	T	G	C	G	G	G	G	G	C	T	G	A	C	C	G	C	A	G	G
IRIS 313-10539	BADAL 76::IRGC 6586-1	indica	Bangladesh	GL7-Hap1	T	C	A	T	G	T	T	C		G	T	G	T	G	G	G	C	C	T	A	G	T	A	A	T	G	T	G	C	G	G	G	G	G	C	T	G	A	C	C	G	C	A	G	G
IRIS 313-10542	BELLO::IRGC 6658-2	indica	India	GL7-Hap1	T	C	A	T	G	T	T	C		G	T	G	T	G	G	G	C	C	T	A	G	T	A	A	T	G	T	G	C	G	G	G	G	G	C	T	G	A	C	C	G	C	A	G	G
IRIS 313-10544	DONGREM::IRGC 6688-1	indica	India	GL7-Hap1	T	C	A	T	G	T	T	C		G	T	G	T	G	G	G	C	C	T	A	G	T	A	A	T	G	T	G	C	G	G	G	G	G	C	T	G	A	C	C	G	C	A	G	G
IRIS 313-10547	C 34-13::IRGC 6797-2	indica admix	Myanmar	GL7-Hap1	T	C	A	T	G	T	T	C		G	T	G	T	G	G	G	C	C	T	A	G	T	A	A	T	G	T	G	C	G	G	G	G	G	C	T	G	A	C	C	G	C	A	G	G
IRIS 313-10522	SUKAMANDI 1005::IRGC 6065-1	admix	Indonesia	GL7-Hap1	T	C	A	T	G	T	T	C		G	T	G	T	G	G	G	C	C	T	A	G	T	A	A	T	G	T	G	C	G	G	G	G	G	C	T	G	A	C	C	G	C	A	G	G
IRIS 313-10550	221 BC 4-1-45-10::IRGC 6865-1	indica admix	Indonesia	GL7-Hap1	T	C	A	T	G	T	T	C		G	T	G	T	G	G	G	C	C	T	A	G	T	A	A	T	G	T	G	C	G	G	G	G	G	C	T	G	A	C	C	G	C	A	G	G
IRIS 313-10554	BONG SEN::IRGC 7011-1	indica	Viet Nam	GL7-Hap1	T	C	A	T	G	T	T	C		G	T	G	T	G	G	G	C	C	T	A	G	T	A	A	T	G	T	G	C	G	G	G	G	G	C	T	G	A	C	C	G	C	A	G	G
IRIS 313-10556	LUA DEN MUA::IRGC 7185-1	indica	Viet Nam	GL7-Hap1	T	C	A	T	G	T	T	C		G	T	G	T	G	G	G	C	C	T	A	G	T	A	A	T	G	T	G	C	G	G	G	G	G	C	T	G	A	C	C	G	C	A	G	G
IRIS 313-10557	KONG MARETH 4 T 1::IRGC 7248-1	indica	Cambodia	GL7-Hap1	T	C	A	T	G	T	T	C		G	T	G	T	G	G	G	C	C	T	A	G	T	A	A	T	G	T	G	C	G	G	G	G	G	C	T	G	A	C	C	G	C	A	G	G
IRIS 313-10523	PTB 18::IRGC 6105-1	indica admix	India	GL7-Hap1	T	C	A	T	G	T	T	C		G	T	G	T	G	G	G	C	C	T	A	G	T	A	A	T	G	T	G	C	G	G	G	G	G	C	T	G	A	C	C	G	C	A	G	G
IRIS 313-10565	221 B 36-1-1-1-1::IRGC 7585-1	indica admix	Indonesia	GL7-Hap1	T	C	A	T	G	T	T	C		G	T	G	T	G	G	G	C	C	T	A	G	T	A	A	T	G	T	G	C	G	G	G	G	G	C	T	G	A	C	C	G	C	A	G	G
IRIS 313-10566	221 C 391-1-3-3::IRGC 7600-1	indica admix	Indonesia	GL7-Hap1	T	C	A	T	G	T	T	C		G	T	G	T	G	G	G	C	C	T	A	G	T	A	A	T	G	T	G	C	G	G	G	G	G	C	T	G	A	C	C	G	C	A	G	G
IRIS 313-10524	KHAO BAI SRI::IRGC 6110-2	indica		GL7-Hap1	T	C	A	T	G	T	T	C		G	T	G	T	G	G	G	C	C	T	A	G	T	A	A	T	G	T	G	C	G	G	G	G	G	C	T	G	A	C	C	G	C	A	G	G
IRIS 313-10574	KAILUNDO::IRGC 7859-2	indica admix	Sierra Leone	GL7-Hap1	T	C	A	T	G	T	T	C		G	T	G	T	G	G	G	C	C	T	A	G	T	A	A	T	G	T	G	C	G	G	G	G	G	C	T	G	A	C	C	G	C	A	G	G
IRIS 313-10526	CO 2::IRGC 6186-2	indica	India	GL7-Hap1	T	C	A	T	G	T	T	C		G	T	G	T	G	G	G	C	C	T	A	G	T	A	A	T	G	T	G	C	G	G	G	G	G	C	T	G	A	C	C	G	C	A	G	G
IRIS 313-10527	ADT 12::IRGC 6254-1	indica	India	GL7-Hap1	T	C	A	T	G	T	T	C		G	T	G	T	G	G	G	C	C	T	A	G	T	A	A	T	G	T	G	C	G	G	G	G	G	C	T	G	A	C	C	G	C	A	G	G
IRIS 313-10609	MATHOLUWA::IRGC 8901-1	indica admix	Sri Lanka	GL7-Hap1	T	C	A	T	G	T	T	C		G	T	G	T	G	G	G	C	C	T	A	G	T	A	A	T	G	T	G	C	G	G	G	G	G	C	T	G	A	C	C	G	C	A	G	G
IRIS 313-10610	ALAGUSAMBA::IRGC 8944-2	indica	Sri Lanka	GL7-Hap1	T	C	A	T	G	T	T	C		G	T	G	T	G	G	G	C	C	T	A	G	T	A	A	T	G	T	G	C	G	G	G	G	G	C	T	G	A	C	C	G	C	A	G	G
IRIS 313-10648	PREAH SIHANOUK::IRGC 11328-2	indica	Cambodia	GL7-Hap1	T	C	A	T	G	T	T	C		G	T	G	T	G	G	G	C	C	T	A	G	T	A	A	T	G	T	G	C	G	G	G	G	G	C	T	G	A	C	C	G	C	A	G	G
IRIS 313-10650	NAHNG PRAYAH 132::IRGC 11470-1	indica	Thailand	GL7-Hap1	T	C	A	T	G	T	T	C		G	T	G	T	G	G	G	C	C	T	A	G	T	A	A	T	G	T	G	C	G	G	G	G	G	C	T	G	A	C	C	G	C	A	G	G
IRIS 313-10652	CHAO PEUAK DENG::IRGC 11602-1	indica	Lao People's Democratic Republic	GL7-Hap1	T	C	A	T	G	T	T	C		G	T	G	T	G	G	G	C	C	T	A	G	T	A	A	T	G	T	G	C	G	G	G	G	G	C	T	G	A	C	C	G	C	A	G	G
IRIS 313-10654	KA SAEN::IRGC 11642-1	indica	Lao People's Democratic Republic	GL7-Hap1	T	C	A	T	G	T	T	C		G	T	G	T	G	G	G	C	C	T	A	G	T	A	A	T	G	T	G	C	G	G	G	G	G	C	T	G	A	C	C	G	C	A	G	G
IRIS 313-10655	EA HOUM::IRGC 11783-1	indica admix	Lao People's Democratic Republic	GL7-Hap1	T	C	A	T	G	T	T	C		G	T	G	T	G	G	G	C	C	T	A	G	T	A	A	T	G	T	G	C	G	G	G	G	G	C	T	G	A	C	C	G	C	A	G	G
IRIS 313-10661	SAMBA::IRGC 11993-1	indica	Sri Lanka	GL7-Hap1	T	C	A	T	G	T	T	C		G	T	G	T	G	G	G	C	C	T	A	G	T	A	A	T	G	T	G	C	G	G	G	G	G	C	T	G	A	C	C	G	C	A	G	G
IRIS 313-10662	KAHATAWEE::IRGC 12004-1	indica	Sri Lanka	GL7-Hap1	T	C	A	T	G	T	T	C		G	T	G	T	G	G	G	C	C	T	A	G	T	A	A	T	G	T	G	C	G	G	G	G	G	C	T	G	A	C	C	G	C	A	G	G
IRIS 313-10664	ARC 6052::IRGC 12196-1	indica	India	GL7-Hap1	T	C	A	T	G	T	T	C		G	T	G	T	G	G	G	C	C	T	A	G	T	A	A	T	G	T	G	C	G	G	G	G	G	C	T	G	A	C	C	G	C	A	G	G
IRIS 313-10666	ARC 6218::IRGC 12255-1	indica admix	India	GL7-Hap1	T	C	A	T	G	T	T	C		G	T	G	T	G	G	G	C	C	T	A	G	T	A	A	T	G	T	G	C	G	G	G	G	G	C	T	G	A	C	C	G	C	A	G	G
IRIS 313-10668	ARC 7255::IRGC 12343-2	indica admix	India	GL7-Hap1	T	C	A	T	G	T	T	C		G	T	G	T	G	G	G	C	C	T	A	G	T	A	A	T	G	T	G	C	G	G	G	G	G	C	T	G	A	C	C	G	C	A	G	G
IRIS 313-10671	ARC 10581::IRGC 12514-1	indica admix	India	GL7-Hap1	T	C	A	T	G	T	T	C		G	T	G	T	G	G	G	C	C	T	A	G	T	A	A	T	G	T	G	C	G	G	G	G	G	C	T	G	A	C	C	G	C	A	G	G
IRIS 313-10675	ARC 10905::IRGC 12669-1	indica admix	India	GL7-Hap1	T	C	A	T	G	T	T	C		G	T	G	T	G	G	G	C	C	T	A	G	T	A	A	T	G	T	G	C	G	G	G	G	G	C	T	G	A	C	C	G	C	A	G	G
IRIS 313-10678	MAKALIOKA::IRGC 12781-2	indica	Madagascar	GL7-Hap1	T	C	A	T	G	T	T	C		G	T	G	T	G	G	G	C	C	T	A	G	T	A	A	T	G	T	G	C	G	G	G	G	G	C	T	G	A	C	C	G	C	A	G	G
IRIS 313-10680	MAK NAM::IRGC 12940-2	indica	Lao People's Democratic Republic	GL7-Hap1	T	C	A	T	G	T	T	C		G	T	G	T	G	G	G	C	C	T	A	G	T	A	A	T	G	T	G	C	G	G	G	G	G	C	T	G	A	C	C	G	C	A	G	G
IRIS 313-10683	NGAN TIA::IRGC 13010-1	indica	Lao People's Democratic Republic	GL7-Hap1	T	C	A	T	G	T	T	C		G	T	G	T	G	G	G	C	C	T	A	G	T	A	A	T	G	T	G	C	G	G	G	G	G	C	T	G	A	C	C	G	C	A	G	G
IRIS 313-10684	BONGOLON::IRGC 13094-1	indica	Malaysia	GL7-Hap1	T	C	A	T	G	T	T	C		G	T	G	T	G	G	G	C	C	T	A	G	T	A	A	T	G	T	G	C	G	G	G	G	G	C	T	G	A	C	C	G	C	A	G	G
IRIS 313-10690	LARONDJAWI::IRGC 13571-2	indica	Indonesia	GL7-Hap1	T	C	A	T	G	T	T	C		G	T	G	T	G	G	G	C	C	T	A	G	T	A	A	T	G	T	G	C	G	G	G	G	G	C	T	G	A	C	C	G	C	A	G	G
IRIS 313-10695	TOLIL 14::IRGC 13836-2	indica	Malaysia	GL7-Hap1	T	C	A	T	G	T	T	C		G	T	G	T	G	G	G	C	C	T	A	G	T	A	A	T	G	T	G	C	G	G	G	G	G	C	T	G	A	C	C	G	C	A	G	G
IRIS 313-10699	BUJANG::IRGC 14040-1	indica	Malaysia	GL7-Hap1	T	C	A	T	G	T	T	C		G	T	G	T	G	G	G	C	C	T	A	G	T	A	A	T	G	T	G	C	G	G	G	G	G	C	T	G	A	C	C	G	C	A	G	G
IRIS 313-10700	CHANTEK 145::IRGC 14045-1	indica	Malaysia	GL7-Hap1	T	C	A	T	G	T	T	C		G	T	G	T	G	G	G	C	C	T	A	G	T	A	A	T	G	T	G	C	G	G	G	G	G	C	T	G	A	C	C	G	C	A	G	G
IRIS 313-10701	RADIN EBOS 35::IRGC 14204-1	indica	Malaysia	GL7-Hap1	T	C	A	T	G	T	T	C		G	T	G	T	G	G	G	C	C	T	A	G	T	A	A	T	G	T	G	C	G	G	G	G	G	C	T	G	A	C	C	G	C	A	G	G
IRIS 313-10702	JAROM EMAS::IRGC 14272-1	indica	Malaysia	GL7-Hap1	T	C	A	T	G	T	T	C		G	T	G	T	G	G	G	C	C	T	A	G	T	A	A	T	G	T	G	C	G	G	G	G	G	C	T	G	A	C	C	G	C	A	G	G
IRIS 313-10707	ANAK DIDEK::IRGC 14491-1	indica	Malaysia	GL7-Hap1	T	C	A	T	G	T	T	C		G	T	G	T	G	G	G	C	C	T	A	G	T	A	A	T	G	T	G	C	G	G	G	G	G	C	T	G	A	C	C	G	C	A	G	G
IRIS 313-10717	PERIYA VELLAI::IRGC 15475-1	indica	Sri Lanka	GL7-Hap1	T	C	A	T	G	T	T	C		G	T	G	T	G	G	G	C	C	T	A	G	T	A	A	T	G	T	G	C	G	G	G	G	G	C	T	G	A	C	C	G	C	A	G	G
IRIS 313-10719	VELLAI KOLOMBAN::IRGC 15517-1	indica	Sri Lanka	GL7-Hap1	T	C	A	T	G	T	T	C		G	T	G	T	G	G	G	C	C	T	A	G	T	A	A	T	G	T	G	C	G	G	G	G	G	C	T	G	A	C	C	G	C	A	G	G
IRIS 313-10724	MOUSOIR::IRGC 15866-1	indica	Senegal	GL7-Hap1	T	C	A	T	G	T	T	C		G	T	G	T	G	G	G	C	C	T	A	G	T	A	A	T	G	T	G	C	G	G	G	G	G	C	T	G	A	C	C	G	C	A	G	G
IRIS 313-10725	ERNEST::IRGC 15884-2	indica admix	Senegal	GL7-Hap1	T	C	A	T	G	T	T	C		G	T	G	T	G	G	G	C	C	T	A	G	T	A	A	T	G	T	G	C	G	G	G	G	G	C	T	G	A	C	C	G	C	A	G	G
IRIS 313-10727	KOUPENEDOU KOUBOURY::IRGC 16011-1	indica	Senegal	GL7-Hap1	T	C	A	T	G	T	T	C		G	T	G	T	G	G	G	C	C	T	A	G	T	A	A	T	G	T	G	C	G	G	G	G	G	C	T	G	A	C	C	G	C	A	G	G
IRIS 313-10733	MOTANGE PAHELLO LAULE::IRGC 16160-1	indica admix	Nepal	GL7-Hap1	T	C	A	T	G	T	T	C		G	T	G	T	G	G	G	C	C	T	A	G	T	A	A	T	G	T	G	C	G	G	G	G	G	C	T	G	A	C	C	G	C	A	G	G
IRIS 313-10742	MAMAS::IRGC 16503-1	indica	Indonesia	GL7-Hap1	T	C	A	T	G	T	T	C		G	T	G	T	G	G	G	C	C	T	A	G	T	A	A	T	G	T	G	C	G	G	G	G	G	C	T	G	A	C	C	G	C	A	G	G
IRIS 313-10748	LUA DUC::IRGC 16718-1	indica admix	Viet Nam	GL7-Hap1	T	C	A	T	G	T	T	C		G	T	G	T	G	G	G	C	C	T	A	G	T	A	A	T	G	T	G	C	G	G	G	G	G	C	T	G	A	C	C	G	C	A	G	G
IRIS 313-10749	MINH SOC (CAMBODIA)::IRGC 16731-2	indica	Viet Nam	GL7-Hap1	T	C	A	T	G	T	T	C		G	T	G	T	G	G	G	C	C	T	A	G	T	A	A	T	G	T	G	C	G	G	G	G	G	C	T	G	A	C	C	G	C	A	G	G
IRIS 313-10750	TRANG LUA::IRGC 16781-1	indica	Viet Nam	GL7-Hap1	T	C	A	T	G	T	T	C		G	T	G	T	G	G	G	C	C	T	A	G	T	A	A	T	G	T	G	C	G	G	G	G	G	C	T	G	A	C	C	G	C	A	G	G
IRIS 313-10753	ZACATEPEC::IRGC 16901-2	indica	United States of America	GL7-Hap1	T	C	A	T	G	T	T	C		G	T	G	T	G	G	G	C	C	T	A	G	T	A	A	T	G	T	G	C	G	G	G	G	G	C	T	G	A	C	C	G	C	A	G	G
IRIS 313-10754	KH 998::IRGC 16948-2	indica admix	India	GL7-Hap1	T	C	A	T	G	T	T	C		G	T	G	T	G	G	G	C	C	T	A	G	T	A	A	T	G	T	G	C	G	G	G	G	G	C	T	G	A	C	C	G	C	A	G	G
IRIS 313-10755	NEP BA BONG TO::IRGC 17005-2	indica	Viet Nam	GL7-Hap1	T	C	A	T	G	T	T	C		G	T	G	T	G	G	G	C	C	T	A	G	T	A	A	T	G	T	G	C	G	G	G	G	G	C	T	G	A	C	C	G	C	A	G	G
IRIS 313-10756	DAMODAR::IRGC 17038-1	indica	India	GL7-Hap1	T	C	A	T	G	T	T	C		G	T	G	T	G	G	G	C	C	T	A	G	T	A	A	T	G	T	G	C	G	G	G	G	G	C	T	G	A	C	C	G	C	A	G	G
IRIS 313-10760	ATJEH::IRGC 17174-1	indica	Indonesia	GL7-Hap1	T	C	A	T	G	T	T	C		G	T	G	T	G	G	G	C	C	T	A	G	T	A	A	T	G	T	G	C	G	G	G	G	G	C	T	G	A	C	C	G	C	A	G	G
IRIS 313-10768	GADABUNG (GUNDIL)::IRGC 17569-2	indica	Indonesia	GL7-Hap1	T	C	A	T	G	T	T	C		G	T	G	T	G	G	G	C	C	T	A	G	T	A	A	T	G	T	G	C	G	G	G	G	G	C	T	G	A	C	C	G	C	A	G	G
IRIS 313-10769	GAJA BARU::IRGC 17586-1	indica admix	Indonesia	GL7-Hap1	T	C	A	T	G	T	T	C		G	T	G	T	G	G	G	C	C	T	A	G	T	A	A	T	G	T	G	C	G	G	G	G	G	C	T	G	A	C	C	G	C	A	G	G
IRIS 313-10772	GOJOT::IRGC 17669-1	indica	Indonesia	GL7-Hap1	T	C	A	T	G	T	T	C		G	T	G	T	G	G	G	C	C	T	A	G	T	A	A	T	G	T	G	C	G	G	G	G	G	C	T	G	A	C	C	G	C	A	G	G
IRIS 313-10774	HEGAR MANAH::IRGC 17733-1	indica admix	Indonesia	GL7-Hap1	T	C	A	T	G	T	T	C		G	T	G	T	G	G	G	C	C	T	A	G	T	A	A	T	G	T	G	C	G	G	G	G	G	C	T	G	A	C	C	G	C	A	G	G
IRIS 313-10791	MANGSUR::IRGC 18187-1	indica	Indonesia	GL7-Hap1	T	C	A	T	G	T	T	C		G	T	G	T	G	G	G	C	C	T	A	G	T	A	A	T	G	T	G	C	G	G	G	G	G	C	T	G	A	C	C	G	C	A	G	G
IRIS 313-10792	MATIANG::IRGC 18220-1	indica	Indonesia	GL7-Hap1	T	C	A	T	G	T	T	C		G	T	G	T	G	G	G	C	C	T	A	G	T	A	A	T	G	T	G	C	G	G	G	G	G	C	T	G	A	C	C	G	C	A	G	G
IRIS 313-10716	MURUNGA::IRGC 15428-1	indica	Sri Lanka	GL7-Hap1	T	C	A	T	G	T	T	C		G	T	G	T	G	G	G	C	C	T	A	G	T	A	A	T	G	T	G	C	G	G	G	G	G	C	T	G	A	C	C	G	C	A	G	G
IRIS 313-10810	SEGON BENGGALA::IRGC 18724-1	indica	Indonesia	GL7-Hap1	T	C	A	T	G	T	T	C		G	T	G	T	G	G	G	C	C	T	A	G	T	A	A	T	G	T	G	C	G	G	G	G	G	C	T	G	A	C	C	G	C	A	G	G
IRIS 313-10811	SEMPOR::IRGC 18761-2	indica admix	Indonesia	GL7-Hap1	T	C	A	T	G	T	T	C		G	T	G	T	G	G	G	C	C	T	A	G	T	A	A	T	G	T	G	C	G	G	G	G	G	C	T	G	A	C	C	G	C	A	G	G
IRIS 313-10814	SIBORAS::IRGC 18816-2	indica	Indonesia	GL7-Hap1	T	C	A	T	G	T	T	C		G	T	G	T	G	G	G	C	C	T	A	G	T	A	A	T	G	T	G	C	G	G	G	G	G	C	T	G	A	C	C	G	C	A	G	G
IRIS 313-10818	TJEMPO PENDEK UNTUNG::IRGC 19055-2	indica	Indonesia	GL7-Hap1	T	C	A	T	G	T	T	C		G	T	G	T	G	G	G	C	C	T	A	G	T	A	A	T	G	T	G	C	G	G	G	G	G	C	T	G	A	C	C	G	C	A	G	G
IRIS 313-10819	TJERE ENER::IRGC 19103-1	indica	Indonesia	GL7-Hap1	T	C	A	T	G	T	T	C		G	T	G	T	G	G	G	C	C	T	A	G	T	A	A	T	G	T	G	C	G	G	G	G	G	C	T	G	A	C	C	G	C	A	G	G
IRIS 313-10823	UTRI DELI::IRGC 19182-1	indica	Indonesia	GL7-Hap1	T	C	A	T	G	T	T	C		G	T	G	T	G	G	G	C	C	T	A	G	T	A	A	T	G	T	G	C	G	G	G	G	G	C	T	G	A	C	C	G	C	A	G	G
IRIS 313-10824	HOING CANTEL::IRGC 19282-2	indica	Indonesia	GL7-Hap1	T	C	A	T	G	T	T	C		G	T	G	T	G	G	G	C	C	T	A	G	T	A	A	T	G	T	G	C	G	G	G	G	G	C	T	G	A	C	C	G	C	A	G	G
IRIS 313-10833	EDAKKADAN 0-69-27::IRGC 19560-1	indica	India	GL7-Hap1	T	C	A	T	G	T	T	C		G	T	G	T	G	G	G	C	C	T	A	G	T	A	A	T	G	T	G	C	G	G	G	G	G	C	T	G	A	C	C	G	C	A	G	G
IRIS 313-10835	PERUNEL 0-69-18::IRGC 19581-1	indica	India	GL7-Hap1	T	C	A	T	G	T	T	C		G	T	G	T	G	G	G	C	C	T	A	G	T	A	A	T	G	T	G	C	G	G	G	G	G	C	T	G	A	C	C	G	C	A	G	G
IRIS 313-10836	VELLA PERUVAZHA 0-68-12::IRGC 19588-1	indica	India	GL7-Hap1	T	C	A	T	G	T	T	C		G	T	G	T	G	G	G	C	C	T	A	G	T	A	A	T	G	T	G	C	G	G	G	G	G	C	T	G	A	C	C	G	C	A	G	G
IRIS 313-10804	PUAK::IRGC 18512-1	indica	Indonesia	GL7-Hap1	T	C	A	T	G	T	T	C		G	T	G	T	G	G	G	C	C	T	A	G	T	A	A	T	G	T	G	C	G	G	G	G	G	C	T	G	A	C	C	G	C	A	G	G
IRIS 313-10844	INDO NO 7505::IRGC 20162-2	indica	Indonesia	GL7-Hap1	T	C	A	T	G	T	T	C		G	T	G	T	G	G	G	C	C	T	A	G	T	A	A	T	G	T	G	C	G	G	G	G	G	C	T	G	A	C	C	G	C	A	G	G
IRIS 313-10855	ARC 10159::IRGC 20754-2	indica	India	GL7-Hap1	T	C	A	T	G	T	T	C		G	T	G	T	G	G	G	C	C	T	A	G	T	A	A	T	G	T	G	C	G	G	G	G	G	C	T	G	A	C	C	G	C	A	G	G
IRIS 313-10858	ARC 10894::IRGC 21122-1	indica admix	India	GL7-Hap1	T	C	A	T	G	T	T	C		G	T	G	T	G	G	G	C	C	T	A	G	T	A	A	T	G	T	G	C	G	G	G	G	G	C	T	G	A	C	C	G	C	A	G	G
IRIS 313-10859	ARC 10939::IRGC 21150-2	indica admix	India	GL7-Hap1	T	C	A	T	G	T	T	C		G	T	G	T	G	G	G	C	C	T	A	G	T	A	A	T	G	T	G	C	G	G	G	G	G	C	T	G	A	C	C	G	C	A	G	G
IRIS 313-10806	RADEN DJAWA (GUNDIL)::IRGC 18558-1	indica	Indonesia	GL7-Hap1	T	C	A	T	G	T	T	C		G	T	G	T	G	G	G	C	C	T	A	G	T	A	A	T	G	T	G	C	G	G	G	G	G	C	T	G	A	C	C	G	C	A	G	G
IRIS 313-10863	ARC 11322::IRGC 21315-2	indica	India	GL7-Hap1	T	C	A	T	G	T	T	C		G	T	G	T	G	G	G	C	C	T	A	G	T	A	A	T	G	T	G	C	G	G	G	G	G	C	T	G	A	C	C	G	C	A	G	G
IRIS 313-10885	ARC 12559::IRGC 22148-2	indica admix	India	GL7-Hap1	T	C	A	T	G	T	T	C		G	T	G	T	G	G	G	C	C	T	A	G	T	A	A	T	G	T	G	C	G	G	G	G	G	C	T	G	A	C	C	G	C	A	G	G
IRIS 313-10887	ARC 12690::IRGC 22257-1	indica admix	India	GL7-Hap1	T	C	A	T	G	T	T	C		G	T	G	T	G	G	G	C	C	T	A	G	T	A	A	T	G	T	G	C	G	G	G	G	G	C	T	G	A	C	C	G	C	A	G	G
IRIS 313-10891	ARC 12867::IRGC 22401-1	aus	India	GL7-Hap1	T	C	A	T	G	T	T	C		G	T	G	T	G	G	G	C	C	T	A	G	T	A	A	T	G	T	G	C	G	G	G	G	G	C	T	G	A	C	C	G	C	A	G	G
IRIS 313-10894	ARC 13204::IRGC 22558-1	admix	India	GL7-Hap1	T	C	A	T	G	T	T	C		G	T	G	T	G	G	G	C	C	T	A	G	T	A	A	T	G	T	G	C	G	G	G	G	G	C	T	G	A	C	C	G	C	A	G	G
IRIS 313-10903	KHSAY VENG::IRGC 22915-1	indica	Cambodia	GL7-Hap1	T	C	A	T	G	T	T	C		G	T	G	T	G	G	G	C	C	T	A	G	T	A	A	T	G	T	G	C	G	G	G	G	G	C	T	G	A	C	C	G	C	A	G	G
IRIS 313-10907	MARECH S V R::IRGC 23011-2	indica	Cambodia	GL7-Hap1	T	C	A	T	G	T	T	C		G	T	G	T	G	G	G	C	C	T	A	G	T	A	A	T	G	T	G	C	G	G	G	G	G	C	T	G	A	C	C	G	C	A	G	G
IRIS 313-10908	MOROM::IRGC 23016-2	indica	Cambodia	GL7-Hap1	T	C	A	T	G	T	T	C		G	T	G	T	G	G	G	C	C	T	A	G	T	A	A	T	G	T	G	C	G	G	G	G	G	C	T	G	A	C	C	G	C	A	G	G
IRIS 313-10909	NEANG CHAN::IRGC 23034-1	indica	Cambodia	GL7-Hap1	T	C	A	T	G	T	T	C		G	T	G	T	G	G	G	C	C	T	A	G	T	A	A	T	G	T	G	C	G	G	G	G	G	C	T	G	A	C	C	G	C	A	G	G
IRIS 313-10911	NEANG NARY::IRGC 23084-1	indica	Cambodia	GL7-Hap1	T	C	A	T	G	T	T	C		G	T	G	T	G	G	G	C	C	T	A	G	T	A	A	T	G	T	G	C	G	G	G	G	G	C	T	G	A	C	C	G	C	A	G	G
IRIS 313-10912	NEANG SAATH K 45::IRGC 23109-2	indica	Cambodia	GL7-Hap1	T	C	A	T	G	T	T	C		G	T	G	T	G	G	G	C	C	T	A	G	T	A	A	T	G	T	G	C	G	G	G	G	G	C	T	G	A	C	C	G	C	A	G	G
IRIS 313-10915	PHCAR SLA KI::IRGC 23169-2	indica	Cambodia	GL7-Hap1	T	C	A	T	G	T	T	C		G	T	G	T	G	G	G	C	C	T	A	G	T	A	A	T	G	T	G	C	G	G	G	G	G	C	T	G	A	C	C	G	C	A	G	G
IRIS 313-10917	T Q QI HAYUQBABA::IRGC 23318-1	indica admix	Philippines	GL7-Hap1	T	C	A	T	G	T	T	C		G	T	G	T	G	G	G	C	C	T	A	G	T	A	A	T	G	T	G	C	G	G	G	G	G	C	T	G	A	C	C	G	C	A	G	G
IRIS 313-10921	KHAO PHAE HOM::IRGC 23518-2	indica admix	Lao People's Democratic Republic	GL7-Hap1	T	C	A	T	G	T	T	C		G	T	G	T	G	G	G	C	C	T	A	G	T	A	A	T	G	T	G	C	G	G	G	G	G	C	T	G	A	C	C	G	C	A	G	G
IRIS 313-10896	ARC 13276::IRGC 22622-2	admix	India	GL7-Hap1	T	C	A	T	G	T	T	C		G	T	G	T	G	G	G	C	C	T	A	G	T	A	A	T	G	T	G	C	G	G	G	G	G	C	T	G	A	C	C	G	C	A	G	G
IRIS 313-10924	ATH HAGARI JARAHAN PADDY::IRGC 23796-1	indica admix	Nepal	GL7-Hap1	T	C	A	T	G	T	T	C		G	T	G	T	G	G	G	C	C	T	A	G	T	A	A	T	G	T	G	C	G	G	G	G	G	C	T	G	A	C	C	G	C	A	G	G
IRIS 313-10928	KHAO' SIM::IRGC 24094-1	indica	Thailand	GL7-Hap1	T	C	A	T	G	T	T	C		G	T	G	T	G	G	G	C	C	T	A	G	T	A	A	T	G	T	G	C	G	G	G	G	G	C	T	G	A	C	C	G	C	A	G	G
IRIS 313-10897	ARC 13373::IRGC 22691-1	indica	India	GL7-Hap1	T	C	A	T	G	T	T	C		G	T	G	T	G	G	G	C	C	T	A	G	T	A	A	T	G	T	G	C	G	G	G	G	G	C	T	G	A	C	C	G	C	A	G	G
IRIS 313-10934	PAH PIANG::IRGC 24452-2	indica	Thailand	GL7-Hap1	T	C	A	T	G	T	T	C		G	T	G	T	G	G	G	C	C	T	A	G	T	A	A	T	G	T	G	C	G	G	G	G	G	C	T	G	A	C	C	G	C	A	G	G
IRIS 313-10938	SIGUPAI::IRGC 24642-2	indica	Indonesia	GL7-Hap1	T	C	A	T	G	T	T	C		G	T	G	T	G	G	G	C	C	T	A	G	T	A	A	T	G	T	G	C	G	G	G	G	G	C	T	G	A	C	C	G	C	A	G	G
IRIS 313-10941	SINTHA::IRGC 24687-1	indica admix	Indonesia	GL7-Hap1	T	C	A	T	G	T	T	C		G	T	G	T	G	G	G	C	C	T	A	G	T	A	A	T	G	T	G	C	G	G	G	G	G	C	T	G	A	C	C	G	C	A	G	G
IRIS 313-10898	ANG KANG K P::IRGC 22716-2	indica	Cambodia	GL7-Hap1	T	C	A	T	G	T	T	C		G	T	G	T	G	G	G	C	C	T	A	G	T	A	A	T	G	T	G	C	G	G	G	G	G	C	T	G	A	C	C	G	C	A	G	G
IRIS 313-10944	SIPULUT SUBANG::IRGC 24824-2	indica	Indonesia	GL7-Hap1	T	C	A	T	G	T	T	C		G	T	G	T	G	G	G	C	C	T	A	G	T	A	A	T	G	T	G	C	G	G	G	G	G	C	T	G	A	C	C	G	C	A	G	G
IRIS 313-10954	PADI GRUNDUL 1::IRGC 25493-1	indica	Indonesia	GL7-Hap1	T	C	A	T	G	T	T	C		G	T	G	T	G	G	G	C	C	T	A	G	T	A	A	T	G	T	G	C	G	G	G	G	G	C	T	G	A	C	C	G	C	A	G	G
IRIS 313-10961	TARING PELUNDUK::IRGC 25821-2	indica	Indonesia	GL7-Hap1	T	C	A	T	G	T	T	C		G	T	G	T	G	G	G	C	C	T	A	G	T	A	A	T	G	T	G	C	G	G	G	G	G	C	T	G	A	C	C	G	C	A	G	G
IRIS 313-10962	TERUNG DAUN::IRGC 25823-2	indica	Indonesia	GL7-Hap1	T	C	A	T	G	T	T	C		G	T	G	T	G	G	G	C	C	T	A	G	T	A	A	T	G	T	G	C	G	G	G	G	G	C	T	G	A	C	C	G	C	A	G	G
IRIS 313-10970	NANG SAU DO::IRGC 26243-1	indica	Viet Nam	GL7-Hap1	T	C	A	T	G	T	T	C		G	T	G	T	G	G	G	C	C	T	A	G	T	A	A	T	G	T	G	C	G	G	G	G	G	C	T	G	A	C	C	G	C	A	G	G
IRIS 313-10901	DAMNOEUB THPOIL HING::IRGC 22856-2	indica	Cambodia	GL7-Hap1	T	C	A	T	G	T	T	C		G	T	G	T	G	G	G	C	C	T	A	G	T	A	A	T	G	T	G	C	G	G	G	G	G	C	T	G	A	C	C	G	C	A	G	G
IRIS 313-10973	KALA DIGHA::IRGC 26367-2	indica	Bangladesh	GL7-Hap1	T	C	A	T	G	T	T	C		G	T	G	T	G	G	G	C	C	T	A	G	T	A	A	T	G	T	G	C	G	G	G	G	G	C	T	G	A	C	C	G	C	A	G	G
IRIS 313-10974	KAMRANGA::IRGC 26373-2	indica	Bangladesh	GL7-Hap1	T	C	A	T	G	T	T	C		G	T	G	T	G	G	G	C	C	T	A	G	T	A	A	T	G	T	G	C	G	G	G	G	G	C	T	G	A	C	C	G	C	A	G	G
IRIS 313-10902	KAMPING POUY::IRGC 22876-2	indica	Cambodia	GL7-Hap1	T	C	A	T	G	T	T	C		G	T	G	T	G	G	G	C	C	T	A	G	T	A	A	T	G	T	G	C	G	G	G	G	G	C	T	G	A	C	C	G	C	A	G	G
IRIS 313-10983	BOROJYOT::IRGC 26578-2	indica admix	Bangladesh	GL7-Hap1	T	C	A	T	G	T	T	C		G	T	G	T	G	G	G	C	C	T	A	G	T	A	A	T	G	T	G	C	G	G	G	G	G	C	T	G	A	C	C	G	C	A	G	G
IRIS 313-10984	DUDHSAR::IRGC 26609-2	indica	Bangladesh	GL7-Hap1	T	C	A	T	G	T	T	C		G	T	G	T	G	G	G	C	C	T	A	G	T	A	A	T	G	T	G	C	G	G	G	G	G	C	T	G	A	C	C	G	C	A	G	G
IRIS 313-10985	GOBOL SAIL (BALAM)::IRGC 26624-2	indica	Bangladesh	GL7-Hap1	T	C	A	T	G	T	T	C		G	T	G	T	G	G	G	C	C	T	A	G	T	A	A	T	G	T	G	C	G	G	G	G	G	C	T	G	A	C	C	G	C	A	G	G
IRIS 313-10986	HALDI JAON::IRGC 26638-2	indica	Bangladesh	GL7-Hap1	T	C	A	T	G	T	T	C		G	T	G	T	G	G	G	C	C	T	A	G	T	A	A	T	G	T	G	C	G	G	G	G	G	C	T	G	A	C	C	G	C	A	G	G
IRIS 313-10996	BAKASI::IRGC 27074-1	indica admix	Indonesia	GL7-Hap1	T	C	A	T	G	T	T	C		G	T	G	T	G	G	G	C	C	T	A	G	T	A	A	T	G	T	G	C	G	G	G	G	G	C	T	G	A	C	C	G	C	A	G	G
IRIS 313-10997	CEMPO MANGGAR::IRGC 27107-1	indica	Indonesia	GL7-Hap1	T	C	A	T	G	T	T	C		G	T	G	T	G	G	G	C	C	T	A	G	T	A	A	T	G	T	G	C	G	G	G	G	G	C	T	G	A	C	C	G	C	A	G	G
IRIS 313-10998	KETAN RASO::IRGC 27154-1	indica admix	Indonesia	GL7-Hap1	T	C	A	T	G	T	T	C		G	T	G	T	G	G	G	C	C	T	A	G	T	A	A	T	G	T	G	C	G	G	G	G	G	C	T	G	A	C	C	G	C	A	G	G
IRIS 313-10988	CO 36::IRGC 26847-2	indica admix	India	GL7-Hap1	T	C	A	T	G	T	T	C		G	T	G	T	G	G	G	C	C	T	A	G	T	A	A	T	G	T	G	C	G	G	G	G	G	C	T	G	A	C	C	G	C	A	G	G
IRIS 313-10989	GUTTI AKKULLU::IRGC 26850-2	indica	India	GL7-Hap1	T	C	A	T	G	T	T	C		G	T	G	T	G	G	G	C	C	T	A	G	T	A	A	T	G	T	G	C	G	G	G	G	G	C	T	G	A	C	C	G	C	A	G	G
IRIS 313-11040	KAVIVARI SAMBA::IRGC 28597-2	indica admix	India	GL7-Hap1	T	C	A	T	G	T	T	C		G	T	G	T	G	G	G	C	C	T	A	G	T	A	A	T	G	T	G	C	G	G	G	G	G	C	T	G	A	C	C	G	C	A	G	G
IRIS 313-11041	POONGAR::IRGC 28611-1	indica	India	GL7-Hap1	T	C	A	T	G	T	T	C		G	T	G	T	G	G	G	C	C	T	A	G	T	A	A	T	G	T	G	C	G	G	G	G	G	C	T	G	A	C	C	G	C	A	G	G
IRIS 313-11042	VELLAIKOTTAI::IRGC 28618-1	indica admix	India	GL7-Hap1	T	C	A	T	G	T	T	C		G	T	G	T	G	G	G	C	C	T	A	G	T	A	A	T	G	T	G	C	G	G	G	G	G	C	T	G	A	C	C	G	C	A	G	G
IRIS 313-11071	CHAO HAI::IRGC 29450-2	indica admix	Lao People's Democratic Republic	GL7-Hap1	T	C	A	T	G	T	T	C		G	T	G	T	G	G	G	C	C	T	A	G	T	A	A	T	G	T	G	C	G	G	G	G	G	C	T	G	A	C	C	G	C	A	G	G
IRIS 313-11072	CHAO LEP NOK::IRGC 29451-2	indica	Lao People's Democratic Republic	GL7-Hap1	T	C	A	T	G	T	T	C		G	T	G	T	G	G	G	C	C	T	A	G	T	A	A	T	G	T	G	C	G	G	G	G	G	C	T	G	A	C	C	G	C	A	G	G
IRIS 313-10995	ASE BAKKA LOMPO::IRGC 26988-2	indica	Indonesia	GL7-Hap1	T	C	A	T	G	T	T	C		G	T	G	T	G	G	G	C	C	T	A	G	T	A	A	T	G	T	G	C	G	G	G	G	G	C	T	G	A	C	C	G	C	A	G	G
IRIS 313-11076	LAI NOK KHA::IRGC 29604-2	indica	Lao People's Democratic Republic	GL7-Hap1	T	C	A	T	G	T	T	C		G	T	G	T	G	G	G	C	C	T	A	G	T	A	A	T	G	T	G	C	G	G	G	G	G	C	T	G	A	C	C	G	C	A	G	G
IRIS 313-11080	PHAE MEUN LAN::IRGC 29660-1	indica	Lao People's Democratic Republic	GL7-Hap1	T	C	A	T	G	T	T	C		G	T	G	T	G	G	G	C	C	T	A	G	T	A	A	T	G	T	G	C	G	G	G	G	G	C	T	G	A	C	C	G	C	A	G	G
IRIS 313-11089	SRAU THMOR::IRGC 29904-1	indica	Cambodia	GL7-Hap1	T	C	A	T	G	T	T	C		G	T	G	T	G	G	G	C	C	T	A	G	T	A	A	T	G	T	G	C	G	G	G	G	G	C	T	G	A	C	C	G	C	A	G	G
IRIS 313-11096	CADUNG SO BLOC 1::IRGC 30231-1	indica	Viet Nam	GL7-Hap1	T	C	A	T	G	T	T	C		G	T	G	T	G	G	G	C	C	T	A	G	T	A	A	T	G	T	G	C	G	G	G	G	G	C	T	G	A	C	C	G	C	A	G	G
IRIS 313-11098	KOLUBA::IRGC 30463-1	indica	Sierra Leone	GL7-Hap1	T	C	A	T	G	T	T	C		G	T	G	T	G	G	G	C	C	T	A	G	T	A	A	T	G	T	G	C	G	G	G	G	G	C	T	G	A	C	C	G	C	A	G	G
IRIS 313-11081	THAO LOUANG::IRGC 29688-2	indica	Lao People's Democratic Republic	GL7-Hap1	T	C	A	T	G	T	T	C		G	T	G	T	G	G	G	C	C	T	A	G	T	A	A	T	G	T	G	C	G	G	G	G	G	C	T	G	A	C	C	G	C	A	G	G
IRIS 313-11099	PECALO::IRGC 30595-2	indica	Sierra Leone	GL7-Hap1	T	C	A	T	G	T	T	C		G	T	G	T	G	G	G	C	C	T	A	G	T	A	A	T	G	T	G	C	G	G	G	G	G	C	T	G	A	C	C	G	C	A	G	G
IRIS 313-11101	Y 115::IRGC 30856-2	indica admix	Liberia	GL7-Hap1	T	C	A	T	G	T	T	C		G	T	G	T	G	G	G	C	C	T	A	G	T	A	A	T	G	T	G	C	G	G	G	G	G	C	T	G	A	C	C	G	C	A	G	G
IRIS 313-11113	KAL SHULI::IRGC 31665-2	indica	Bangladesh	GL7-Hap1	T	C	A	T	G	T	T	C		G	T	G	T	G	G	G	C	C	T	A	G	T	A	A	T	G	T	G	C	G	G	G	G	G	C	T	G	A	C	C	G	C	A	G	G
IRIS 313-11114	BIRUI SAIL::IRGC 31745-2	indica	Bangladesh	GL7-Hap1	T	C	A	T	G	T	T	C		G	T	G	T	G	G	G	C	C	T	A	G	T	A	A	T	G	T	G	C	G	G	G	G	G	C	T	G	A	C	C	G	C	A	G	G
IRIS 313-11118	SOC NAU (BIEN THE)::IRGC 32074-1	indica	Viet Nam	GL7-Hap1	T	C	A	T	G	T	T	C		G	T	G	T	G	G	G	C	C	T	A	G	T	A	A	T	G	T	G	C	G	G	G	G	G	C	T	G	A	C	C	G	C	A	G	G
IRIS 313-11083	EA TIA::IRGC 29713-2	indica	Lao People's Democratic Republic	GL7-Hap1	T	C	A	T	G	T	T	C		G	T	G	T	G	G	G	C	C	T	A	G	T	A	A	T	G	T	G	C	G	G	G	G	G	C	T	G	A	C	C	G	C	A	G	G
IRIS 313-11122	IR 1813-694-2::IRGC 32656-2	indica	Philippines	GL7-Hap1	T	C	A	T	G	T	T	C		G	T	G	T	G	G	G	C	C	T	A	G	T	A	A	T	G	T	G	C	G	G	G	G	G	C	T	G	A	C	C	G	C	A	G	G
IRIS 313-11128	GOKAUNG::IRGC 33079-2	indica admix	Myanmar	GL7-Hap1	T	C	A	T	G	T	T	C		G	T	G	T	G	G	G	C	C	T	A	G	T	A	A	T	G	T	G	C	G	G	G	G	G	C	T	G	A	C	C	G	C	A	G	G
IRIS 313-11135	MAUNG NYO::IRGC 33351-2	indica	Myanmar	GL7-Hap1	T	C	A	T	G	T	T	C		G	T	G	T	G	G	G	C	C	T	A	G	T	A	A	T	G	T	G	C	G	G	G	G	G	C	T	G	A	C	C	G	C	A	G	G
IRIS 313-11140	PADAN::IRGC 33544-2	indica	Myanmar	GL7-Hap1	T	C	A	T	G	T	T	C		G	T	G	T	G	G	G	C	C	T	A	G	T	A	A	T	G	T	G	C	G	G	G	G	G	C	T	G	A	C	C	G	C	A	G	G
IRIS 313-11141	SHWENI::IRGC 33686-2	indica admix	Myanmar	GL7-Hap1	T	C	A	T	G	T	T	C		G	T	G	T	G	G	G	C	C	T	A	G	T	A	A	T	G	T	G	C	G	G	G	G	G	C	T	G	A	C	C	G	C	A	G	G
IRIS 313-11145	THAKADE THEEDAT::IRGC 33772-2	indica	Myanmar	GL7-Hap1	T	C	A	T	G	T	T	C		G	T	G	T	G	G	G	C	C	T	A	G	T	A	A	T	G	T	G	C	G	G	G	G	G	C	T	G	A	C	C	G	C	A	G	G
IRIS 313-11146	THEEDAT NGASEIN::IRGC 33779-2	indica admix	Myanmar	GL7-Hap1	T	C	A	T	G	T	T	C		G	T	G	T	G	G	G	C	C	T	A	G	T	A	A	T	G	T	G	C	G	G	G	G	G	C	T	G	A	C	C	G	C	A	G	G
IRIS 313-11147	TYB 11::IRGC 33821-2	indica admix	Myanmar	GL7-Hap1	T	C	A	T	G	T	T	C		G	T	G	T	G	G	G	C	C	T	A	G	T	A	A	T	G	T	G	C	G	G	G	G	G	C	T	G	A	C	C	G	C	A	G	G
IRIS 313-11148	YEBAW::IRGC 33875-2	indica	Myanmar	GL7-Hap1	T	C	A	T	G	T	T	C		G	T	G	T	G	G	G	C	C	T	A	G	T	A	A	T	G	T	G	C	G	G	G	G	G	C	T	G	A	C	C	G	C	A	G	G
IRIS 313-11086	KHAO THAMA::IRGC 29838-2	indica	Lao People's Democratic Republic	GL7-Hap1	T	C	A	T	G	T	T	C		G	T	G	T	G	G	G	C	C	T	A	G	T	A	A	T	G	T	G	C	G	G	G	G	G	C	T	G	A	C	C	G	C	A	G	G
IRIS 313-11165	BENA JHUPI::IRGC 34850-2	aus	India	GL7-Hap1	T	C	A	T	G	T	T	C		G	T	G	T	G	G	G	C	C	T	A	G	T	A	A	T	G	T	G	C	G	G	G	G	G	C	T	G	A	C	C	G	C	A	G	G
IRIS 313-11167	DUBRAJ::IRGC 34904-1	indica	India	GL7-Hap1	T	C	A	T	G	T	T	C		G	T	G	T	G	G	G	C	C	T	A	G	T	A	A	T	G	T	G	C	G	G	G	G	G	C	T	G	A	C	C	G	C	A	G	G
IRIS 313-11182	CEMPO CINA::IRGC 35581-2	indica	Indonesia	GL7-Hap1	T	C	A	T	G	T	T	C		G	T	G	T	G	G	G	C	C	T	A	G	T	A	A	T	G	T	G	C	G	G	G	G	G	C	T	G	A	C	C	G	C	A	G	G
IRIS 313-11192	BKN 7130-1017-2::IRGC 36531-2	indica	Thailand	GL7-Hap1	T	C	A	T	G	T	T	C		G	T	G	T	G	G	G	C	C	T	A	G	T	A	A	T	G	T	G	C	G	G	G	G	G	C	T	G	A	C	C	G	C	A	G	G
IRIS 313-11194	KHAO PAH 8-5-38::IRGC 36587-1	indica	Thailand	GL7-Hap1	T	C	A	T	G	T	T	C		G	T	G	T	G	G	G	C	C	T	A	G	T	A	A	T	G	T	G	C	G	G	G	G	G	C	T	G	A	C	C	G	C	A	G	G
IRIS 313-11196	DICULA::IRGC 36729-2	indica	Philippines	GL7-Hap1	T	C	A	T	G	T	T	C		G	T	G	T	G	G	G	C	C	T	A	G	T	A	A	T	G	T	G	C	G	G	G	G	G	C	T	G	A	C	C	G	C	A	G	G
IRIS 313-11199	SYNTHETIC SATIVA::IRGC 36842-2	indica admix	India	GL7-Hap1	T	C	A	T	G	T	T	C		G	T	G	T	G	G	G	C	C	T	A	G	T	A	A	T	G	T	G	C	G	G	G	G	G	C	T	G	A	C	C	G	C	A	G	G
IRIS 313-11203	GOCHIAGARI::IRGC 37086-2	indica	Bangladesh	GL7-Hap1	T	C	A	T	G	T	T	C		G	T	G	T	G	G	G	C	C	T	A	G	T	A	A	T	G	T	G	C	G	G	G	G	G	C	T	G	A	C	C	G	C	A	G	G
IRIS 313-11208	PARIJAT::IRGC 37272-2	indica admix	Bangladesh	GL7-Hap1	T	C	A	T	G	T	T	C		G	T	G	T	G	G	G	C	C	T	A	G	T	A	A	T	G	T	G	C	G	G	G	G	G	C	T	G	A	C	C	G	C	A	G	G
IRIS 313-11214	SHITTA AMAN::IRGC 37596-1	aus	Bangladesh	GL7-Hap1	T	C	A	T	G	T	T	C		G	T	G	T	G	G	G	C	C	T	A	G	T	A	A	T	G	T	G	C	G	G	G	G	G	C	T	G	A	C	C	G	C	A	G	G
IRIS 313-11219	BLACK 28-564::IRGC 37815-2	indica	Bangladesh	GL7-Hap1	T	C	A	T	G	T	T	C		G	T	G	T	G	G	G	C	C	T	A	G	T	A	A	T	G	T	G	C	G	G	G	G	G	C	T	G	A	C	C	G	C	A	G	G
IRIS 313-11221	CYLINDRICAL 30-605::IRGC 37845-2	indica	Bangladesh	GL7-Hap1	T	C	A	T	G	T	T	C		G	T	G	T	G	G	G	C	C	T	A	G	T	A	A	T	G	T	G	C	G	G	G	G	G	C	T	G	A	C	C	G	C	A	G	G
IRIS 313-11224	PATNAI 31-679::IRGC 38149-2	indica	Bangladesh	GL7-Hap1	T	C	A	T	G	T	T	C		G	T	G	T	G	G	G	C	C	T	A	G	T	A	A	T	G	T	G	C	G	G	G	G	G	C	T	G	A	C	C	G	C	A	G	G
IRIS 313-11226	SADAJIRA 19-258::IRGC 38293-2	indica	Bangladesh	GL7-Hap1	T	C	A	T	G	T	T	C		G	T	G	T	G	G	G	C	C	T	A	G	T	A	A	T	G	T	G	C	G	G	G	G	G	C	T	G	A	C	C	G	C	A	G	G
IRIS 313-11227	SADAJIRA 19-317::IRGC 38344-2	indica	Bangladesh	GL7-Hap1	T	C	A	T	G	T	T	C		G	T	G	T	G	G	G	C	C	T	A	G	T	A	A	T	G	T	G	C	G	G	G	G	G	C	T	G	A	C	C	G	C	A	G	G
IRIS 313-11230	STRAW 23-438::IRGC 38426-2	indica	Bangladesh	GL7-Hap1	T	C	A	T	G	T	T	C		G	T	G	T	G	G	G	C	C	T	A	G	T	A	A	T	G	T	G	C	G	G	G	G	G	C	T	G	A	C	C	G	C	A	G	G
IRIS 313-11233	SPR 7284-57-5::IRGC 38649-1	indica	Thailand	GL7-Hap1	T	C	A	T	G	T	T	C		G	T	G	T	G	G	G	C	C	T	A	G	T	A	A	T	G	T	G	C	G	G	G	G	G	C	T	G	A	C	C	G	C	A	G	G
IRIS 313-11234	LIGUNGTUNG::IRGC 38786-1	indica admix	Philippines	GL7-Hap1	T	C	A	T	G	T	T	C		G	T	G	T	G	G	G	C	C	T	A	G	T	A	A	T	G	T	G	C	G	G	G	G	G	C	T	G	A	C	C	G	C	A	G	G
IRIS 313-11235	PINILING DANIEL::IRGC 38828-2	indica admix	Philippines	GL7-Hap1	T	C	A	T	G	T	T	C		G	T	G	T	G	G	G	C	C	T	A	G	T	A	A	T	G	T	G	C	G	G	G	G	G	C	T	G	A	C	C	G	C	A	G	G
IRIS 313-11237	TAICHUNG SEN YU 214::IRGC 38899-1	indica	Taiwan	GL7-Hap1	T	C	A	T	G	T	T	C		G	T	G	T	G	G	G	C	C	T	A	G	T	A	A	T	G	T	G	C	G	G	G	G	G	C	T	G	A	C	C	G	C	A	G	G
IRIS 313-11240	CR 157-392-4::IRGC 39247-2	indica admix	India	GL7-Hap1	T	C	A	T	G	T	T	C		G	T	G	T	G	G	G	C	C	T	A	G	T	A	A	T	G	T	G	C	G	G	G	G	G	C	T	G	A	C	C	G	C	A	G	G
IRIS 313-11241	BR 116-3B-53::IRGC 39559-2	indica	Bangladesh	GL7-Hap1	T	C	A	T	G	T	T	C		G	T	G	T	G	G	G	C	C	T	A	G	T	A	A	T	G	T	G	C	G	G	G	G	G	C	T	G	A	C	C	G	C	A	G	G
IRIS 313-11179	SI OMPAN LAMA::IRGC 35481-1	indica	Indonesia	GL7-Hap1	T	C	A	T	G	T	T	C		G	T	G	T	G	G	G	C	C	T	A	G	T	A	A	T	G	T	G	C	G	G	G	G	G	C	T	G	A	C	C	G	C	A	G	G
IRIS 313-11244	W 1014-162::IRGC 39871-1	indica admix	India	GL7-Hap1	T	C	A	T	G	T	T	C		G	T	G	T	G	G	G	C	C	T	A	G	T	A	A	T	G	T	G	C	G	G	G	G	G	C	T	G	A	C	C	G	C	A	G	G
IRIS 313-11245	RP 20-12::IRGC 40031-2	indica admix	India	GL7-Hap1	T	C	A	T	G	T	T	C		G	T	G	T	G	G	G	C	C	T	A	G	T	A	A	T	G	T	G	C	G	G	G	G	G	C	T	G	A	C	C	G	C	A	G	G
IRIS 313-11247	RP 1153-20-14::IRGC 40131-2	indica admix	India	GL7-Hap1	T	C	A	T	G	T	T	C		G	T	G	T	G	G	G	C	C	T	A	G	T	A	A	T	G	T	G	C	G	G	G	G	G	C	T	G	A	C	C	G	C	A	G	G
IRIS 313-11249	IR 4535-PP 23-6-8-1::IRGC 40402-2	indica admix	Philippines	GL7-Hap1	T	C	A	T	G	T	T	C		G	T	G	T	G	G	G	C	C	T	A	G	T	A	A	T	G	T	G	C	G	G	G	G	G	C	T	G	A	C	C	G	C	A	G	G
IRIS 313-11250	IR 9560-2-6-3::IRGC 40451-1	indica	Philippines	GL7-Hap1	T	C	A	T	G	T	T	C		G	T	G	T	G	G	G	C	C	T	A	G	T	A	A	T	G	T	G	C	G	G	G	G	G	C	T	G	A	C	C	G	C	A	G	G
IRIS 313-11255	ARC 7056::IRGC 40914-1	indica admix	India	GL7-Hap1	T	C	A	T	G	T	T	C		G	T	G	T	G	G	G	C	C	T	A	G	T	A	A	T	G	T	G	C	G	G	G	G	G	C	T	G	A	C	C	G	C	A	G	G
IRIS 313-11262	ARC 13888::IRGC 41288-2	indica admix	India	GL7-Hap1	T	C	A	T	G	T	T	C		G	T	G	T	G	G	G	C	C	T	A	G	T	A	A	T	G	T	G	C	G	G	G	G	G	C	T	G	A	C	C	G	C	A	G	G
IRIS 313-11264	ARC 13934::IRGC 41325-2	indica admix	India	GL7-Hap1	T	C	A	T	G	T	T	C		G	T	G	T	G	G	G	C	C	T	A	G	T	A	A	T	G	T	G	C	G	G	G	G	G	C	T	G	A	C	C	G	C	A	G	G
IRIS 313-11278	ARC 15319::IRGC 42007-1	indica admix	India	GL7-Hap1	T	C	A	T	G	T	T	C		G	T	G	T	G	G	G	C	C	T	A	G	T	A	A	T	G	T	G	C	G	G	G	G	G	C	T	G	A	C	C	G	C	A	G	G
IRIS 313-11280	ARC 15486::IRGC 42055-1	indica admix	India	GL7-Hap1	T	C	A	T	G	T	T	C		G	T	G	T	G	G	G	C	C	T	A	G	T	A	A	T	G	T	G	C	G	G	G	G	G	C	T	G	A	C	C	G	C	A	G	G
IRIS 313-11282	ARC 15589::IRGC 42096-2	indica	India	GL7-Hap1	T	C	A	T	G	T	T	C		G	T	G	T	G	G	G	C	C	T	A	G	T	A	A	T	G	T	G	C	G	G	G	G	G	C	T	G	A	C	C	G	C	A	G	G
IRIS 313-11283	ARC 15743::IRGC 42127-2	indica admix	India	GL7-Hap1	T	C	A	T	G	T	T	C		G	T	G	T	G	G	G	C	C	T	A	G	T	A	A	T	G	T	G	C	G	G	G	G	G	C	T	G	A	C	C	G	C	A	G	G
IRIS 313-11284	ARC 18001::IRGC 42195-2	indica admix	India	GL7-Hap1	T	C	A	T	G	T	T	C		G	T	G	T	G	G	G	C	C	T	A	G	T	A	A	T	G	T	G	C	G	G	G	G	G	C	T	G	A	C	C	G	C	A	G	G
IRIS 313-11267	ARC 14358::IRGC 41523-2	indica	India	GL7-Hap1	T	C	A	T	G	T	T	C		G	T	G	T	G	G	G	C	C	T	A	G	T	A	A	T	G	T	G	C	G	G	G	G	G	C	T	G	A	C	C	G	C	A	G	G
IRIS 313-11285	ARC 18064::IRGC 42237-1	indica	India	GL7-Hap1	T	C	A	T	G	T	T	C		G	T	G	T	G	G	G	C	C	T	A	G	T	A	A	T	G	T	G	C	G	G	G	G	G	C	T	G	A	C	C	G	C	A	G	G
IRIS 313-11292	ARC 10120::IRGC 42557-2	indica admix	India	GL7-Hap1	T	C	A	T	G	T	T	C		G	T	G	T	G	G	G	C	C	T	A	G	T	A	A	T	G	T	G	C	G	G	G	G	G	C	T	G	A	C	C	G	C	A	G	G
IRIS 313-11294	ARC 11245::IRGC 42651-2	indica	India	GL7-Hap1	T	C	A	T	G	T	T	C		G	T	G	T	G	G	G	C	C	T	A	G	T	A	A	T	G	T	G	C	G	G	G	G	G	C	T	G	A	C	C	G	C	A	G	G
IRIS 313-11296	ARC 12800::IRGC 42720-2	indica admix	India	GL7-Hap1	T	C	A	T	G	T	T	C		G	T	G	T	G	G	G	C	C	T	A	G	T	A	A	T	G	T	G	C	G	G	G	G	G	C	T	G	A	C	C	G	C	A	G	G
IRIS 313-11299	ARC 14299::IRGC 42889-2	indica admix	India	GL7-Hap1	T	C	A	T	G	T	T	C		G	T	G	T	G	G	G	C	C	T	A	G	T	A	A	T	G	T	G	C	G	G	G	G	G	C	T	G	A	C	C	G	C	A	G	G
IRIS 313-11300	ARC 14709::IRGC 42976-2	indica	India	GL7-Hap1	T	C	A	T	G	T	T	C		G	T	G	T	G	G	G	C	C	T	A	G	T	A	A	T	G	T	G	C	G	G	G	G	G	C	T	G	A	C	C	G	C	A	G	G
IRIS 313-11304	ARC 15163::IRGC 43106-1	indica admix	India	GL7-Hap1	T	C	A	T	G	T	T	C		G	T	G	T	G	G	G	C	C	T	A	G	T	A	A	T	G	T	G	C	G	G	G	G	G	C	T	G	A	C	C	G	C	A	G	G
IRIS 313-11305	ARC 15373::IRGC 43166-2	indica admix	India	GL7-Hap1	T	C	A	T	G	T	T	C		G	T	G	T	G	G	G	C	C	T	A	G	T	A	A	T	G	T	G	C	G	G	G	G	G	C	T	G	A	C	C	G	C	A	G	G
IRIS 313-11306	ARC 15385::IRGC 43174-1	indica admix	India	GL7-Hap1	T	C	A	T	G	T	T	C		G	T	G	T	G	G	G	C	C	T	A	G	T	A	A	T	G	T	G	C	G	G	G	G	G	C	T	G	A	C	C	G	C	A	G	G
IRIS 313-11308	ARC 15403::IRGC 43183-2	indica	India	GL7-Hap1	T	C	A	T	G	T	T	C		G	T	G	T	G	G	G	C	C	T	A	G	T	A	A	T	G	T	G	C	G	G	G	G	G	C	T	G	A	C	C	G	C	A	G	G
IRIS 313-11310	ARC 15929::IRGC 43269-2	indica	India	GL7-Hap1	T	C	A	T	G	T	T	C		G	T	G	T	G	G	G	C	C	T	A	G	T	A	A	T	G	T	G	C	G	G	G	G	G	C	T	G	A	C	C	G	C	A	G	G
IRIS 313-11312	PADI HITAM::IRGC 43496-1	indica	Indonesia	GL7-Hap1	T	C	A	T	G	T	T	C		G	T	G	T	G	G	G	C	C	T	A	G	T	A	A	T	G	T	G	C	G	G	G	G	G	C	T	G	A	C	C	G	C	A	G	G
IRIS 313-11316	RANTAT::IRGC 43563-1	indica	Indonesia	GL7-Hap1	T	C	A	T	G	T	T	C		G	T	G	T	G	G	G	C	C	T	A	G	T	A	A	T	G	T	G	C	G	G	G	G	G	C	T	G	A	C	C	G	C	A	G	G
IRIS 313-11317	SI RANTING::IRGC 43645-2	indica	Indonesia	GL7-Hap1	T	C	A	T	G	T	T	C		G	T	G	T	G	G	G	C	C	T	A	G	T	A	A	T	G	T	G	C	G	G	G	G	G	C	T	G	A	C	C	G	C	A	G	G
IRIS 313-11319	KENCANA RANDAH::IRGC 43709-2	indica	Indonesia	GL7-Hap1	T	C	A	T	G	T	T	C		G	T	G	T	G	G	G	C	C	T	A	G	T	A	A	T	G	T	G	C	G	G	G	G	G	C	T	G	A	C	C	G	C	A	G	G
IRIS 313-11321	GANDHISAIL::IRGC 43826-2	indica	Bangladesh	GL7-Hap1	T	C	A	T	G	T	T	C		G	T	G	T	G	G	G	C	C	T	A	G	T	A	A	T	G	T	G	C	G	G	G	G	G	C	T	G	A	C	C	G	C	A	G	G
IRIS 313-11325	BLM 70::IRGC 43989-1	indica admix	Philippines	GL7-Hap1	T	C	A	T	G	T	T	C		G	T	G	T	G	G	G	C	C	T	A	G	T	A	A	T	G	T	G	C	G	G	G	G	G	C	T	G	A	C	C	G	C	A	G	G
IRIS 313-11326	BR 51-115-4::IRGC 43999-1	indica admix	Bangladesh	GL7-Hap1	T	C	A	T	G	T	T	C		G	T	G	T	G	G	G	C	C	T	A	G	T	A	A	T	G	T	G	C	G	G	G	G	G	C	T	G	A	C	C	G	C	A	G	G
IRIS 313-11327	JAO' HAWN MAE JAN::IRGC 44022-2	indica	Thailand	GL7-Hap1	T	C	A	T	G	T	T	C		G	T	G	T	G	G	G	C	C	T	A	G	T	A	A	T	G	T	G	C	G	G	G	G	G	C	T	G	A	C	C	G	C	A	G	G
IRIS 313-11334	DINGRAS::IRGC 44402-1	indica	Philippines	GL7-Hap1	T	C	A	T	G	T	T	C		G	T	G	T	G	G	G	C	C	T	A	G	T	A	A	T	G	T	G	C	G	G	G	G	G	C	T	G	A	C	C	G	C	A	G	G
IRIS 313-11335	INANUPAN::IRGC 44461-2	indica	Philippines	GL7-Hap1	T	C	A	T	G	T	T	C		G	T	G	T	G	G	G	C	C	T	A	G	T	A	A	T	G	T	G	C	G	G	G	G	G	C	T	G	A	C	C	G	C	A	G	G
IRIS 313-11338	LOBANG (WHITE)::IRGC 44548-2	indica admix	Philippines	GL7-Hap1	T	C	A	T	G	T	T	C		G	T	G	T	G	G	G	C	C	T	A	G	T	A	A	T	G	T	G	C	G	G	G	G	G	C	T	G	A	C	C	G	C	A	G	G
IRIS 313-11339	MILAGROSA::IRGC 44634-2	indica	Philippines	GL7-Hap1	T	C	A	T	G	T	T	C		G	T	G	T	G	G	G	C	C	T	A	G	T	A	A	T	G	T	G	C	G	G	G	G	G	C	T	G	A	C	C	G	C	A	G	G
IRIS 313-11341	MINDANAO::IRGC 44642-2	indica	Philippines	GL7-Hap1	T	C	A	T	G	T	T	C		G	T	G	T	G	G	G	C	C	T	A	G	T	A	A	T	G	T	G	C	G	G	G	G	G	C	T	G	A	C	C	G	C	A	G	G
IRIS 313-11343	PURTOK (MALAGKIT)::IRGC 44707-2	indica	Philippines	GL7-Hap1	T	C	A	T	G	T	T	C		G	T	G	T	G	G	G	C	C	T	A	G	T	A	A	T	G	T	G	C	G	G	G	G	G	C	T	G	A	C	C	G	C	A	G	G
IRIS 313-11344	SAMON::IRGC 44735-2	indica	Philippines	GL7-Hap1	T	C	A	T	G	T	T	C		G	T	G	T	G	G	G	C	C	T	A	G	T	A	A	T	G	T	G	C	G	G	G	G	G	C	T	G	A	C	C	G	C	A	G	G
IRIS 313-11345	WAGWAG::IRGC 44802-1	indica admix	Philippines	GL7-Hap1	T	C	A	T	G	T	T	C		G	T	G	T	G	G	G	C	C	T	A	G	T	A	A	T	G	T	G	C	G	G	G	G	G	C	T	G	A	C	C	G	C	A	G	G
IRIS 313-11346	WAGWAG PUTI::IRGC 44804-2	indica	Philippines	GL7-Hap1	T	C	A	T	G	T	T	C		G	T	G	T	G	G	G	C	C	T	A	G	T	A	A	T	G	T	G	C	G	G	G	G	G	C	T	G	A	C	C	G	C	A	G	G
IRIS 313-11351	BANCHI::IRGC 45055-2	indica	India	GL7-Hap1	T	C	A	T	G	T	T	C		G	T	G	T	G	G	G	C	C	T	A	G	T	A	A	T	G	T	G	C	G	G	G	G	G	C	T	G	A	C	C	G	C	A	G	G
IRIS 313-11354	CAC 75::IRGC 45352-2	indica	India	GL7-Hap1	T	C	A	T	G	T	T	C		G	T	G	T	G	G	G	C	C	T	A	G	T	A	A	T	G	T	G	C	G	G	G	G	G	C	T	G	A	C	C	G	C	A	G	G
IRIS 313-11358	DADKHANI::IRGC 45454-2	indica	India	GL7-Hap1	T	C	A	T	G	T	T	C		G	T	G	T	G	G	G	C	C	T	A	G	T	A	A	T	G	T	G	C	G	G	G	G	G	C	T	G	A	C	C	G	C	A	G	G
IRIS 313-11359	DAHARNAGRA::IRGC 45465-2	indica	India	GL7-Hap1	T	C	A	T	G	T	T	C		G	T	G	T	G	G	G	C	C	T	A	G	T	A	A	T	G	T	G	C	G	G	G	G	G	C	T	G	A	C	C	G	C	A	G	G
IRIS 313-11361	KALIKALMA::IRGC 45996-2	indica	India	GL7-Hap1	T	C	A	T	G	T	T	C		G	T	G	T	G	G	G	C	C	T	A	G	T	A	A	T	G	T	G	C	G	G	G	G	G	C	T	G	A	C	C	G	C	A	G	G
IRIS 313-11365	LANJALI::IRGC 46236-2	indica admix	India	GL7-Hap1	T	C	A	T	G	T	T	C		G	T	G	T	G	G	G	C	C	T	A	G	T	A	A	T	G	T	G	C	G	G	G	G	G	C	T	G	A	C	C	G	C	A	G	G
IRIS 313-11367	MAKARANDASAIL::IRGC 46289-2	indica	India	GL7-Hap1	T	C	A	T	G	T	T	C		G	T	G	T	G	G	G	C	C	T	A	G	T	A	A	T	G	T	G	C	G	G	G	G	G	C	T	G	A	C	C	G	C	A	G	G
IRIS 313-11370	SACHI::IRGC 46612-2	indica	India	GL7-Hap1	T	C	A	T	G	T	T	C		G	T	G	T	G	G	G	C	C	T	A	G	T	A	A	T	G	T	G	C	G	G	G	G	G	C	T	G	A	C	C	G	C	A	G	G
IRIS 313-11372	SUFALDHULA::IRGC 46698-2	indica	India	GL7-Hap1	T	C	A	T	G	T	T	C		G	T	G	T	G	G	G	C	C	T	A	G	T	A	A	T	G	T	G	C	G	G	G	G	G	C	T	G	A	C	C	G	C	A	G	G
IRIS 313-11382	HONDERAWALA::IRGC 47372-1	indica admix	Sri Lanka	GL7-Hap1	T	C	A	T	G	T	T	C		G	T	G	T	G	G	G	C	C	T	A	G	T	A	A	T	G	T	G	C	G	G	G	G	G	C	T	G	A	C	C	G	C	A	G	G
IRIS 313-11383	CHIEM NGAN::IRGC 47488-1	indica admix	Viet Nam	GL7-Hap1	T	C	A	T	G	T	T	C		G	T	G	T	G	G	G	C	C	T	A	G	T	A	A	T	G	T	G	C	G	G	G	G	G	C	T	G	A	C	C	G	C	A	G	G
IRIS 313-11384	CHIEM TONG NHAT 1::IRGC 47496-1	indica admix	Viet Nam	GL7-Hap1	T	C	A	T	G	T	T	C		G	T	G	T	G	G	G	C	C	T	A	G	T	A	A	T	G	T	G	C	G	G	G	G	G	C	T	G	A	C	C	G	C	A	G	G
IRIS 313-11386	KHAO DAWK MALI TIA::IRGC 47773-2	indica	Thailand	GL7-Hap1	T	C	A	T	G	T	T	C		G	T	G	T	G	G	G	C	C	T	A	G	T	A	A	T	G	T	G	C	G	G	G	G	G	C	T	G	A	C	C	G	C	A	G	G
IRIS 313-11387	SAHM RUANG NAK::IRGC 47818-1	indica	Thailand	GL7-Hap1	T	C	A	T	G	T	T	C		G	T	G	T	G	G	G	C	C	T	A	G	T	A	A	T	G	T	G	C	G	G	G	G	G	C	T	G	A	C	C	G	C	A	G	G
IRIS 313-11388	GLAM::IRGC 47978-2	indica	Thailand	GL7-Hap1	T	C	A	T	G	T	T	C		G	T	G	T	G	G	G	C	C	T	A	G	T	A	A	T	G	T	G	C	G	G	G	G	G	C	T	G	A	C	C	G	C	A	G	G
IRIS 313-11389	LEUANG PRA TAHN::IRGC 48292-2	indica	Thailand	GL7-Hap1	T	C	A	T	G	T	T	C		G	T	G	T	G	G	G	C	C	T	A	G	T	A	A	T	G	T	G	C	G	G	G	G	G	C	T	G	A	C	C	G	C	A	G	G
IRIS 313-11390	NAH MOI::IRGC 48353-2	indica	Thailand	GL7-Hap1	T	C	A	T	G	T	T	C		G	T	G	T	G	G	G	C	C	T	A	G	T	A	A	T	G	T	G	C	G	G	G	G	G	C	T	G	A	C	C	G	C	A	G	G
IRIS 313-11391	NIAW DAM::IRGC 48387-2	indica	Thailand	GL7-Hap1	T	C	A	T	G	T	T	C		G	T	G	T	G	G	G	C	C	T	A	G	T	A	A	T	G	T	G	C	G	G	G	G	G	C	T	G	A	C	C	G	C	A	G	G
IRIS 313-11399	RAYDHAN 1::IRGC 49127-2	indica admix	Bangladesh	GL7-Hap1	T	C	A	T	G	T	T	C		G	T	G	T	G	G	G	C	C	T	A	G	T	A	A	T	G	T	G	C	G	G	G	G	G	C	T	G	A	C	C	G	C	A	G	G
IRIS 313-11400	ECHORSAIL::IRGC 49182-1	indica admix	Bangladesh	GL7-Hap1	T	C	A	T	G	T	T	C		G	T	G	T	G	G	G	C	C	T	A	G	T	A	A	T	G	T	G	C	G	G	G	G	G	C	T	G	A	C	C	G	C	A	G	G
IRIS 313-11402	SUITE JORA::IRGC 49257-2	indica admix	Bangladesh	GL7-Hap1	T	C	A	T	G	T	T	C		G	T	G	T	G	G	G	C	C	T	A	G	T	A	A	T	G	T	G	C	G	G	G	G	G	C	T	G	A	C	C	G	C	A	G	G
IRIS 313-11406	A 28-6::IRGC 49409-2	indica	Myanmar	GL7-Hap1	T	C	A	T	G	T	T	C		G	T	G	T	G	G	G	C	C	T	A	G	T	A	A	T	G	T	G	C	G	G	G	G	G	C	T	G	A	C	C	G	C	A	G	G
IRIS 313-11407	BATCHA BHOG (SCENTED)::IRGC 49440-2	indica	India	GL7-Hap1	T	C	A	T	G	T	T	C		G	T	G	T	G	G	G	C	C	T	A	G	T	A	A	T	G	T	G	C	G	G	G	G	G	C	T	G	A	C	C	G	C	A	G	G
IRIS 313-11408	CHITRAKALI::IRGC 49524-2	indica	India	GL7-Hap1	T	C	A	T	G	T	T	C		G	T	G	T	G	G	G	C	C	T	A	G	T	A	A	T	G	T	G	C	G	G	G	G	G	C	T	G	A	C	C	G	C	A	G	G
IRIS 313-11409	CUTTACK 29::IRGC 49573-1	indica	India	GL7-Hap1	T	C	A	T	G	T	T	C		G	T	G	T	G	G	G	C	C	T	A	G	T	A	A	T	G	T	G	C	G	G	G	G	G	C	T	G	A	C	C	G	C	A	G	G
IRIS 313-11414	KARUNJEERAGA SAMBA::IRGC 49774-1	indica admix	India	GL7-Hap1	T	C	A	T	G	T	T	C		G	T	G	T	G	G	G	C	C	T	A	G	T	A	A	T	G	T	G	C	G	G	G	G	G	C	T	G	A	C	C	G	C	A	G	G
IRIS 313-11416	KONAMANI::IRGC 49806-1	indica	India	GL7-Hap1	T	C	A	T	G	T	T	C		G	T	G	T	G	G	G	C	C	T	A	G	T	A	A	T	G	T	G	C	G	G	G	G	G	C	T	G	A	C	C	G	C	A	G	G
IRIS 313-11417	LAWANGAI::IRGC 49850-2	admix	India	GL7-Hap1	T	C	A	T	G	T	T	C		G	T	G	T	G	G	G	C	C	T	A	G	T	A	A	T	G	T	G	C	G	G	G	G	G	C	T	G	A	C	C	G	C	A	G	G
IRIS 313-11418	MATALI::IRGC 49891-2	indica	India	GL7-Hap1	T	C	A	T	G	T	T	C		G	T	G	T	G	G	G	C	C	T	A	G	T	A	A	T	G	T	G	C	G	G	G	G	G	C	T	G	A	C	C	G	C	A	G	G
IRIS 313-11419	MUTHA SAMBA::IRGC 49924-2	indica admix	India	GL7-Hap1	T	C	A	T	G	T	T	C		G	T	G	T	G	G	G	C	C	T	A	G	T	A	A	T	G	T	G	C	G	G	G	G	G	C	T	G	A	C	C	G	C	A	G	G
IRIS 313-11420	PISINI::IRGC 50035-2	indica	India	GL7-Hap1	T	C	A	T	G	T	T	C		G	T	G	T	G	G	G	C	C	T	A	G	T	A	A	T	G	T	G	C	G	G	G	G	G	C	T	G	A	C	C	G	C	A	G	G
IRIS 313-11421	TULASIBAS::IRGC 50192-2	indica	India	GL7-Hap1	T	C	A	T	G	T	T	C		G	T	G	T	G	G	G	C	C	T	A	G	T	A	A	T	G	T	G	C	G	G	G	G	G	C	T	G	A	C	C	G	C	A	G	G
IRIS 313-11423	C 1016-1::IRGC 50368-1	indica admix	Philippines	GL7-Hap1	T	C	A	T	G	T	T	C		G	T	G	T	G	G	G	C	C	T	A	G	T	A	A	T	G	T	G	C	G	G	G	G	G	C	T	G	A	C	C	G	C	A	G	G
B006	YIKONG	indica admix		GL7-Hap1	T	C	A	T	G	T	T	C		G	T	G	T	G	G	G	C	C	T	A	G	T	A	A	T	G	T	G	C	G	G	G	G	G	C	T	G	A	C	C	G	C	A	G	G
B007	TIANHANDAO	indica admix		GL7-Hap1	T	C	A	T	G	T	T	C		G	T	G	T	G	G	G	C	C	T	A	G	T	A	A	T	G	T	G	C	G	G	G	G	G	C	T	G	A	C	C	G	C	A	G	G
B026	PADI LADANG ASE POLO KOMEK	indica admix		GL7-Hap1	T	C	A	T	G	T	T	C		G	T	G	T	G	G	G	C	C	T	A	G	T	A	A	T	G	T	G	C	G	G	G	G	G	C	T	G	A	C	C	G	C	A	G	G
B027	C 894-21	indica		GL7-Hap1	T	C	A	T	G	T	T	C		G	T	G	T	G	G	G	C	C	T	A	G	T	A	A	T	G	T	G	C	G	G	G	G	G	C	T	G	A	C	C	G	C	A	G	G
B031	NGATSIN	indica		GL7-Hap1	T	C	A	T	G	T	T	C		G	T	G	T	G	G	G	C	C	T	A	G	T	A	A	T	G	T	G	C	G	G	G	G	G	C	T	G	A	C	C	G	C	A	G	G
B032	ROHINI	indica		GL7-Hap1	T	C	A	T	G	T	T	C		G	T	G	T	G	G	G	C	C	T	A	G	T	A	A	T	G	T	G	C	G	G	G	G	G	C	T	G	A	C	C	G	C	A	G	G
B033	BW 293-2	indica		GL7-Hap1	T	C	A	T	G	T	T	C		G	T	G	T	G	G	G	C	C	T	A	G	T	A	A	T	G	T	G	C	G	G	G	G	G	C	T	G	A	C	C	G	C	A	G	G
B058	ERJIUNAN 1	indica		GL7-Hap1	T	C	A	T	G	T	T	C		G	T	G	T	G	G	G	C	C	T	A	G	T	A	A	T	G	T	G	C	G	G	G	G	G	C	T	G	A	C	C	G	C	A	G	G
B090	ZIMI	indica admix		GL7-Hap1	T	C	A	T	G	T	T	C		G	T	G	T	G	G	G	C	C	T	A	G	T	A	A	T	G	T	G	C	G	G	G	G	G	C	T	G	A	C	C	G	C	A	G	G
B095	MOWANGGUNEIZA	indica admix		GL7-Hap1	T	C	A	T	G	T	T	C		G	T	G	T	G	G	G	C	C	T	A	G	T	A	A	T	G	T	G	C	G	G	G	G	G	C	T	G	A	C	C	G	C	A	G	G
B097	JIIENUO	indica admix		GL7-Hap1	T	C	A	T	G	T	T	C		G	T	G	T	G	G	G	C	C	T	A	G	T	A	A	T	G	T	G	C	G	G	G	G	G	C	T	G	A	C	C	G	C	A	G	G
B104	JIABALA	indica		GL7-Hap1	T	C	A	T	G	T	T	C		G	T	G	T	G	G	G	C	C	T	A	G	T	A	A	T	G	T	G	C	G	G	G	G	G	C	T	G	A	C	C	G	C	A	G	G
B128	SIBEITIZHAO 6	indica admix		GL7-Hap1	T	C	A	T	G	T	T	C		G	T	G	T	G	G	G	C	C	T	A	G	T	A	A	T	G	T	G	C	G	G	G	G	G	C	T	G	A	C	C	G	C	A	G	G
B129	HONGAINUO	indica admix		GL7-Hap1	T	C	A	T	G	T	T	C		G	T	G	T	G	G	G	C	C	T	A	G	T	A	A	T	G	T	G	C	G	G	G	G	G	C	T	G	A	C	C	G	C	A	G	G
B146	JWR 221	indica		GL7-Hap1	T	C	A	T	G	T	T	C		G	T	G	T	G	G	G	C	C	T	A	G	T	A	A	T	G	T	G	C	G	G	G	G	G	C	T	G	A	C	C	G	C	A	G	G
B165	HAOHUANGLA	indica admix		GL7-Hap1	T	C	A	T	G	T	T	C		G	T	G	T	G	G	G	C	C	T	A	G	T	A	A	T	G	T	G	C	G	G	G	G	G	C	T	G	A	C	C	G	C	A	G	G
B176	BRC 25-146-2-1	indica admix		GL7-Hap1	T	C	A	T	G	T	T	C		G	T	G	T	G	G	G	C	C	T	A	G	T	A	A	T	G	T	G	C	G	G	G	G	G	C	T	G	A	C	C	G	C	A	G	G
B180	P1790-5-1M-4-5M-1B-3M-B	indica admix		GL7-Hap1	T	C	A	T	G	T	T	C		G	T	G	T	G	G	G	C	C	T	A	G	T	A	A	T	G	T	G	C	G	G	G	G	G	C	T	G	A	C	C	G	C	A	G	G
B184	CHANH 148	indica admix		GL7-Hap1	T	C	A	T	G	T	T	C		G	T	G	T	G	G	G	C	C	T	A	G	T	A	A	T	G	T	G	C	G	G	G	G	G	C	T	G	A	C	C	G	C	A	G	G
B193	C.MEDIO 7	indica admix		GL7-Hap1	T	C	A	T	G	T	T	C		G	T	G	T	G	G	G	C	C	T	A	G	T	A	A	T	G	T	G	C	G	G	G	G	G	C	T	G	A	C	C	G	C	A	G	G
B194	ECIA 179-S13	indica		GL7-Hap1	T	C	A	T	G	T	T	C		G	T	G	T	G	G	G	C	C	T	A	G	T	A	A	T	G	T	G	C	G	G	G	G	G	C	T	G	A	C	C	G	C	A	G	G
B195	PMS 10B	indica admix		GL7-Hap1	T	C	A	T	G	T	T	C		G	T	G	T	G	G	G	C	C	T	A	G	T	A	A	T	G	T	G	C	G	G	G	G	G	C	T	G	A	C	C	G	C	A	G	G
B200	JINYOU 1	indica		GL7-Hap1	T	C	A	T	G	T	T	C		G	T	G	T	G	G	G	C	C	T	A	G	T	A	A	T	G	T	G	C	G	G	G	G	G	C	T	G	A	C	C	G	C	A	G	G
B201	CHENGNONGSHUIJING	indica		GL7-Hap1	T	C	A	T	G	T	T	C		G	T	G	T	G	G	G	C	C	T	A	G	T	A	A	T	G	T	G	C	G	G	G	G	G	C	T	G	A	C	C	G	C	A	G	G
B214	XUANENCHANGTANQINGZHAN	indica		GL7-Hap1	T	C	A	T	G	T	T	C		G	T	G	T	G	G	G	C	C	T	A	G	T	A	A	T	G	T	G	C	G	G	G	G	G	C	T	G	A	C	C	G	C	A	G	G
B217	HONGGU	indica		GL7-Hap1	T	C	A	T	G	T	T	C		G	T	G	T	G	G	G	C	C	T	A	G	T	A	A	T	G	T	G	C	G	G	G	G	G	C	T	G	A	C	C	G	C	A	G	G
B219	HAOLAI	indica admix		GL7-Hap1	T	C	A	T	G	T	T	C		G	T	G	T	G	G	G	C	C	T	A	G	T	A	A	T	G	T	G	C	G	G	G	G	G	C	T	G	A	C	C	G	C	A	G	G
B232	XIANGAIZAO 10HAO	indica		GL7-Hap1	T	C	A	T	G	T	T	C		G	T	G	T	G	G	G	C	C	T	A	G	T	A	A	T	G	T	G	C	G	G	G	G	G	C	T	G	A	C	C	G	C	A	G	G
B233	XIANGWANXIAN 1	indica admix		GL7-Hap1	T	C	A	T	G	T	T	C		G	T	G	T	G	G	G	C	C	T	A	G	T	A	A	T	G	T	G	C	G	G	G	G	G	C	T	G	A	C	C	G	C	A	G	G
B242	GUI 630	indica admix		GL7-Hap1	T	C	A	T	G	T	T	C		G	T	G	T	G	G	G	C	C	T	A	G	T	A	A	T	G	T	G	C	G	G	G	G	G	C	T	G	A	C	C	G	C	A	G	G
B252	XIANGAI B	indica admix		GL7-Hap1	T	C	A	T	G	T	T	C		G	T	G	T	G	G	G	C	C	T	A	G	T	A	A	T	G	T	G	C	G	G	G	G	G	C	T	G	A	C	C	G	C	A	G	G
B265	WUKEZHAN	indica admix		GL7-Hap1	T	C	A	T	G	T	T	C		G	T	G	T	G	G	G	C	C	T	A	G	T	A	A	T	G	T	G	C	G	G	G	G	G	C	T	G	A	C	C	G	C	A	G	G
CX102	TEK SI CHUT	indica		GL7-Hap1	T	C	A	T	G	T	T	C		G	T	G	T	G	G	G	C	C	T	A	G	T	A	A	T	G	T	G	C	G	G	G	G	G	C	T	G	A	C	C	G	C	A	G	G
CX103	RUBIO	admix		GL7-Hap1	T	C	A	T	G	T	T	C		G	T	G	T	G	G	G	C	C	T	A	G	T	A	A	T	G	T	G	C	G	G	G	G	G	C	T	G	A	C	C	G	C	A	G	G
CX118	YETUOZAI	indica admix		GL7-Hap1	T	C	A	T	G	T	T	C		G	T	G	T	G	G	G	C	C	T	A	G	T	A	A	T	G	T	G	C	G	G	G	G	G	C	T	G	A	C	C	G	C	A	G	G
CX119	P59279	indica admix		GL7-Hap1	T	C	A	T	G	T	T	C		G	T	G	T	G	G	G	C	C	T	A	G	T	A	A	T	G	T	G	C	G	G	G	G	G	C	T	G	A	C	C	G	C	A	G	G
CX120	TKM6	indica admix		GL7-Hap1	T	C	A	T	G	T	T	C		G	T	G	T	G	G	G	C	C	T	A	G	T	A	A	T	G	T	G	C	G	G	G	G	G	C	T	G	A	C	C	G	C	A	G	G
CX121	GUANG122	indica		GL7-Hap1	T	C	A	T	G	T	T	C		G	T	G	T	G	G	G	C	C	T	A	G	T	A	A	T	G	T	G	C	G	G	G	G	G	C	T	G	A	C	C	G	C	A	G	G
CX122	TAI-ZHONG-XIAN 10	indica admix		GL7-Hap1	T	C	A	T	G	T	T	C		G	T	G	T	G	G	G	C	C	T	A	G	T	A	A	T	G	T	G	C	G	G	G	G	G	C	T	G	A	C	C	G	C	A	G	G
CX125	CAOZHAO-2	indica		GL7-Hap1	T	C	A	T	G	T	T	C		G	T	G	T	G	G	G	C	C	T	A	G	T	A	A	T	G	T	G	C	G	G	G	G	G	C	T	G	A	C	C	G	C	A	G	G
CX126	IRBB60	indica		GL7-Hap1	T	C	A	T	G	T	T	C		G	T	G	T	G	G	G	C	C	T	A	G	T	A	A	T	G	T	G	C	G	G	G	G	G	C	T	G	A	C	C	G	C	A	G	G
CX130	CHIPDA	indica		GL7-Hap1	T	C	A	T	G	T	T	C		G	T	G	T	G	G	G	C	C	T	A	G	T	A	A	T	G	T	G	C	G	G	G	G	G	C	T	G	A	C	C	G	C	A	G	G
CX144	HTA7204	indica admix		GL7-Hap1	T	C	A	T	G	T	T	C		G	T	G	T	G	G	G	C	C	T	A	G	T	A	A	T	G	T	G	C	G	G	G	G	G	C	T	G	A	C	C	G	C	A	G	G
CX145	MINGHUI 63	indica admix		GL7-Hap1	T	C	A	T	G	T	T	C		G	T	G	T	G	G	G	C	C	T	A	G	T	A	A	T	G	T	G	C	G	G	G	G	G	C	T	G	A	C	C	G	C	A	G	G
CX146	CO43	indica admix		GL7-Hap1	T	C	A	T	G	T	T	C		G	T	G	T	G	G	G	C	C	T	A	G	T	A	A	T	G	T	G	C	G	G	G	G	G	C	T	G	A	C	C	G	C	A	G	G
CX148	SRI RAJA	indica		GL7-Hap1	T	C	A	T	G	T	T	C		G	T	G	T	G	G	G	C	C	T	A	G	T	A	A	T	G	T	G	C	G	G	G	G	G	C	T	G	A	C	C	G	C	A	G	G
CX15	Y134	indica		GL7-Hap1	T	C	A	T	G	T	T	C		G	T	G	T	G	G	G	C	C	T	A	G	T	A	A	T	G	T	G	C	G	G	G	G	G	C	T	G	A	C	C	G	C	A	G	G
CX150	CHOROFA	indica		GL7-Hap1	T	C	A	T	G	T	T	C		G	T	G	T	G	G	G	C	C	T	A	G	T	A	A	T	G	T	G	C	G	G	G	G	G	C	T	G	A	C	C	G	C	A	G	G
CX154	KHAO DAWK MALI 105	indica		GL7-Hap1	T	C	A	T	G	T	T	C		G	T	G	T	G	G	G	C	C	T	A	G	T	A	A	T	G	T	G	C	G	G	G	G	G	C	T	G	A	C	C	G	C	A	G	G
CX155	MADHUKAR	indica		GL7-Hap1	T	C	A	T	G	T	T	C		G	T	G	T	G	G	G	C	C	T	A	G	T	A	A	T	G	T	G	C	G	G	G	G	G	C	T	G	A	C	C	G	C	A	G	G
CX156	MR84	indica admix		GL7-Hap1	T	C	A	T	G	T	T	C		G	T	G	T	G	G	G	C	C	T	A	G	T	A	A	T	G	T	G	C	G	G	G	G	G	C	T	G	A	C	C	G	C	A	G	G
CX157	PTB33	indica admix		GL7-Hap1	T	C	A	T	G	T	T	C		G	T	G	T	G	G	G	C	C	T	A	G	T	A	A	T	G	T	G	C	G	G	G	G	G	C	T	G	A	C	C	G	C	A	G	G
CX160	W1263	indica		GL7-Hap1	T	C	A	T	G	T	T	C		G	T	G	T	G	G	G	C	C	T	A	G	T	A	A	T	G	T	G	C	G	G	G	G	G	C	T	G	A	C	C	G	C	A	G	G
CX161	IR42	indica		GL7-Hap1	T	C	A	T	G	T	T	C		G	T	G	T	G	G	G	C	C	T	A	G	T	A	A	T	G	T	G	C	G	G	G	G	G	C	T	G	A	C	C	G	C	A	G	G
CX162	TN1	indica		GL7-Hap1	T	C	A	T	G	T	T	C		G	T	G	T	G	G	G	C	C	T	A	G	T	A	A	T	G	T	G	C	G	G	G	G	G	C	T	G	A	C	C	G	C	A	G	G
CX207	GAOZI	indica admix		GL7-Hap1	T	C	A	T	G	T	T	C		G	T	G	T	G	G	G	C	C	T	A	G	T	A	A	T	G	T	G	C	G	G	G	G	G	C	T	G	A	C	C	G	C	A	G	G
CX21	BG90-2	indica		GL7-Hap1	T	C	A	T	G	T	T	C		G	T	G	T	G	G	G	C	C	T	A	G	T	A	A	T	G	T	G	C	G	G	G	G	G	C	T	G	A	C	C	G	C	A	G	G
CX219	FL478	indica admix		GL7-Hap1	T	C	A	T	G	T	T	C		G	T	G	T	G	G	G	C	C	T	A	G	T	A	A	T	G	T	G	C	G	G	G	G	G	C	T	G	A	C	C	G	C	A	G	G
CX22	PR106	indica		GL7-Hap1	T	C	A	T	G	T	T	C		G	T	G	T	G	G	G	C	C	T	A	G	T	A	A	T	G	T	G	C	G	G	G	G	G	C	T	G	A	C	C	G	C	A	G	G
CX23	RASI	indica		GL7-Hap1	T	C	A	T	G	T	T	C		G	T	G	T	G	G	G	C	C	T	A	G	T	A	A	T	G	T	G	C	G	G	G	G	G	C	T	G	A	C	C	G	C	A	G	G
CX232	IR55419-04	indica admix		GL7-Hap1	T	C	A	T	G	T	T	C		G	T	G	T	G	G	G	C	C	T	A	G	T	A	A	T	G	T	G	C	G	G	G	G	G	C	T	G	A	C	C	G	C	A	G	G
CX234	IR62266-42-6-2	indica admix		GL7-Hap1	T	C	A	T	G	T	T	C		G	T	G	T	G	G	G	C	C	T	A	G	T	A	A	T	G	T	G	C	G	G	G	G	G	C	T	G	A	C	C	G	C	A	G	G
CX235	NSIC RC9 (APO)	indica admix		GL7-Hap1	T	C	A	T	G	T	T	C		G	T	G	T	G	G	G	C	C	T	A	G	T	A	A	T	G	T	G	C	G	G	G	G	G	C	T	G	A	C	C	G	C	A	G	G
CX237	B6136-3-TB-0-1-5	indica		GL7-Hap1	T	C	A	T	G	T	T	C		G	T	G	T	G	G	G	C	C	T	A	G	T	A	A	T	G	T	G	C	G	G	G	G	G	C	T	G	A	C	C	G	C	A	G	G
CX238	BW311-9	indica		GL7-Hap1	T	C	A	T	G	T	T	C		G	T	G	T	G	G	G	C	C	T	A	G	T	A	A	T	G	T	G	C	G	G	G	G	G	C	T	G	A	C	C	G	C	A	G	G
CX24	TKM 9	indica admix		GL7-Hap1	T	C	A	T	G	T	T	C		G	T	G	T	G	G	G	C	C	T	A	G	T	A	A	T	G	T	G	C	G	G	G	G	G	C	T	G	A	C	C	G	C	A	G	G
CX242	IR47686-4-4-B-1	admix		GL7-Hap1	T	C	A	T	G	T	T	C		G	T	G	T	G	G	G	C	C	T	A	G	T	A	A	T	G	T	G	C	G	G	G	G	G	C	T	G	A	C	C	G	C	A	G	G
CX25	CISANGGARUNG	indica		GL7-Hap1	T	C	A	T	G	T	T	C		G	T	G	T	G	G	G	C	C	T	A	G	T	A	A	T	G	T	G	C	G	G	G	G	G	C	T	G	A	C	C	G	C	A	G	G
CX263	PADISENEMOK	indica admix		GL7-Hap1	T	C	A	T	G	T	T	C		G	T	G	T	G	G	G	C	C	T	A	G	T	A	A	T	G	T	G	C	G	G	G	G	G	C	T	G	A	C	C	G	C	A	G	G
CX265	MONOLAYA	indica admix		GL7-Hap1	T	C	A	T	G	T	T	C		G	T	G	T	G	G	G	C	C	T	A	G	T	A	A	T	G	T	G	C	G	G	G	G	G	C	T	G	A	C	C	G	C	A	G	G
CX274	IR26	indica admix		GL7-Hap1	T	C	A	T	G	T	T	C		G	T	G	T	G	G	G	C	C	T	A	G	T	A	A	T	G	T	G	C	G	G	G	G	G	C	T	G	A	C	C	G	C	A	G	G
CX276	IR8192-200-3-3-1-1	indica		GL7-Hap1	T	C	A	T	G	T	T	C		G	T	G	T	G	G	G	C	C	T	A	G	T	A	A	T	G	T	G	C	G	G	G	G	G	C	T	G	A	C	C	G	C	A	G	G
CX28	GAYABYEO	indica		GL7-Hap1	T	C	A	T	G	T	T	C		G	T	G	T	G	G	G	C	C	T	A	G	T	A	A	T	G	T	G	C	G	G	G	G	G	C	T	G	A	C	C	G	C	A	G	G
CX290	DUO 57	indica		GL7-Hap1	T	C	A	T	G	T	T	C		G	T	G	T	G	G	G	C	C	T	A	G	T	A	A	T	G	T	G	C	G	G	G	G	G	C	T	G	A	C	C	G	C	A	G	G
CX291	D15	indica admix		GL7-Hap1	T	C	A	T	G	T	T	C		G	T	G	T	G	G	G	C	C	T	A	G	T	A	A	T	G	T	G	C	G	G	G	G	G	C	T	G	A	C	C	G	C	A	G	G
CX296	IR74	indica admix		GL7-Hap1	T	C	A	T	G	T	T	C		G	T	G	T	G	G	G	C	C	T	A	G	T	A	A	T	G	T	G	C	G	G	G	G	G	C	T	G	A	C	C	G	C	A	G	G
CX30	MR185	indica		GL7-Hap1	T	C	A	T	G	T	T	C		G	T	G	T	G	G	G	C	C	T	A	G	T	A	A	T	G	T	G	C	G	G	G	G	G	C	T	G	A	C	C	G	C	A	G	G
CX303	LX2007	indica admix		GL7-Hap1	T	C	A	T	G	T	T	C		G	T	G	T	G	G	G	C	C	T	A	G	T	A	A	T	G	T	G	C	G	G	G	G	G	C	T	G	A	C	C	G	C	A	G	G
CX304	LUYIN 46	indica admix		GL7-Hap1	T	C	A	T	G	T	T	C		G	T	G	T	G	G	G	C	C	T	A	G	T	A	A	T	G	T	G	C	G	G	G	G	G	C	T	G	A	C	C	G	C	A	G	G
CX313	R106	indica admix		GL7-Hap1	T	C	A	T	G	T	T	C		G	T	G	T	G	G	G	C	C	T	A	G	T	A	A	T	G	T	G	C	G	G	G	G	G	C	T	G	A	C	C	G	C	A	G	G
CX314	117	indica		GL7-Hap1	T	C	A	T	G	T	T	C		G	T	G	T	G	G	G	C	C	T	A	G	T	A	A	T	G	T	G	C	G	G	G	G	G	C	T	G	A	C	C	G	C	A	G	G
CX316	MR39	admix		GL7-Hap1	T	C	A	T	G	T	T	C		G	T	G	T	G	G	G	C	C	T	A	G	T	A	A	T	G	T	G	C	G	G	G	G	G	C	T	G	A	C	C	G	C	A	G	G
CX317	MR19	temperate japonica		GL7-Hap1	T	C	A	T	G	T	T	C		G	T	G	T	G	G	G	C	C	T	A	G	T	A	A	T	G	T	G	C	G	G	G	G	G	C	T	G	A	C	C	G	C	A	G	G
CX319	MENGGUANDAMAGU	indica admix		GL7-Hap1	T	C	A	T	G	T	T	C		G	T	G	T	G	G	G	C	C	T	A	G	T	A	A	T	G	T	G	C	G	G	G	G	G	C	T	G	A	C	C	G	C	A	G	G
CX328	BAOXUAN 21 B	indica		GL7-Hap1	T	C	A	T	G	T	T	C		G	T	G	T	G	G	G	C	C	T	A	G	T	A	A	T	G	T	G	C	G	G	G	G	G	C	T	G	A	C	C	G	C	A	G	G
CX33	SHWE THWE YIN HYV	indica		GL7-Hap1	T	C	A	T	G	T	T	C		G	T	G	T	G	G	G	C	C	T	A	G	T	A	A	T	G	T	G	C	G	G	G	G	G	C	T	G	A	C	C	G	C	A	G	G
CX34	BG 300	indica admix		GL7-Hap1	T	C	A	T	G	T	T	C		G	T	G	T	G	G	G	C	C	T	A	G	T	A	A	T	G	T	G	C	G	G	G	G	G	C	T	G	A	C	C	G	C	A	G	G
CX348	ZHONGHUA 1	indica		GL7-Hap1	T	C	A	T	G	T	T	C		G	T	G	T	G	G	G	C	C	T	A	G	T	A	A	T	G	T	G	C	G	G	G	G	G	C	T	G	A	C	C	G	C	A	G	G
CX350	WUYUGENG 20	temperate japonica		GL7-Hap1	T	C	A	T	G	T	T	C		G	T	G	T	G	G	G	C	C	T	A	G	T	A	A	T	G	T	G	C	G	G	G	G	G	C	T	G	A	C	C	G	C	A	G	G
CX357	PSBRC80	indica		GL7-Hap1	T	C	A	T	G	T	T	C		G	T	G	T	G	G	G	C	C	T	A	G	T	A	A	T	G	T	G	C	G	G	G	G	G	C	T	G	A	C	C	G	C	A	G	G
CX369	IRBB62	indica		GL7-Hap1	T	C	A	T	G	T	T	C		G	T	G	T	G	G	G	C	C	T	A	G	T	A	A	T	G	T	G	C	G	G	G	G	G	C	T	G	A	C	C	G	C	A	G	G
CX379	NIONOKA	indica		GL7-Hap1	T	C	A	T	G	T	T	C		G	T	G	T	G	G	G	C	C	T	A	G	T	A	A	T	G	T	G	C	G	G	G	G	G	C	T	G	A	C	C	G	C	A	G	G
CX381	ADNY 11	indica		GL7-Hap1	T	C	A	T	G	T	T	C		G	T	G	T	G	G	G	C	C	T	A	G	T	A	A	T	G	T	G	C	G	G	G	G	G	C	T	G	A	C	C	G	C	A	G	G
CX388	KR200	indica		GL7-Hap1	T	C	A	T	G	T	T	C		G	T	G	T	G	G	G	C	C	T	A	G	T	A	A	T	G	T	G	C	G	G	G	G	G	C	T	G	A	C	C	G	C	A	G	G
CX392	SARD	indica admix		GL7-Hap1	T	C	A	T	G	T	T	C		G	T	G	T	G	G	G	C	C	T	A	G	T	A	A	T	G	T	G	C	G	G	G	G	G	C	T	G	A	C	C	G	C	A	G	G
CX399	MATATAG2	indica		GL7-Hap1	T	C	A	T	G	T	T	C		G	T	G	T	G	G	G	C	C	T	A	G	T	A	A	T	G	T	G	C	G	G	G	G	G	C	T	G	A	C	C	G	C	A	G	G
CX431	DUOXI 1	indica admix		GL7-Hap1	T	C	A	T	G	T	T	C		G	T	G	T	G	G	G	C	C	T	A	G	T	A	A	T	G	T	G	C	G	G	G	G	G	C	T	G	A	C	C	G	C	A	G	G
CX50	AI ZI DAO	indica		GL7-Hap1	T	C	A	T	G	T	T	C		G	T	G	T	G	G	G	C	C	T	A	G	T	A	A	T	G	T	G	C	G	G	G	G	G	C	T	G	A	C	C	G	C	A	G	G
CX542	RR2-6	indica admix		GL7-Hap1	T	C	A	T	G	T	T	C		G	T	G	T	G	G	G	C	C	T	A	G	T	A	A	T	G	T	G	C	G	G	G	G	G	C	T	G	A	C	C	G	C	A	G	G
CX6	C418	admix		GL7-Hap1	T	C	A	T	G	T	T	C		G	T	G	T	G	G	G	C	C	T	A	G	T	A	A	T	G	T	G	C	G	G	G	G	G	C	T	G	A	C	C	G	C	A	G	G
CX60	BASMATI	indica		GL7-Hap1	T	C	A	T	G	T	T	C		G	T	G	T	G	G	G	C	C	T	A	G	T	A	A	T	G	T	G	C	G	G	G	G	G	C	T	G	A	C	C	G	C	A	G	G
CX64	IRAT 352	indica		GL7-Hap1	T	C	A	T	G	T	T	C		G	T	G	T	G	G	G	C	C	T	A	G	T	A	A	T	G	T	G	C	G	G	G	G	G	C	T	G	A	C	C	G	C	A	G	G
CX68	MR106	indica admix		GL7-Hap1	T	C	A	T	G	T	T	C		G	T	G	T	G	G	G	C	C	T	A	G	T	A	A	T	G	T	G	C	G	G	G	G	G	C	T	G	A	C	C	G	C	A	G	G
CX76	BG304	indica		GL7-Hap1	T	C	A	T	G	T	T	C		G	T	G	T	G	G	G	C	C	T	A	G	T	A	A	T	G	T	G	C	G	G	G	G	G	C	T	G	A	C	C	G	C	A	G	G
CX80	OM1706	indica		GL7-Hap1	T	C	A	T	G	T	T	C		G	T	G	T	G	G	G	C	C	T	A	G	T	A	A	T	G	T	G	C	G	G	G	G	G	C	T	G	A	C	C	G	C	A	G	G
CX82	X21	indica		GL7-Hap1	T	C	A	T	G	T	T	C		G	T	G	T	G	G	G	C	C	T	A	G	T	A	A	T	G	T	G	C	G	G	G	G	G	C	T	G	A	C	C	G	C	A	G	G
CX83	X22	indica		GL7-Hap1	T	C	A	T	G	T	T	C		G	T	G	T	G	G	G	C	C	T	A	G	T	A	A	T	G	T	G	C	G	G	G	G	G	C	T	G	A	C	C	G	C	A	G	G
CX84	X23	indica admix		GL7-Hap1	T	C	A	T	G	T	T	C		G	T	G	T	G	G	G	C	C	T	A	G	T	A	A	T	G	T	G	C	G	G	G	G	G	C	T	G	A	C	C	G	C	A	G	G
CX85	C71	indica admix		GL7-Hap1	T	C	A	T	G	T	T	C		G	T	G	T	G	G	G	C	C	T	A	G	T	A	A	T	G	T	G	C	G	G	G	G	G	C	T	G	A	C	C	G	C	A	G	G
CX92	UPR 191-66	indica		GL7-Hap1	T	C	A	T	G	T	T	C		G	T	G	T	G	G	G	C	C	T	A	G	T	A	A	T	G	T	G	C	G	G	G	G	G	C	T	G	A	C	C	G	C	A	G	G
CX94	SWARNA	indica admix		GL7-Hap1	T	C	A	T	G	T	T	C		G	T	G	T	G	G	G	C	C	T	A	G	T	A	A	T	G	T	G	C	G	G	G	G	G	C	T	G	A	C	C	G	C	A	G	G
CX96	AJAYA	indica		GL7-Hap1	T	C	A	T	G	T	T	C		G	T	G	T	G	G	G	C	C	T	A	G	T	A	A	T	G	T	G	C	G	G	G	G	G	C	T	G	A	C	C	G	C	A	G	G
CX97	BUDDA	indica		GL7-Hap1	T	C	A	T	G	T	T	C		G	T	G	T	G	G	G	C	C	T	A	G	T	A	A	T	G	T	G	C	G	G	G	G	G	C	T	G	A	C	C	G	C	A	G	G
CX99	DODDI	indica		GL7-Hap1	T	C	A	T	G	T	T	C		G	T	G	T	G	G	G	C	C	T	A	G	T	A	A	T	G	T	G	C	G	G	G	G	G	C	T	G	A	C	C	G	C	A	G	G
IRIS 313-10777	KAMAS::IRGC 17785-1	indica	Indonesia	GL7-Hap1	T	C	A	T	G	T	T	C		G	T	G	T	G		G	C	C	T	A	G	T	A	A	T	G	T	G	C	G	G	G	G	G	C	T	G	A	C	C	G	C	A	G	G
IRIS 313-10807	RANDA KUNING::IRGC 18595-1	indica	Indonesia	GL7-Hap1	T	C	A	T	G	T	T	C		G	T	G	T	G		G	C	C	T	A	G	T	A	A	T	G	T	G	C	G	G	G	G	G	C	T	G	A	C	C	G	C	A	G	G
CX45	DHAN4	indica		GL7-Hap1	T	C	A	T	G	T	T	C		G	T	G	T	G		G	C	C	T	A	G	T	A	A	T	G	T	G	C	G	G	G	G	G	C	T	G	A	C	C	G	C	A	G	G
IRIS 313-9285	PALEPYU::IRGC 33549-1	indica admix	Myanmar	GL7-Hap1	T	C	A	T	G	T	T	C		G	T	G	T	G	G	G	C	C	T	A	G	T		A	T	G	T	G	C	G	G	G	G	G	C	T	G	A	C	C	G	C	A	G	G
IRIS 313-9696	NAZIRA SAIL::IRGC 77284-1	indica admix	Bangladesh	GL7-Hap1	T	C		T	G	T	T	C		G	T	G	T	G	G	G	C	C	T	A	G	T	A	A	T	G	T	G	C	G	G	G	G	G	C	T	G	A	C	C	G	C	A	G	G
IRIS 313-8514	DAA MANSA::IRGC 67559-1	indica	Ghana	GL7-Hap1	T	C		T	G	T	T	C		G	T	G	T	G	G	G	C	C	T	A	G	T	A	A	T	G	T	G	C	G	G	G	G	G	C	T	G	A	C	C	G	C	A	G	G
IRIS 313-8737	SADAJIRA 19-287::IRGC 38320-1	indica	Bangladesh	GL7-Hap1	T	C	A	T	G	T	T	C		G	T	G	T	G	G	G	C	C	T	A	G	T	A	A	T	G	T	G	C	G	G	G	G	G	C	T	G	A	C	C	G	C	A	G	G
IRIS 313-9347	ARC 13778::IRGC 41216-1	indica admix	India	GL7-Hap1	T	C	A	T	G	T	T	C		G	T	G	T	G	G	G	C	C	T	A	G	T	A	A	T	G	T	G	C	G	G	G	G	G	C	T	G	A	C	C	G	C	A	G	G
IRIS 313-8723	KUTAI PAYA::IRGC 19528-1	indica	Malaysia	GL7-Hap1	T	C	A	T	G	T	T	C		G	T	G	T	G	G	G	C	C	T	A	G	T	A	A	T	G	T	G	C	G	G	G	G	G	C	T	G	A	C	C	G	C		G	G
IRIS 313-9687	PA KABAKIE::IRGC 58541-1	indica admix	Sierra Leone	GL7-Hap1	T	C		T	G	T	T	C		G	T	G	T	G	G	G	C	C	T	A	G	T	A	A	T	G	T	G	C	G	G	G	G	G	C	T	G	A	C	C	G	C	A	G	G
IRIS 313-8457	SARA::IRGC 66631-1	indica	Indonesia	GL7-Hap1	T	C	A	T	G	T	T	C		G	T	G	T	G	G	G	C	C	T	A	G	T	A	A	T	G	T	G	C	G	G	G	G	G	C	T	G	A	C	C	G	C	A	G	G
IRIS 313-7691	IR 28::IRGC 30411-C1	indica	Philippines	GL7-Hap1	T	C	A	T	G	T	T	C		G	T	G	T	G	G	G	C	C	T	A	G	T	A	A	T	G	T	G	C	G	G	G	G	G	C	T	G	A	C	C	G	C	A	G	G
IRIS 313-7698	IR 57920-AC 25-2-B::C1	indica admix		GL7-Hap1	T		A	T	G	T	T	C		G	T	G	T	G	G	G	C	C	T	A	G	T	A	A	T	G	T	G	C	G	G	G	G	G	C	T	G	A	C	C	G	C	A	G	G
IRIS 313-11446	NAPDAI::IRGC 52009-1	indica	India	GL7-Hap1	T		A	T	G	T	T	C		G	T	G	T	G	G	G	C	C	T	A	G	T	A	A	T	G	T	G	C	G	G	G	G	G	C	T	G	A	C	C	G	C	A	G	G
IRIS 313-11991	CHON::IRGC 78776-1	indica	Lao People's Democratic Republic	GL7-Hap1	T	C	A	T	G	T	T	C		G	T	G	T	G	G	G	C	C	T	A	G	T	A	A	T	G	T	G	C	G	G	G	G	G	C	T	G	A	C	C	G	C	A	G	G
IRIS 313-10513	LUBANG PUTI::IRGC 5429-1	indica admix		GL7-Hap1	T	C		T	G	T	T	C		G	T	G	T	G	G	G	C	C	T	A	G	T	A	A	T	G	T	G	C	G	G	G	G	G	C	T	G	A	C	C	G	C	A	G	G
IRIS 313-10955	PADI PUYUH::IRGC 25532-1	indica	Indonesia	GL7-Hap1	T		A	T	G	T	T	C		G	T	G	T	G	G	G	C	C	T	A	G	T	A	A	T	G	T	G	C	G	G	G	G	G	C	T	G	A	C	C	G	C	A	G	G
IRIS 313-11110	SAYAM::IRGC 31538-2	indica	Sri Lanka	GL7-Hap1	T	C	A	T	G	T	T	C		G	T	G	T	G	G	G	C	C	T	A	G	T	A	A	T	G	T	G	C	G	G	G	G	G	C	T	G	A	C	C	G	C	A	G	G
IRIS 313-11120	GURULEY::IRGC 32441-1	indica	Bhutan	GL7-Hap1	T	C	A	T	G	T	T	C		G	T	G	T	G	G	G	C	C	T	A	G	T	A	A	T	G	T	G	C	G	G	G	G	G	C	T	G	A	C	C	G	C	A	G	G
IRIS 313-11162	SABRAN::IRGC 34630-1	indica	Indonesia	GL7-Hap1	T	C	A	T	G	T	T	C		G	T	G	T	G	G	G	C	C	T	A	G	T	A	A	T	G	T	G	C	G	G	G	G	G	C	T	G	A	C	C	G	C	A	G	G
IRIS 313-11088	SRAU KHSAI::IRGC 29896-2	indica	Cambodia	GL7-Hap1	T	C		T	G	T	T	C		G	T	G	T	G	G	G	C	C	T	A	G	T	A	A	T	G	T	G	C	G	G	G	G	G	C	T	G	A	C	C	G	C	A	G	G
IRIS 313-11193	GAHB AWY 2-1::IRGC 36549-2	indica	Thailand	GL7-Hap1	T	C		T	G	T	T	C		G	T	G	T	G	G	G	C	C	T	A	G	T	A	A	T	G	T	G	C	G	G	G	G	G	C	T	G	A	C	C	G	C	A	G	G
IRIS 313-11288	ARC 18434::IRGC 42429-2	indica admix	India	GL7-Hap1	T	C	A	T	G	T	T	C		G	T	G	T	G	G	G	C	C	T	A	G	T	A	A	T	G	T	G	C	G	G	G	G	G	C	T	G	A	C	C	G	C	A	G	G
IRIS 313-11330	ALAMINOS::IRGC 44268-2	indica	Philippines	GL7-Hap1	T	C		T	G	T	T	C		G	T	G	T	G	G	G	C	C	T	A	G	T	A	A	T	G	T	G	C	G	G	G	G	G	C	T	G	A	C	C	G	C	A	G	G
IRIS 313-11410	C 28-16::IRGC 49580-1	indica admix	Myanmar	GL7-Hap1	T	C		T	G	T	T	C		G	T	G	T	G	G	G	C	C	T	A	G	T	A	A	T	G	T	G	C	G	G	G	G	G	C	T	G	A	C	C	G	C	A	G	G
B145	TEQINGXUANHUI	indica admix		GL7-Hap1	T	C	A	T	G	T	T	C		G	T	G	T	G	G	G	C	C	T	A	G	T	A	A	T	G	T	G	C	G	G	G	G	G	C	T	G	A	C	C	G	C	A	G	G
CX382	KOGOMG 1-1	indica		GL7-Hap1	T	C	A	T	G	T	T	C		G	T	G	T	G	G	G	C	C	T	A	G	T	A	A	T	G	T	G	C	G	G	G	G	G	C	T	G	A	C	C	G	C	A	G	G
IRIS 313-8315	ARC 11867::IRGC 40978-1	indica admix	India	GL7-Hap1	T	C	A	T	G	T	T	C		G	T	G	T	G	G	G	C	C	T	A	G	T	A		T	G	T	G	C	G	G	G	G	G	C	T	G	A	C	C	G	C	A	G	G
IRIS 313-9098	SI MERIA::IRGC 66659-1	indica	Indonesia	GL7-Hap1	T	C	A	T	G	T	T	C		G	T	G	T	G	G	G	C	C	T	A	G	T	A		T	G	T	G	C	G	G	G	G	G	C	T	G	A	C	C	G	C	A	G	G
IRIS 313-11368	PANIKELASH::IRGC 46500-2	indica	India	GL7-Hap1	T	C	A	T	G	T	T	C		G	T	G	T	G	G	G	C	C	T	A	G	T	A		T	G	T	G	C	G	G	G	G	G	C	T	G	A	C	C	G	C	A	G	G
IRIS 313-11889	MURGI BRINJ::IRGC 73109-1	indica admix	Pakistan	GL7-Hap1	T	C	A	T	G		T	C		G	T	G	T	G	G	G	C	C	T	A	G	T	A	A	T	G	T	G	C	G	G	G	G	G	C	T	G	A	C	C	G	C	A	G	G
IRIS 313-12229	TAM::IRGC 92253-1	indica	Lao People's Democratic Republic	GL7-Hap1	T	C	A	T	G		T	C		G	T	G	T	G	G	G	C	C	T	A	G	T	A	A	T	G	T	G	C	G	G	G	G	G	C	T	G	A	C	C	G	C	A	G	G
IRIS 313-10820	TJERE MANGGA::IRGC 19116-2	indica	Indonesia	GL7-Hap1	T	C	A	T	G		T	C		G	T	G	T	G	G	G	C	C	T	A	G	T	A	A	T	G	T	G	C	G	G	G	G	G	C	T	G	A	C	C	G	C	A	G	G
IRIS 313-10947	NANE::IRGC 25035-1	indica	Indonesia	GL7-Hap1	T	C	A	T		T	T	C		G	T	G	T	G	G	G	C	C	T	A	G	T	A	A	T	G	T	G	C	G	G	G	G	G	C	T	G	A	C	C	G	C	A	G	G
IRIS 313-11074	KHAO MAK KHAM::IRGC 29533-1	indica	Lao People's Democratic Republic	GL7-Hap1	T	C	A	T	G	T	T	C		G	T	G	T	G	G	G	C	C	T	A	G	T	A	A	T	G	T	G	C	G	G	G	G	G	C	T	G	A	C	C	G	C	A	G	G
IRIS 313-11079	PHAN PHAE::IRGC 29652-2	indica	Lao People's Democratic Republic	GL7-Hap1	T	C	A	T		T	T	C		G	T	G	T	G	G	G	C	C	T	A	G	T	A	A	T	G	T	G	C	G	G	G	G	G	C	T	G	A	C	C	G	C	A	G	G
IRIS 313-11132	KALALAN::IRGC 33154-2	indica admix	Myanmar	GL7-Hap1	T	C	A	T	G		T	C		G	T	G	T	G	G	G	C	C	T	A	G	T	A	A	T	G	T	G	C	G	G	G	G	G	C	T	G	A	C	C	G	C	A	G	G
IRIS 313-11087	PONG SANG A::IRGC 29881-2	indica	Cambodia	GL7-Hap1	T	C	A	T		T	T	C		G	T	G	T	G	G	G	C	C	T	A	G	T	A	A	T	G	T	G	C	G	G	G	G	G	C	T	G	A	C	C	G	C	A	G	G
IRIS 313-11239	B 737 G-KN-23-1::IRGC 39203-2	indica admix	Indonesia	GL7-Hap1	T	C	A	T	G		T	C		G	T	G	T	G	G	G	C	C	T	A	G	T	A	A	T	G	T	G	C	G	G	G	G	G	C	T	G	A	C	C	G	C	A	G	G
IRIS 313-11287	ARC 18371::IRGC 42423-2	indica admix	India	GL7-Hap1	T	C	A	T	G	T	T	C		G	T	G	T	G	G	G	C	C	T	A	G	T	A	A	T	G	T	G	C	G	G	G	G	G	C	T	G	A	C	C	G	C		G	G
IRIS 313-11331	AMPIPIT::IRGC 44272-2	indica	Philippines	GL7-Hap1	T	C	A	T	G	T	T	C		G	T	G	T	G	G	G	C	C	T	A	G	T	A	A	T	G	T	G	C	G	G	G	G	G	C	T	G	A	C	C	G	C	A	G	G
IRIS 313-11405	APYO DAW GYI::IRGC 49386-2	indica	Myanmar	GL7-Hap1	T	C	A	T	G		T	C		G	T	G	T	G	G	G	C	C	T	A	G	T	A	A	T	G	T	G	C	G	G	G	G	G	C	T	G	A	C	C	G	C	A	G	G
CX31	HNANKAR	indica		GL7-Hap1	T	C	A	T	G		T	C		G	T	G	T	G	G	G	C	C	T	A	G	T	A	A	T	G	T	G	C	G	G	G	G	G	C	T	G	A	C	C	G	C	A	G	G
CX375	NERICA-L-1	indica		GL7-Hap1	T	C	A	T	G		T	C		G	T	G	T	G	G	G	C	C	T	A	G	T	A	A	T	G	T	G	C	G	G	G	G	G	C	T	G	A	C	C	G	C	A	G	G
IRIS 313-10030	NS 252::IRGC 68878-1	indica	Madagascar	GL7-Hap1	T	C	A	T	G	T	T	C		G	T	G	T	G	G	G	C	C	T	A	G	T	A	A	T	G	T	G	C	G	G	G	G	G	C	T	G	A	C	C	G	C	A	G	G
IRIS 313-8316	RADIN PAHANG::IRGC 14487-1	indica	Malaysia	GL7-Hap1		C	A	T	G	T	T	C		G	T	G	T	G	G	G	C	C	T	A	G	T	A	A	T	G	T	G	C	G	G	G	G	G	C	T	G	A	C	C	G	C	A	G	G
IRIS 313-8889	LU MAO ZHAN::IRGC 68159-1	indica admix	China	GL7-Hap1	T		A	T	G	T	T	C		G	T	G	T	G	G	G	C	C	T	A	G	T	A	A	T	G	T	G	C	G	G	G	G	G	C	T	G	A	C	C	G	C	A	G	G
IRIS 313-9611	WANGA BARUGULU::IRGC 52261-1	indica	India	GL7-Hap1	T	C	A	T	G	T	T	C		G	T	G	T	G	G	G	C	C	T	A	G	T	A	A	T	G	T	G	C	G	G	G	G	G	C	T	G	A	C	C	G	C	A	G	G
IRIS 313-9832	RANGOON SAMBA::IRGC 11940-1	indica	Sri Lanka	GL7-Hap1	T	C	A	T	G	T	T	C		G	T	G	T	G	G	G	C	C	T	A	G	T	A	A	T	G	T	G	C	G	G	G	G	G	C	T	G	A	C	C	G	C	A	G	G
IRIS 313-10353	HP 3319-2WX-6-4-1-B::IRGC 117331-1	indica admix	Korea, Republic of	GL7-Hap1	T	C	A	T	G	T	T	C		G	T	G	T	G	G	G	C	C	T	A	G	T	A	A	T	G	T	G	C	G		G	G	G	C	T	G	A	C	C	G	C	A	G	G
IRIS 313-10361	IR 63295-AC 209-7::IRGC 117365-1	indica admix	Philippines	GL7-Hap1	T	C	A	T	G	T	T	C		G	T	G	T	G	G	G	C	C	T	A	G	T	A	A	T	G	T	G	C	G		G	G	G	C	T	G	A	C	C	G	C	A	G	G
IRIS 313-10360	IR 57514-PMI 5-B-1-2::IRGC 117372-1	indica admix	Philippines	GL7-Hap1	T	C	A	T	G	T	T	C		G	T	G	T	G	G	G	C	C	T	A	G	T	A	A	T	G	T	G	C	G	G	G	G	G	C	T	G	A	C	C	G	C	A	G	G
IRIS 313-9685	AGEPDAUJSECAN::IRGC 49361-1	indica admix	Union of Soviet Socialist Republics (Former)	GL7-Hap1		C	A	T	G	T	T	C		G	T	G	T	G	G	G	C	C	T	A	G	T	A	A	T	G	T	G	C	G	G	G	G	G	C	T	G	A	C	C	G	C	A	G	G
IRIS 313-7773	SEBERANG MR 77::C1	indica		GL7-Hap1		C	A	T	G	T	T	C		G	T	G	T	G	G	G	C	C	T	A	G	T	A	A	T	G	T	G	C	G	G	G	G	G	C	T	G	A	C	C	G	C	A	G	G
IRIS 313-7685	IR 19746-28-2-2::IRGC 78072-C1	indica	Philippines	GL7-Hap1	T	C	A	T	G	T	T	C		G	T	G	T	G	G	G	C	C	T	A	G	T	A	A	T	G	T	G	C	G	G	G	G	G	C	T	G	A	C	C	G	C	A	G	G
IRIS 313-8844	ARC 14060::IRGC 41374-1	indica	India	GL7-Hap1	T	C	A	T	G	T	T	C		G	T	G	T	G	G	G	C	C	T	A	G	T	A	A	T	G	T	G	C	G	G	G	G	G	C	T	G	A	C	C	G	C		G	G
IRIS 313-9406	LEUANG SAWED::IRGC 78268-1	indica	Thailand	GL7-Hap1	T		A	T	G	T	T	C		G	T	G	T	G	G	G	C	C	T	A	G	T	A	A	T	G	T	G	C	G	G	G	G	G	C	T	G	A	C	C	G	C	A	G	G
IRIS 313-9732	MAMORIAKA::IRGC 68672-1	indica	Madagascar	GL7-Hap1	T		A	T	G	T	T	C		G	T	G	T	G	G	G	C	C	T	A	G	T	A	A	T	G	T	G	C	G	G	G	G	G	C	T	G	A	C	C	G	C	A	G	G
IRIS 313-11138	NGASEIN THEEDAT (C 30)::IRGC 33504-2	indica	Myanmar	GL7-Hap1	T		A	T	G	T	T	C		G	T	G	T	G	G	G	C	C	T	A	G	T	A	A	T	G	T	G	C	G	G	G	G	G	C	T	G	A	C	C	G	C	A	G	G
IRIS 313-11211	KADAMSAIL::IRGC 37468-2	indica	Bangladesh	GL7-Hap1	T	C	A	T	G	T	T	C		G	T	G	T	G	G	G	C	C	T	A	G	T	A	A	T	G	T	G	C	G	G	G	G	G	C	T	G	A	C	C	G	C	A	G	G
IRIS 313-11212	KALOBONA::IRGC 37478-2	indica	Bangladesh	GL7-Hap1	T	C	A	T		T	T	C		G	T	G	T	G	G	G	C	C	T	A	G	T	A	A	T	G	T	G	C	G	G	G	G	G	C	T	G	A	C	C	G	C	A	G	G
B011	CO 22	indica admix		GL7-Hap1	T	C	A	T	G	T	T	C		G	T	G	T	G	G	G	C	C	T	A	G	T	A	A	T	G	T	G	C	G	G	G	G	G	C	T	G	A	C	C	G	C	A	G	G
B246	LAOZAOGU	indica admix		GL7-Hap1		C	A	T	G	T	T	C		G	T	G	T	G	G	G	C	C	T	A	G	T	A	A	T	G	T	G	C	G	G	G	G	G	C	T	G	A	C	C	G	C	A	G	G
CX134	IRBB7	indica		GL7-Hap1	T	C	A	T	G	T	T	C		G	T	G	T	G	G	G	C	C	T	A	G	T	A	A	T	G	T	G	C	G	G	G	G	G	C	T	G	A	C	C	G	C	A	G	G
CX182	SLG1	indica admix		GL7-Hap1	T	C	A	T	G	T	T	C		G	T	G	T	G	G	G	C	C	T	A	G	T	A	A	T	G	T	G	C	G	G	G	G	G	C	T	G	A	C	C	G	C	A	G	G
CX343	WANXIAN 77	indica admix		GL7-Hap1		C	A	T	G	T	T	C		G	T	G	T	G	G	G	C	C	T	A	G	T	A	A	T	G	T	G	C	G	G	G	G	G	C	T	G	A	C	C	G	C	A	G	G
CX376	NERICA-L-20	indica		GL7-Hap1	T	C	A	T	G	T	T	C		G	T	G	T	G	G	G	C	C	T	A	G	T	A	A	T	G	T	G	C	G	G	G	G	G	C	T	G	A	C	C	G	C	A	G	G
CX8	CHENGHUI 448	indica admix		GL7-Hap1	T	C	A	T	G	T	T	C		G	T	G	T	G	G	G	C	C	T	A	G	T	A	A	T	G	T	G	C	G	G	G	G	G	C	T	G	A	C	C	G	C	A	G	G
IRIS 313-10285	SICAN::IRGC 117029-1	indica admix	Peru	GL7-Hap1	T	C	A	T	G	T	T	C		G	T	G	T	G	G	G	C	C	T	A	G	T	A	A	T	G	T	G	C	G	G	G	G	G	C	T	G	A	C	C	G	C	A	G	G
IRIS 313-9917	CHANDINA::IRGC 36420-1	indica	Sri Lanka	GL7-Hap1	T	C	A	T	G	T	T	C		G	T	G	T	G	G	G	C	C	T	A	G	T	A	A	T	G	T	G	C	G	G	G	G	G	C	T	G	A	C	C	G	C	A	G	G
IRIS 313-10007	GARURA::IRGC 64111-1	indica admix	Nepal	GL7-Hap1	T	C	A	T	G	T	T	C		G	T	G	T	G	G	G	C	C	T	A	G	T	A	A	T	G	T	G	C	G	G	G	G	G	C	T	G	A	C	C	G	C	A	G	G
IRIS 313-9102	MANUS::IRGC 71570-1	indica	Malaysia	GL7-Hap1	T	C		T	G	T	T	C		G	T	G	T	G	G	G	C	C	T	A	G	T	A	A	T	G	T	G	C	G	G	G	G	G	C	T	G	A	C	C	G	C	A	G	G
IRIS 313-7688	IR 22::IRGC 11356-C1	indica	Philippines	GL7-Hap1	T	C	A	T	G	T	T	C		G	T	G	T	G	G	G	C	C	T	A	G	T	A	A	T	G	T	G	C	G	G	G	G	G	C	T	G	A	C	C	G	C	A	G	G
IRIS 313-7641	B 6144-MR-6-0-0::C1	indica admix		GL7-Hap1	T	C	A	T	G	T	T	C		G	T	G	T	G	G	G	C	C	T	A	G	T	A	A	T	G	T	G	C	G	G	G	G	G	C	T	G	A	C	C	G	C	A	G	G
IRIS 313-8212	GIZA 178::GERVEX 1681-C1	indica admix		GL7-Hap1	T	C	A	T	G	T	T	C		G	T	G	T	G	G	G	C	C	T	A	G	T	A	A	T	G	T	G	C	G	G	G	G	G	C	T	G	A	C	C	G	C	A	G	G
IRIS 313-11565	KUSUM KATIKI::IRGC 59099-1	indica	Nepal	GL7-Hap1	T	C	A	T	G	T	T	C		G	T	G	T	G	G	G	C	C	T	A	G	T	A	A	T	G	T	G	C	G	G	G	G	G	C	T	G	A	C	C	G	C	A	G	G
IRIS 313-11838	LEUM DERN::IRGC 71288-1	indica	Thailand	GL7-Hap1	T	C	A	T	G	T	T	C		G	T	G	T	G	G	G	C	C	T	A	G	T	A	A	T	G	T	G	C	G	G	G	G	G	C	T	G	A	C	C	G	C	A	G	G
IRIS 313-11974	NKUMBAN NDINGO::IRGC 77718-1	indica	Liberia	GL7-Hap1	T		A	T	G	T	T	C		G	T	G	T	G	G	G	C	C	T	A	G	T	A	A	T	G	T	G	C	G	G	G	G	G	C	T	G	A	C	C	G	C	A	G	G
IRIS 313-12290	JON JAN::IRGC 97633-1	indica admix	Myanmar	GL7-Hap1	T		A	T	G	T	T	C		G	T	G	T	G	G	G	C	C	T	A	G	T	A	A	T	G	T	G	C	G	G	G	G	G	C	T	G	A	C	C	G	C	A	G	G
IRIS 313-12305	PA KHENG KHAW::IRGC 98779-1	indica	Lao People's Democratic Republic	GL7-Hap1	T		A	T	G	T	T	C		G	T	G	T	G	G	G	C	C	T	A	G	T	A	A	T	G	T	G	C	G	G	G	G	G	C	T	G	A	C	C	G	C	A	G	G
IRIS 313-10628	O. SATIVA::IRGC 10164-2	indica	India	GL7-Hap1	T	C	A	T	G	T	T	C		G	T	G	T	G	G	G	C	C	T	A	G	T	A	A	T	G	T	G	C	G	G	G	G	G	C	T	G	A	C	C	G	C	A	G	G
IRIS 313-10659	LONG MA::IRGC 11867-1	indica	Lao People's Democratic Republic	GL7-Hap1	T	C		T	G	T	T	C		G	T	G	T	G	G	G	C	C	T	A	G	T	A	A	T	G	T	G	C	G	G	G	G	G	C	T	G	A	C	C	G	C	A	G	G
IRIS 313-10667	ARC 7236::IRGC 12335-1	indica	India	GL7-Hap1	T	C		T	G	T	T	C		G	T	G	T	G	G	G	C	C	T	A	G	T	A	A	T	G	T	G	C	G	G	G	G	G	C	T	G	A	C	C	G	C	A	G	G
IRIS 313-10775	INDEL::IRGC 17748-2	indica admix	Indonesia	GL7-Hap1	T	C		T	G	T	T	C		G	T	G	T	G	G	G	C	C	T	A	G	T	A	A	T	G	T	G	C	G	G	G	G	G	C	T	G	A	C	C	G	C	A	G	G
IRIS 313-10937	PULUT WAJIT::IRGC 24624-1	indica	Indonesia	GL7-Hap1	T	C		T	G	T	T	C		G	T	G	T	G	G	G	C	C	T	A	G	T	A	A	T	G	T	G	C	G	G	G	G	G	C	T	G	A	C	C	G	C	A	G	G
IRIS 313-11160	B 38::IRGC 34409-1	indica	Liberia	GL7-Hap1	T	C		T	G	T	T	C		G	T	G	T	G	G	G	C	C	T	A	G	T	A	A	T	G	T	G	C	G	G	G	G	G	C	T	G	A	C	C	G	C	A	G	G
IRIS 313-11220	CHITRAJ 14-134::IRGC 37837-2	indica	Bangladesh	GL7-Hap1	T	C	A	T	G	T	T	C		G	T	G	T	G	G	G	C	C	T	A	G	T	A	A	T	G	T	G	C	G	G	G	G	G	C	T	G	A	C	C	G	C	A	G	G
B030	JAIBATTEY	indica admix		GL7-Hap1	T	C	A	T	G	T	T	C		G	T	G	T	G	G	G	C	C	T	A	G	T	A	A	T	G	T	G	C	G	G	G	G	G	C	T	G	A	C	C	G	C	A	G	G
B155	BAOXIE-7B	indica admix		GL7-Hap1	T		A	T	G	T	T	C		G	T	G	T	G	G	G	C	C	T	A	G	T	A	A	T	G	T	G	C	G	G	G	G	G	C	T	G	A	C	C	G	C	A	G	G
CX153	JALMAGNA	indica		GL7-Hap1	T		A	T	G	T	T	C		G	T	G	T	G	G	G	C	C	T	A	G	T	A	A	T	G	T	G	C	G	G	G	G	G	C	T	G	A	C	C	G	C	A	G	G
CX267	IET1444	indica admix		GL7-Hap1	T	C		T	G	T	T	C		G	T	G	T	G	G	G	C	C	T	A	G	T	A	A	T	G	T	G	C	G	G	G	G	G	C	T	G	A	C	C	G	C	A	G	G
IRIS 313-9818	C 1 6-5-2::IRGC 10669-1	admix	Mexico	GL7-Hap1	T		A	T	G	T	T	C		G	T	G	T	G	G	G	C	C	T	A	G	T	A	A	T	G	T	G	C	G	G	G	G	G	C	T	G	A	C	C	G	C	A	G	G
IRIS 313-11608	KHAO BAWNG::IRGC 61260-1	indica	Thailand	GL7-Hap1	T	C	A	T	G		T	C		G	T	G	T	G	G	G	C	C	T	A	G	T	A	A	T	G	T	G	C	G	G	G	G	G	C	T	G	A	C	C	G	C	A	G	G
IRIS 313-11783	MAMA TABALI::IRGC 69720-1	indica admix	Gambia	GL7-Hap1	T	C	A	T	G	T	T	C		G	T	G	T	G	G	G	C	C	T	A	G	T	A	A	T	G	T	G	C	G	G	G	G	G	C	T	G	A	C	C	G	C	A	G	G
IRIS 313-12128	HMA GNENG::IRGC 85751-1	indica	Lao People's Democratic Republic	GL7-Hap1	T	C	A	T	G		T	C		G	T	G	T	G	G	G	C	C	T	A	G	T	A	A	T	G	T	G	C	G	G	G	G	G	C	T	G	A	C	C	G	C	A	G	G
IRIS 313-8450	498-2A BR 8::IRGC 5891-1	indica	India	GL7-Hap1	T	C	A	T	G	T	T	C		G	T	G	T	G	G	G	C	C	T	A	G	T	A	A	T	G	T	G	C	G	G	G	G	G	C	T	G	A	C		G	C	A	G	G
IRIS 313-10048	MOVE (MOKOLE)::IRGC 69739-1	indica admix	Benin	GL7-Hap1	T	C	A	T	G	T	T	C		G	T	G	T	G	G	G	C	C		A	G	T	A	A	T	G	T	G	C	G	G	G	G	G	C	T	G	A	C	C	G	C	A	G	G
IRIS 313-9182	KHAO MON::IRGC 60764-1	indica admix	Myanmar	GL7-Hap1	T	C	A	T	G	T	T	C		G	T	G	T	G	G	G	C	C	T	A	G	T	A	A	T	G	T	G	C	G	G	G	G	G	C	T	G	A	C	C	G	C	A	G	G
IRIS 313-7815	WAS 198-B-3-1-3::C1	indica		GL7-Hap1	T	C	A	T	G	T	T	C		G	T	G	T	G	G	G	C	C	T	A	G	T	A	A	T	G	T	G	C	G	G	G	G	G	C	T	G	A	C	C		C	A	G	G
IRIS 313-10576	BAANYALOJOPOIHUN::IRGC 7928-2	indica	Sierra Leone	GL7-Hap1	T	C	A	T	G	T	T	C		G	T	G	T	G	G	G	C	C	T	A	G	T	A	A	T	G	T	G	C	G	G	G	G	G	C	T	G	A	C	C	G	C	A	G	G
IRIS 313-11000	MAIRUL::IRGC 27170-1	indica	Indonesia	GL7-Hap1	T	C	A	T	G	T	T	C		G	T	G	T	G	G	G	C	C	T	A	G	T	A	A	T	G	T	G	C	G	G	G	G	G	C	T	G	A	C	C	G	C	A	G	G
IRIS 313-11108	B 12::IRGC 31293-1	indica	Liberia	GL7-Hap1	T	C	A	T	G	T	T	C		G	T	G	T	G	G	G	C	C	T	A	G	T	A	A	T	G	T	G	C	G	G	G	G	G	C	T	G	A	C	C	G		A	G	G
IRIS 313-11271	ARC 14737::IRGC 41729-2	indica	India	GL7-Hap1	T	C	A	T	G	T	T	C		G	T	G	T	G	G	G	C	C	T	A	G	T	A	A	T	G	T	G	C	G	G	G	G	G	C	T	G	A	C	C	G	C	A	G	G
IRIS 313-11848	PULUT BURUNG::IRGC 71655-1	indica	Malaysia	GL7-Hap1	T	C	A	T	G	T	T	C		G	T	G	T	G	G	G	C	C	T	A	G	T	A	A		G	T	G	C	G	G	G	G	G	C	T	G	A	C	C	G	C	A	G	G
IRIS 313-15896	FEDEARROZ 50::G1	indica		GL7-Hap1	T	C	A	T	G	T	T	C		G	T	G	T	G	G	G	C	C	T	A	G	T	A	A	T	G	T	G	C	G	G	G	G	G	C	T	G	A	C	C	G	C	A	G	G
IRIS 313-9555	CHUA DAU::IRGC 4785-1	indica admix	China	GL7-Hap1	T	C	A	T	G	T	T	C		G	T	G	T	G	G	G	C	C	T	A	G	T	A	A	T	G	T	G	C	G	G	G	G	G	C	T	G	A	C	C	G	C	A	G	G
IRIS 313-10421	WAR 72-2-1-1::IRGC 117361-1	indica admix	Sierra Leone	GL7-Hap1	T	C	A	T	G	T	T	C		G	T	G	T	G	G	G	C	C	T	A	G	T	A	A	T	G	T		C	G	G	G	G	G	C	T	G	A	C	C	G	C	A	G	G
IRIS 313-9314	KAAKARAN::IRGC 27138-1	indica admix	Indonesia	GL7-Hap1	T	C	A	T	G	T	T	C		G	T	G	T	G	G	G	C	C	T	A	G	T	A	A	T	G	T	G	C	G	G	G	G	G	C	T	G	A	C	C	G	C	A	G	G
IRIS 313-8412	FEI GAI 122::IRGC 63599-1	indica admix	China	GL7-Hap1	T	C	A	T	G	T	T	C		G	T	G	T	G	G	G	C	C	T	A	G	T	A	A	T	G	T	G	C	G	G	G	G	G	C	T	G	A	C	C	G	C	A	G	G
IRIS 313-8474	PAH WEAN::IRGC 78276-1	indica	Thailand	GL7-Hap1	T	C	A	T	G	T	T	C		G	T	G	T	G	G	G	C	C	T	A		T	A	A	T	G	T	G	C	G	G	G	G	G	C	T	G	A	C	C	G	C	A	G	G
IRIS 313-8704	ROPA::IRGC 74774-1	indica	India	GL7-Hap1	T	C	A	T	G	T	T	C		G	T	G	T	G	G	G	C	C	T	A	G	T	A	A	T	G	T	G	C	G	G	G	G	G	C	T	G	A	C	C	G	C	A	G	G
IRIS 313-8754	TYPE 50::IRGC 74782-1	indica	India	GL7-Hap1	T	C	A	T	G	T	T	C		G	T	G	T	G	G	G	C	C	T	A	G	T	A	A	T	G	T	G	C	G	G	G	G	G	C	T	G	A	C	C	G	C	A	G	G
IRIS 313-8980	E DAW HAWM::IRGC 47938-1	indica	Thailand	GL7-Hap1	T	C	A	T	G	T	T	C		G	T	G	T	G	G	G	C	C	T	A	G	T	A	A	T	G	T	G	C	G	G	G	G	G	C	T	G	A	C	C	G	C	A	G	G
IRIS 313-8996	SRAU SENG::IRGC 30290-1	indica	Viet Nam	GL7-Hap1	T	C	A	T	G	T	T	C		G	T	G	T	G	G	G	C	C	T	A	G	T	A	A	T	G	T	G	C	G	G	G	G	G	C	T	G	A	C	C	G	C	A	G	G
IRIS 313-9560	ARC 11857::IRGC 40972-1	indica admix	India	GL7-Hap1	T	C	A	T	G	T	T	C		G	T	G	T	G	G	G	C	C	T	A	G	T	A	A	T	G	T	G	C	G	G	G	G	G	C	T	G	A	C	C	G	C	A	G	G
IRIS 313-10148	CAUVERY::IRGC 45255-1	indica admix	India	GL7-Hap1	T	C	A	T	G	T	T	C		G	T	G	T	G	G	G	C	C	T	A	G	T	A	A	T	G	T	G	C	G	G	G	G	G	C	T	G	A	C	C	G	C	A	G	G
IRIS 313-10293	ECIA 24-107-1::IRGC 116978-1	indica	Cuba	GL7-Hap1	T	C	A	T	G	T	T	C		G	T		T	G	G	G	C	C	T	A	G	T	A	A	T	G	T	G	C	G	G	G	G	G	C	T	G	A	C	C	G	C	A	G	G
IRIS 313-9740	ROJOFOTSY::IRGC 69402-1	indica	Madagascar	GL7-Hap1	T	C	A	T	G	T	T	C		G	T		T	G	G	G	C	C	T	A	G	T	A	A	T	G	T	G	C	G	G	G	G	G	C	T	G	A	C	C	G	C	A	G	G
IRIS 313-11437	CAMPECHE A 79::IRGC 51102-1	indica	Mexico	GL7-Hap1	T	C	A	T	G	T	T	C		G	T	G	T	G	G	G	C	C	T	A	G	T	A	A	T	G	T	G	C	G	G	G	G	G	C	T	G	A		C	G	C	A	G	G
IRIS 313-11467	MACAPAGAL::IRGC 52927-1	indica	Philippines	GL7-Hap1	T	C	A	T	G	T	T	C		G	T	G	T	G	G	G	C	C	T	A	G	T	A	A	T	G	T	G	C	G	G	G	G	G	C	T	G	A	C	C	G	C	A	G	G
IRIS 313-11509	PRADOO DAENG::IRGC 55265-1	indica	Thailand	GL7-Hap1	T	C	A	T	G	T	T	C		G		G	T	G	G	G	C	C	T	A	G	T	A	A	T	G	T	G	C	G	G	G	G	G	C	T	G	A	C	C	G	C	A	G	G
IRIS 313-11549	TAUNGYA SABA::IRGC 58226-1	indica admix	Myanmar	GL7-Hap1	T	C	A	T	G	T	T	C		G	T	G	T	G	G	G	C	C	T	A	G	T	A	A	T	G	T	G	C	G	G	G	G	G	C	T	G	A	C	C	G	C	A	G	G
IRIS 313-11680	KHAO BUN MI::IRGC 64366-2	indica	Thailand	GL7-Hap1	T	C	A	T	G	T	T	C		G	T	G	T	G	G	G	C	C	T	A	G	T	A	A	T	G	T	G	C	G	G	G	G	G	C	T	G	A	C	C	G	C	A	G	G
IRIS 313-11827	KARI GURMATIA::IRGC 70850-1	indica	India	GL7-Hap1	T	C	A	T	G	T	T	C		G	T	G	T	G	G	G	C	C	T	A	G	T	A	A	T	G	T	G	C	G	G		G	G	C	T	G	A	C	C	G	C	A	G	G
IRIS 313-11839	MUAY::IRGC 71318-1	indica	Thailand	GL7-Hap1	T	C	A	T	G	T	T	C		G	T	G	T	G	G	G	C	C	T	A	G	T	A	A	T	G	T	G	C	G	G	G	G		C	T	G	A	C	C	G	C	A	G	G
IRIS 313-11957	DAW LUEY 4-3::IRGC 76929-1	indica admix	Thailand	GL7-Hap1	T	C	A	T	G	T	T	C		G	T	G	T	G	G	G	C	C	T	A	G	T	A	A	T	G	T	G	C	G	G	G	G	G	C	T	G	A	C	C	G	C	A	G	G
IRIS 313-11983	KERIBAREFOR::IRGC 78454-1	indica	Burkina Faso	GL7-Hap1	T	C	A	T	G	T	T	C		G	T	G	T	G	G	G	C	C	T	A	G	T	A	A	T	G	T	G	C	G	G		G	G	C	T	G	A	C	C	G	C	A	G	G
IRIS 313-10681	KHAN THAI DO::IRGC 12990-1	indica	Lao People's Democratic Republic	GL7-Hap1	T	C	A	T	G	T	T	C		G	T	G	T	G	G	G	C	C	T	A	G	T	A	A	T	G	T	G	C	G	G	G	G	G	C	T	G	A	C	C	G	C	A	G	G
IRIS 313-10682	PA KHENG::IRGC 12996-1	indica	Lao People's Democratic Republic	GL7-Hap1	T	C	A	T	G	T	T	C		G	T	G	T	G	G	G	C	C	T	A	G	T	A	A	T	G	T	G	C	G	G	G	G	G	C	T	G	A	C	C	G	C	A	G	G
IRIS 313-10705	PADI PULOT MELAYANG::IRGC 14391-2	indica admix	Malaysia	GL7-Hap1	T	C	A	T	G	T	T	C		G		G	T	G	G	G	C	C	T	A	G	T	A	A	T	G	T	G	C	G	G	G	G	G	C	T	G	A	C	C	G	C	A	G	G
IRIS 313-10904	KREM KRAHAM::IRGC 22981-2	indica	Cambodia	GL7-Hap1	T	C	A	T	G	T	T	C		G	T	G	T	G	G	G	C	C	T	A	G	T	A	A	T	G	T	G	C	G	G	G	G	G	C	T	G	A	C	C	G	C	A	G	G
IRIS 313-10910	NEANG MAC::IRGC 23071-1	indica	Cambodia	GL7-Hap1	T	C	A	T	G	T	T	C		G	T	G	T	G	G	G	C	C	T	A	G	T	A	A	T	G	T	G	C	G	G	G	G	G	C	T	G	A	C	C	G	C	A	G	G
IRIS 313-10913	PHAT PRORMOL::IRGC 23143-1	indica	Cambodia	GL7-Hap1	T	C	A	T	G	T	T	C		G	T	G	T	G	G	G	C	C	T	A	G	T	A	A	T	G	T	G	C	G	G	G	G	G	C	T	G	A	C	C	G	C	A	G	G
IRIS 313-10951	JENDA ABANG::IRGC 25413-2	indica	Indonesia	GL7-Hap1	T	C	A	T	G	T	T	C			T	G	T	G	G	G	C	C	T	A	G	T	A	A	T	G	T	G	C	G	G	G	G	G	C	T	G	A	C	C	G	C	A	G	G
IRIS 313-11090	KEO LAI::IRGC 29969-2	indica	Lao People's Democratic Republic	GL7-Hap1	T	C	A	T	G	T	T	C		G	T	G	T	G	G	G	C	C	T	A	G	T	A	A	T	G	T	G	C	G	G	G	G	G	C	T	G	A	C	C	G	C	A	G	G
IRIS 313-11091	KHAO NON::IRGC 30051-1	indica admix	Lao People's Democratic Republic	GL7-Hap1	T	C	A	T	G	T	T	C		G	T	G	T	G	G	G	C	C	T	A	G	T	A	A	T	G	T	G	C	G	G	G	G	G	C	T	G	A	C	C	G	C	A	G	G
IRIS 313-11200	BR 52-87-1::IRGC 36849-2	indica	India	GL7-Hap1	T	C	A	T	G	T	T	C		G	T	G	T	G	G	G	C	C	T	A	G	T	A	A	T	G	T	G	C	G	G	G	G	G	C	T	G	A	C	C	G	C	A	G	G
IRIS 313-11222	DUDHSWAR 15-157::IRGC 37967-2	indica	Bangladesh	GL7-Hap1	T	C	A	T	G	T	T	C		G	T	G	T	G	G	G	C	C	T	A	G	T	A	A	T	G	T	G	C	G	G	G	G	G	C	T	G	A	C		G	C	A	G	G
IRIS 313-11349	BACHHAIKALMA::IRGC 45003-2	indica	India	GL7-Hap1	T	C	A	T	G	T	T	C		G	T	G	T	G	G	G	C	C	T	A	G	T	A	A	T	G	T	G	C	G	G	G	G		C	T	G	A	C	C	G	C	A	G	G
IRIS 313-11357	CR 579-1-3::IRGC 45443-2	indica	India	GL7-Hap1	T	C	A	T	G	T	T	C		G	T	G	T	G	G	G	C	C	T	A	G	T	A	A	T	G	T	G	C	G	G	G	G	G	C	T	G	A	C	C	G	C	A	G	G
IRIS 313-11363	KHEJURTHUPI::IRGC 46137-2	indica	India	GL7-Hap1	T	C	A	T	G	T	T	C		G	T	G	T	G	G	G	C	C	T	A	G	T	A	A	T	G	T	G	C	G	G	G	G	G	C	T	G	A	C	C	G	C	A	G	G
IRIS 313-11369	RANACHANDRABHOG::IRGC 46567-2	indica	India	GL7-Hap1	T	C	A	T	G	T	T	C		G	T	G	T	G	G	G	C	C	T	A	G	T	A	A	T	G	T	G	C	G	G	G	G	G	C	T	G	A	C	C	G	C	A	G	G
IRIS 313-11381	LINANGAN::IRGC 47255-2	indica	Philippines	GL7-Hap1	T	C	A	T	G	T	T	C		G	T	G	T	G	G	G	C	C	T	A	G	T	A	A	T	G	T	G	C	G	G	G	G	G	C	T	G	A	C	C	G	C	A	G	G
IRIS 313-11403	AEB 368 RIP P TYPE ADT::IRGC 49359-2	indica admix	India	GL7-Hap1	T	C	A	T	G	T	T	C		G	T	G	T	G	G	G	C	C	T	A	G	T	A	A	T	G	T	G	C	G	G	G	G	G	C	T	G	A	C	C	G	C	A	G	G
CX364	42686	indica		GL7-Hap1	T	C	A	T	G	T	T	C		G	T	G	T	G	G	G	C	C	T	A	G	T	A	A	T	G	T	G	C	G	G	G	G	G	C	T	G	A	C	C	G	C	A	G	G
IRIS 313-11904	PADI SIRANDAH KUNING::IRGC 73762-1	indica	Indonesia	GL7-Hap1	T	C	A	T	G	T	T	C		G	T	G	T	G	G	G	C	C	T	A	G	T	A	A	T	G	T	G	C	G	G	G	G	G	C	T	G	A	C	C	G	C	A	G	G
IRIS 313-10971	BADAL::IRGC 26290-2	indica	Bangladesh	GL7-Hap1	T	C	A	T	G	T	T	C		G	T		T	G	G	G	C	C	T	A	G	T	A	A	T	G	T	G	C	G	G	G	G	G	C	T	G	A	C	C	G	C	A	G	G
IRIS 313-9637	BONG BOI::IRGC 32094-1	indica	Viet Nam	GL7-Hap1	T	C	A	T	G	T	T	C		G	T	G	T	G		G	C	C	T	A	G	T	A	A	T	G	T	G	C	G	G	G	G	G	C	T	G	A	C	C	G	C	A	G	G
IRIS 313-10990	BALIBUD::IRGC 26871-1	indica admix	Philippines	GL7-Hap1	T	C	A	T	G	T	T	C		G	T	G	T	G		G	C	C	T	A	G	T	A	A	T	G	T	G	C	G	G	G	G	G	C	T	G	A	C	C	G	C	A	G	G
IRIS 313-9575	MAE YEU::IRGC 64509-1	indica	Thailand	GL7-Hap1	T		A	T	G	T	T	C		G	T	G	T	G	G	G		C	T	A	G	T	A	A	T	G	T	G	C	G	G	G	G	G	C	T	G	A	C	C	G	C	A	G	G
IRIS 313-9317	VEN THAP::IRGC 56138-1	indica admix	Viet Nam	GL7-Hap1	T	C	A	T	G	T	T	C		G	T	G	T	G	G	G	C	C	T	A	G	T	A	A	T	G	T	G	C	G	G	G	G	G	C	T	G	A	C	C	G	C	A	G	G
IRIS 313-11936	NEANG MINH TONN::IRGC 75366-2	indica	Cambodia	GL7-Hap1	T	C	A	T	G	T	T	C		G	T	G	T	G	G	G	C	C	T	A	G	T	A	A	T	G		G	C	G		G	G	G	C	T	G	A	C	C	G	C	A	G	G
IRIS 313-12278	MENALAVA::IRGC 97122-1	indica	Madagascar	GL7-Hap1		C	A	T	G	T	T	C		G	T	G	T	G	G	G	C	C	T	A	G	T	A	A	T	G	T	G	C	G		G	G	G	C	T	G	A	C	C	G	C	A	G	G
B048	CISOKAN	indica		GL7-Hap1	T	C	A	T	G	T	T			G	T	G	T	G	G	G	C	C	T	A	G	T	A	A	T	G	T	G	C	G	G	G	G	G	C	T	G	A	C	C	G	C	A	G	G
B157	88B	indica		GL7-Hap1	T	C		T	G		T	C		G	T	G	T	G	G	G	C	C	T	A	G	T	A	A	T	G	T	G	C	G	G	G	G	G	C	T	G	A	C	C	G	C	A	G	G
IRIS 313-11992	CHAO LAO SOUNG::IRGC 78799-1	indica	Lao People's Democratic Republic	GL7-Hap1	T	C		T	G	T	T	C		G	T	G	T	G	G	G	C	C	T	A	G	T	A	A	T	G	T	G	C	G	G	G	G	G	C	T	G	A	C	C	G	C	A	G	G
B013	SRI LANKA 1	indica admix		GL7-Hap1	T	C	A	T	G	T	T	C		G	T	G	T	G	G	G	C	C	T	A	G	T	A	A	T	G	T	G	C	G	G	G	G	G	C	T	G	A	C	C	G	C	A	G	G
B021	SELN 244A6-20	indica admix		GL7-Hap1	T	C		T	G	T	T	C		G	T	G	T	G	G	G	C	C	T	A	G	T	A	A	T	G	T	G	C	G	G	G	G	G	C	T	G	A	C	C	G	C	A	G	G
CX26	AMOL3(SANA)	indica		GL7-Hap1	T	C		T	G	T	T	C		G	T	G	T	G	G	G	C	C	T	A	G	T	A	A	T	G	T	G	C	G	G	G	G	G	C	T	G	A	C	C	G	C	A	G	G
IRIS 313-8292	CARREON	indica	Philippines	GL7-Hap1	T		A	T	G	T	T	C		G	T	G	T	G	G	G	C	C	T	A	G	T	A	A	T	G	T	G	C	G	G	G	G	G	C	T	G	A	C	C	G	C	A	G	G
IRIS 313-8854	CHAKOL::IRGC 77226-1	indica	Bangladesh	GL7-Hap1	T	C		T	G	T	T	C		G	T	G	T	G	G	G	C	C	T	A	G	T	A	A	T	G	T	G	C	G	G	G	G	G	C	T	G	A	C	C	G	C	A	G	G
IRIS 313-10694	HAJI HARUN 38::IRGC 13827-2	indica	Malaysia	GL7-Hap1	T	C	A	T	G	T	T	C		G	T	G	T	G	G	G	C	C	T	A	G	T	A	A	T	G	T	G	C	G	G	G	G	G	C	T	G	A	C	C	G	C	A	G	G
IRIS 313-10715	SUDU KARAYAL::IRGC 15348-1	indica	Sri Lanka	GL7-Hap1	T		A	T	G	T	T	C		G	T	G	T	G	G	G	C	C	T	A	G	T	A	A	T	G	T	G	C	G	G	G	G	G	C	T	G	A	C	C	G	C	A	G	G
IRIS 313-11123	BAZAIL 975::IRGC 32816-2	aus	Bangladesh	GL7-Hap1	T	C	A	T	G	T	T	C		G	T	G	T	G	G	G	C	C	T	A	G	T	A	A	T	G	T	G	C	G	G	G	G	G	C	T	G	A	C	C	G	C	A	G	G
IRIS 313-11181	TAMBA PERAK::IRGC 35534-2	indica	Indonesia	GL7-Hap1	T		A	T	G	T	T	C		G	T	G	T	G	G	G	C	C	T	A	G	T	A	A	T	G	T	G	C	G	G	G	G	G	C	T	G	A	C	C	G	C	A	G	G
IRIS 313-11276	ARC 15063::IRGC 41909-2	indica admix	India	GL7-Hap1	T		A	T	G	T	T	C		G	T	G	T	G	G	G	C	C	T	A	G	T	A	A	T	G	T	G	C	G	G	G	G	G	C	T	G	A	C	C	G	C	A	G	G
B107	DAWANNUO	indica admix		GL7-Hap1	T		A	T	G	T	T	C		G	T	G	T	G	G	G	C	C	T	A	G	T	A	A	T	G	T	G	C	G	G	G	G	G	C	T	G	A	C	C	G	C		G	G
B185	SLK 2-18-2	indica admix		GL7-Hap1	T	C	A	T	G	T	T	C		G	T	G	T	G	G	G	C	C	T	A	G	T	A	A	T	G	T	G	C	G	G	G	G	G	C	T	G	A	C	C	G	C	A	G	G
CX370	CHENGHUI 727	indica		GL7-Hap1	T	C	A	T	G	T	T	C		G	T	G	T	G	G	G	C	C	T	A	G	T	A	A	T	G	T	G	C	G	G	G	G	G	C	T	G	A	C	C	G	C	A	G	G
IRIS 313-8946	ARC 11524::IRGC 42672-1	indica admix	India	GL7-Hap1	T		A	T	G	T	T	C		G	T	G	T	G	G	G	C	C	T	A	G	T	A	A	T	G	T	G	C	G	G	G	G	G	C	T	G	A	C	C	G	C	A	G	G
IRIS 313-10720	HEENDIKWEE::IRGC 15587-2	indica admix	Sri Lanka	GL7-Hap1	T	C		T	G	T	T	C		G	T	G	T	G	G	G	C	C	T	A	G	T	A	A	T	G	T	G	C	G	G	G	G	G	C	T	G	A	C	C	G	C	A	G	G
IRIS 313-7792	TSIPALA 1231::GERVEX 8418-C1	indica admix		GL7-Hap1	T	C	A	T	G	T	T	C		G	T	G	T	G	G	G	C	C	T	A	G	T	A	A	T	G	T	G	C		G	G	G	G	C	T	G	A	C	C	G	C	A	G	G
IRIS 313-8324	POENOET HITAM::IRGC 8193-1	admix	Indonesia	GL7-Hap1	T		A	T	G	T	T	C		G	T	G	T	G	G	G	C	C	T	A	G	T	A	A	T	G	T	G	C	G	G	G	G	G	C	T	G	A	C	C	G	C	A	G	G
B187	RP 1570-44-1	indica admix		GL7-Hap1		C	A	T	G	T	T	C		G	T	G	T	G	G	G	C	C	T	A	G	T	A		T	G	T	G	C	G	G	G	G	G	C	T	G	A	C	C	G	C	A	G	G
IRIS 313-8731	NIBARI::IRGC 67742-1	indica	India	GL7-Hap1	T	C	A	T	G	T	T	C		G	T	G	T	G	G	G	C	C	T	A	G	T	A	A	T	G	T	G	C	G	G	G	G	G	C	T	G	A	C	C	G	C	A	G	G
IRIS 313-10422	WAR 87-7-A10-2-B-B-B-1::IRGC 117362-1	indica admix	Sierra Leone	GL7-Hap1	T		A	T	G	T		C		G		G	T	G	G	G	C	C	T	A	G	T	A	A	T	G	T	G	C	G	G	G	G	G	C	T	G	A	C	C	G	C	A	G	G
CX44	IR58025B	indica		GL7-Hap1	T	C	A	T	G	T	T	C		G	T	G	T	G	G	G	C	C	T	A	G	T	A	A	T	G	T	G	C	G	G	G	G	G	C	T	G	A	C	C	G	C	A	G	G
IRIS 313-9360	BHASAMANIK::IRGC 46954-1	indica	India	GL7-Hap1	T	C		T	G	T	T	C		G	T	G	T	G	G	G	C	C	T	A	G	T	A	A	T	G	T	G	C	G	G	G	G	G	C	T	G	A	C	C	G	C	A	G	G
IRIS 313-11124	BAZAIL 980::IRGC 32817-2	admix	Bangladesh	GL7-Hap1	T	C	A	T	G	T	T	C		G	T	G	T	G	G	G	C	C	T	A	G	T	A	A	T	G	T	G	C	G	G	G	G	G	C	T	G	A	C	C	G	C	A		G
IRIS 313-10002	BW 295-5::IRGC 63098-1	indica	Sri Lanka	GL7-Hap1	T	C	A	T	G	T	T	C		G	T	G	T	G	G	G	C	C	T	A	G	T	A	A	T	G	T	G	C	G	G	G	G		C	T	G	A	C	C	G	C	A	G	G
IRIS 313-9825	MOCHICA::IRGC 11070-1	indica	Peru	GL7-Hap1	T	C	A	T	G	T	T	C		G	T	G	T	G	G	G	C	C	T	A	G	T	A	A	T	G	T	G	C	G	G	G	G	G	C	T	G	A	C	C	G	C	A	G	G
IRIS 313-15898	IR 4630-22-2-5-1-3::G1	indica admix		GL7-Hap1	T	C	A	T	G	T	T	C		G	T	G	T	G	G	G	C	C	T	A	G	T	A	A	T	G	T	G	C	G	G	G	G	G	C	T	G	A	C	C	G	C	A	G	G
IRIS 313-11119	NEP BUNG::IRGC 32207-1	indica admix	Viet Nam	GL7-Hap1	T	C	A	T	G	T	T	C		G	T	G	T	G	G	G	C	C	T	A	G	T	A	A	T	G	T	G	C	G	G	G	G	G	C	T	G	A	C	C	G	C	A	G	G
IRIS 313-11126	ANBAW::IRGC 32932-2	indica admix	Myanmar	GL7-Hap1	T	C	A	T	G	T		C		G	T	G	T	G	G	G	C	C	T	A	G	T	A	A	T	G	T	G	C	G	G	G	G	G	C	T	G	A	C	C	G	C	A	G	G
IRIS 313-8303	SURMATIYA::IRGC 74779-1	indica	India	GL7-Hap1	T		A	T	G	T	T	C		G	T	G	T	G	G	G	C	C	T	A	G	T	A	A	T	G	T	G	C	G	G	G	G	G	C	T	G	A	C	C	G	C	A	G
CX54	LINYITANGDAO	indica admix		GL7-Hap1	T			T	G	T	T	C		G	T	G	T	G	G	G	C	C	T	A	G	T	A	A	T	G	T	G	C	G	G	G	G	G	C	T	G	A	C	C	G	C	A	G	G
IRIS 313-8895	LEUANG DAM::IRGC 78267-1	indica	Thailand	GL7-Hap1	T	C		T	G	T	T	C		G	T	G	T	G	G	G	C	C	T	A	G	T	A	A	T	G	T	G	C	G	G	G	G	G	C	T	G	A	C	C	G	C	A	G	G
IRIS 313-9831	PODIWEE::IRGC 11938-1	indica admix	Sri Lanka	GL7-Hap1	T			T	G	T	T	C		G	T	G	T	G	G	G	C	C	T	A	G	T	A	A	T	G	T	G	C	G	G	G	G	G	C	T	G	A	C	C	G	C		G	G
IRIS 313-11598	GODADANI::IRGC 60944-1	admix	India	GL7-Hap1	T		A	T	G	T	T	C		G	T	G	T	G	G	G	C	C	T	A	G	T	A	A	T	G	T	G	C	G	G	G	G	G	C	T	G	A	C	C	G	C		G	G
B094	ZINUO	indica		GL7-Hap1	T			T	G	T	T	C		G	T	G	T	G	G	G	C	C	T	A	G	T	A	A	T	G	T	G	C	G	G	G	G	G	C	T	G	A	C	C	G	C	A	G	G
IRIS 313-10348	CSR-89 IR-15::IRGC 117326-1	indica admix	India	GL7-Hap1	T	C		T	G	T	T	C		G	T	G	T	G	G	G	C	C	T	A	G	T	A	A	T	G	T	G	C	G	G	G	G	G	C	T	G	A	C	C	G	C	A	G	G
IRIS 313-9120	SONAPATNAI::IRGC 46695-1	admix	India	GL7-Hap1	T	C	A	T	G	T	T			G	T	G	T	G	G	G	C	C	T	A	G	T	A	A	T	G	T	G	C	G	G	G	G	G	C	T	G	A	C	C	G	C	A		G
IRIS 313-11290	ARC 6579::IRGC 42510-1	admix	India	GL7-Hap1	T	C	A	T	G	T	T			G	T	G	T	G	G	G	C	C	T	A	G	T	A	A	T	G	T	G	C	G	G	G	G	G	C	T	G	A	C	C	G	C	A		G
IRIS 313-11616	UPRH 31::IRGC 61503-1	admix	India	GL7-Hap1	T	C	A	T	G	T	T			G	T	G	T	G	G	G	C	C	T	A	G	T	A	A	T	G	T	G	C	G	G	G	G	G	C	T	G	A	C	C	G	C	A		G
IRIS 313-10531	HR 22::IRGC 6394-1	admix	India	GL7-Hap1	T	C		T	G	T	T			G	T	G	T	G	G	G	C	C	T	A	G	T	A	A	T	G	T	G	C	G	G	G	G	G	C	T	G	A	C	C	G	C	A		G
IRIS 313-11130	HTAWPATT::IRGC 33125-2	indica admix	Myanmar	GL7-Hap1	T		A	T	G	T	T			G	T	G	T	G	G		C	C	T	A	G	T	A	A	T	G	T	G	C	G	G	G	G	G	C	T	G	A	C	C	G	C	A	G	G
IRIS 313-9516	NCS 840::IRGC 62530-1	indica	India	GL7-Hap1	T	C	A	T	G	T	T	C		G	T	G	T	G	G	G	C	C	T	A	G	T	A	A	T	G	T	G	C		G	G	G	G	C	T	G	A	C	C	G	C	A	G	G
IRIS 313-12194	EA POUAK::IRGC 89748-1	indica	Lao People's Democratic Republic	GL7-Hap1	T	C	A	T	G	T	T	C		G	T	G	T	G	G	G	C	C	T	A	G	T	A	A	T	G	T	G	C	G	G	G	G	G	C	T	G	A	C	C	G	C	A	G	G
IRIS 313-11177	DELI POCONG::IRGC 35265-1	indica admix	Indonesia	GL7-Hap1	T	C	A	T	G	T	T	C		G	T	G	T	G	G	G	C	C	T	A	G	T	A	A	T	G	T	G	C	G	G	G	G	G	C	T	G	A	C	C	G	C	A	G	G
IRIS 313-10651	PHOU SAO LEUM NYANG::IRGC 11570-2	indica admix	Lao People's Democratic Republic	GL7-Hap1	T			T	G	T	T	C		G	T	G	T	G	G	G	C	C	T	A	G	T	A	A	T	G	T	G	C	G	G	G	G	G	C	T	G	A	C	C	G	C		G	G
IRIS 313-11176	SXC 216::IRGC 35175-1	indica admix	India	GL7-Hap1	T			T	G	T	T	C		G	T	G	T	G	G	G	C	C	T	A	G	T	A	A	T	G	T	G	C	G	G	G	G	G	C	T	G	A	C	C	G	C		G	G
B138	GU 154	indica admix		GL7-Hap1	T			T	G	T	T	C		G	T	G	T	G	G	G	C	C	T	A	G	T	A	A	T	G	T	G	C	G	G	G	G	G	C	T	G	A	C	C	G	C		G	G
B247	JINNANTE B	indica admix		GL7-Hap1	T			T	G	T	T	C		G	T	G	T	G	G	G	C	C	T	A	G	T	A	A	T	G	T	G	C	G	G	G	G	G	C	T	G	A	C	C	G	C		G	G
CX342	WANXIAN 763	indica admix		GL7-Hap1	T			T	G	T	T	C		G	T	G	T	G	G	G	C	C	T	A	G	T	A	A	T	G	T	G	C	G	G	G	G	G	C	T	G	A	C	C	G	C		G	G
B239	ZHENDAO 232	indica		GL7-Hap1	T			T	G	T	T	C		G	T	G	T	G	G	G	C	C	T	A	G	T	A	A	T	G	T	G	C	G	G	G	G	G	C	T	G	A	C	C	G	C		G	G
CX13	R644	indica admix		GL7-Hap1	T			T	G	T	T	C		G	T	G	T	G	G	G	C	C	T	A	G	T	A	A	T	G	T	G	C	G	G	G	G	G	C	T	G	A	C	C	G	C		G	G
IRIS 313-10980	DUDHSAR::IRGC 26458-1	admix	Bangladesh	GL7-Hap1	T	C	A	T	G	T	T			G	T	G	T	G	G	G	C	C	T	A	G	T	A	A	T	G	T	G	C	G	G	G	G	G	C	T	G	A	C	C	G	C	A		G
IRIS 313-9114	LEUANG 28-1-87::IRGC 874-1	indica admix	Thailand	GL7-Hap1	T	C		T	G	T	T	C		G	T	G	T	G	G	G	C	C	T	A	G	T	A		T	G	T	G	C	G	G	G	G	G	C	T	G	A	C	C	G	C	A	G	G
IRIS 313-11733	SHUANG BAI AI 2::IRGC 67309-1	indica	China	GL7-Hap1	T	C		T	G	T	T	C		G	T	G	T	G	G	G	C	C	T	A	G	T	A		T	G	T	G	C	G	G	G	G	G	C	T	G	A	C	C	G	C	A	G	G
CX86	C70	indica admix		GL7-Hap1	T	C		T	G	T	T	C		G	T	G	T	G	G	G	C	C	T	A	G	T	A		T	G	T	G	C	G	G	G	G	G	C	T	G	A	C	C	G	C	A	G	G
IRIS 313-10441	CASIBON::IRGC 589-2	indica admix	Philippines	GL7-Hap1	T	C		T	G	T	T	C		G	T	G	T	G	G	G	C	C	T	A	G	T	A		T	G	T	G	C	G	G	G	G	G	C	T	G	A	C	C	G	C	A	G	G
CX69	MR167	indica admix		GL7-Hap1	T	C	A	T	G	T	T	C		G	T	G	T	G	G	G	C	C	T	A	G	T	A		T	G	T	G	C	G	G	G	G	G	C	T	G	A	C	C		C	A	G	G
B039	IRAT 10	indica admix		GL7-Hap1	T				G	T	T	C		G	T	G	T	G	G	G	C	C	T	A	G	T		A	T	G	T	G	C	G	G	G	G	G	C	T	G	A	C	C	G	C	A	G	G
IRIS 313-8383	GENE::IRGC 67434-1	indica admix	Philippines	GL7-Hap1	T				G	T	T	C		G	T	G	T	G	G	G	C	C	T	A	G	T		A	T	G	T	G	C	G	G	G	G	G	C	T	G	A	C	C	G	C	A	G	G
B173	TJANTAJAN	admix		GL7-Hap1				T	G	T	T	C		G	T	G	T	G		G	C	C	T	A	G	T	A	A	T	G	T	G	C	G		G	G	G	C	T	G	A	C	C	G	C	A	G	G
IRIS 313-10787	KWATIK PUTIH::IRGC 18053-1	indica	Indonesia	GL7-Hap1			A	T	G	T	T	C		G	T	G	T	G		G	C	C	T	A	G	T	A	A	T	G	T	G	C	G		G	G	G	C	T	G	A	C	C	G	C	A	G	G
IRIS 313-11223	OVAL RED 29 B 601::IRGC 38130-2	aro	Bangladesh	GL7-Hap1	T		C	T	G	T		C		G	T	G	T	G	G	G	C	C	T	A	G	T	A	A	T	G	T	G	C	G	G	G	G	G	C	T	G	A	C	C	G	C	A	G	G
B012	2037(RAJAHAMSAL)	indica		GL7-Hap1		C		T	G	T	T			G	T	G	T	G	G	G	C	C	T	A	G	T	A	A	T	G	T	G	C	G	G	G	G	G	C	T	G	A	C	C	G	C	A		G
IRIS 313-10341	BR 5230-46-4::IRGC 117318-1	indica admix	Bangladesh	GL7-Hap1	T	C	A	T	G	T	T	C		G	T	G	T	G	G	G	C	C	T	A	G	T	A	A	T	G	T	G	C	G	G	G	G	G	C	T	G	A	C	C	G	C	A	G	G
IRIS 313-11095	MAK EA NAM::IRGC 30131-2	indica	Lao People's Democratic Republic	GL7-Hap1				T	G	T	T	C		G	T	G	T	G	G	G	C	C	T	A	G	T	A	A	T	G	T	G	C	G		G	G	G	C	T	G	A	C	C	G	C	A	G	G
IRIS 313-8911	LEK::IRGC 40199-1	admix	Thailand	GL7-Hap1				T	G	T	T	C		G	T	G	T	G		G	C	C	T	A	G	T	A	A	T	G	T	G	C	G		G	G	G	C	T	G	A	C	C	G	C	A	G	G
IRIS 313-9404	YANGKUM (RED)	admix	Bhutan	GL7-Hap1				T	G	T	T	C		G	T	G	T	G		G	C	C	T	A	G	T	A	A	T	G	T	G	C	G		G	G	G	C	T	G	A	C	C	G	C	A	G	G
IRIS 313-9242	SUKARADJA::IRGC 18936-1	admix	Indonesia	GL7-Hap1				T	G	T	T	C		G	T	G	T	G		G	C	C	T	A	G	T	A	A	T	G	T	G	C	G		G	G	G	C	T	G	A	C	C	G	C	A	G	G
IRIS 313-10850	ARC 7263::IRGC 20570-2	admix	India	GL7-Hap1				T	G	T	T	C		G	T	G	T	G		G	C	C	T	A	G	T	A	A	T	G	T	G	C	G		G	G	G	C	T	G	A	C	C	G	C	A	G	G
CX270	TAICHUNGNATIVE1	indica		GL7-Hap1				T	G	T	T	C		G	T	G	T	G		G	C	C	T	A	G	T	A	A	T	G	T	G	C	G		G	G	G	C	T	G	A	C	C	G	C	A	G	G
IRIS 313-10948	PARE MAROMBA::IRGC 25074-2	admix	Indonesia	GL7-Hap1				T	G	T	T	C		G	T	G	T	G		G	C	C	T	A	G	T	A	A	T	G	T	G	C	G		G	G	G	C	T	G	A	C	C	G	C	A	G	G
IRIS 313-11092	KHAO PA SIEV::IRGC 30063-1	admix	Lao People's Democratic Republic	GL7-Hap1				T	G	T	T	C		G	T	G	T	G		G	C	C	T	A	G	T	A	A	T	G	T	G	C	G		G	G	G	C	T	G	A	C	C	G	C	A	G	G
IRIS 313-8935	ARC 18061::IRGC 47650-1	indica admix	India	GL7-Hap1				T	G	T	T	C		G	T	G	T	G		G	C	C	T	A	G	T	A	A	T	G	T	G	C	G		G	G	G	C	T	G	A	C	C	G	C	A	G	G
IRIS 313-11425	BRANCO PRECOCE::IRGC 50441-2	admix	Brazil	GL7-Hap1				T	G	T	T	C		G	T	G	T	G		G	C	C	T	A	G	T	A	A	T	G	T	G	C	G		G	G	G	C	T	G	A	C	C	G	C	A	G	G
IRIS 313-9101	DARAWAL::IRGC 71514-1	admix	Malaysia	GL7-Hap1				T	G	T	T	C		G	T	G	T	G		G	C	C	T	A	G	T	A	A	T	G	T	G	C	G		G	G	G	C	T	G	A	C	C	G	C	A	G	G
IRIS 313-7646	BETSILAIZINA::GERVEX 8405-C1	admix		GL7-Hap1				T	G	T	T	C		G	T	G	T	G		G	C	C	T	A	G	T	A	A	T	G	T	G	C	G		G	G	G	C	T	G	A	C	C	G	C	A	G	G
IRIS 313-8067	MEDUSA::GERVEX 323-C1	indica		GL7-Hap1				T	G	T	T	C		G	T	G	T	G		G	C	C	T	A	G	T	A	A	T	G	T	G	C	G		G	G	G	C	T	G	A	C	C	G	C	A	G	G
B158	TAIZHONG 65/TAIZHONGHR539	admix		GL7-Hap1	T				G		T	C		G	T	G	T	G	G	G	C	C	T	A	G	T		A	T	G	T	G	C	G	G	G	G	G	C	T	G	A	C	C	G	C	A	G	G
IRIS 313-11269	ARC 14632::IRGC 41650-2	indica admix	India	GL7-Hap1	T			T	G	T		C		G	T	G	T	G	G	G	C	C	T	A	G	T	A	A	T	G	T	G	C	G	G	G	G	G	C	T	G	A	C	C	G	C	A	G	G
IRIS 313-12148	ARN'-SAR THNGORN'::IRGC 87205-1	indica	Cambodia	GL7-Hap1	T		A	T	G	T	T	C		G	T	G	T	G	G	G	C	C	T	A	G	T	A	A	T	G	T	G	C	G	G	G	G	G	C	T	G	A	C	C	G	C	A	G	G
IRIS 313-11253	SML CAMPONI::IRGC 40642-1	indica admix	Surinam	GL7-Hap2	C	A	C	T	G	T	T	C		G	T	G	T	G	A	G	C	C	T	A	G	T	A	A	T	G	T	G	C	G	A	G	G	G	C	T	G	A	C	C	G	C	A	G	G
IRIS 313-15902	IRRI 146::G1	indica		GL7-Hap2	C	A	C	T	G	T	T	C		G	T	G	T	G	A	G	C	C	T	A	G	T	A	A	T	G	T	G	C	G	A	G	G	G	C	T	G	A	C	C	G	C	A	G	G
IRIS 313-8578	KHAU TRA BONG::IRGC 78342-1	tropical japonica	Viet Nam	GL7-Hap2	C	A	C	T	G	T	T	C		G	T	G	T	G	A	G	C	C	T	A	G	T	A	A	T	G	T	G	C	G	A	G	G	G	C	T	G	A	C	C	G	C	A	G	G
IRIS 313-10402	IRGA 411-1-6-1F-A::IRGC 117344-1	indica	Colombia	GL7-Hap2	C	A	C	T	G	T	T	C		G	T	G	T	G	A	G	C	C	T	A	G	T	A	A	T	G	T	G	C	G	A	G	G	G	C	T	G	A	C	C	G	C	A	G	G
IRIS 313-8444	M 203::IRGC 76309-1	temperate japonica	United States of America	GL7-Hap2	C	A	C	T	G	T	T	C		G	T	G	T	G	A	G	C	C	T	A	G	T	A	A	T	G	T	G	C	G	A	G	G	G	C	T	G	A	C	C	G	C	A	G	G
IRIS 313-8066	GHIBLI::GERVEX 187-C1	temperate japonica		GL7-Hap2	C	A	C	T	G	T	T	C		G	T	G	T	G	A	G	C	C	T	A	G	T	A	A	T	G	T	G	C	G	A	G	G	G	C	T	G	A	C	C	G	C	A	G	G
IRIS 313-10398	IRGA 318-11-9-2A::IRGC 117340-1	indica	Colombia	GL7-Hap2	C	A	C	T	G	T	T	C		G	T	G	T	G	A	G	C	C	T	A	G	T	A	A	T	G	T	G	C	G	A	G	G	G	C	T	G	A	C	C	G	C	A	G	G
IRIS 313-8097	ULLAL::GERVEX 556-C1	temperate japonica		GL7-Hap2	C	A	C	T	G	T	T	C		G	T	G	T	G	A	G	C	C	T	A	G	T	A	A	T	G	T	G	C	G	A	G	G	G	C	T	G	A	C	C	G	C	A	G	G
IRIS 313-8173	A 201::GERVEX 1638-C1	tropical japonica		GL7-Hap2	C	A	C	T	G	T	T	C		G	T	G	T	G	A	G	C	C	T	A	G	T	A	A	T	G	T	G	C	G	A	G	G	G	C	T	G	A	C	C	G	C	A	G	G
IRIS 313-8125	PLOVDIV 22::GERVEX 1167-C1	temperate japonica		GL7-Hap2	C	A	C	T	G	T	T	C		G	T	G	T	G	A	G	C	C	T	A	G	T	A	A	T	G	T	G	C	G	A	G	G	G	C	T	G	A	C	C	G	C	A	G	G
IRIS 313-7636	ADNY 11::C1	indica		GL7-Hap2	C	A	C	T	G	T	T	C		G	T	G	T	G	A	G	C	C	T	A	G	T	A	A	T	G	T	G	C	G	A	G	G	G	C	T	G	A	C	C	G	C	A	G	G
IRIS 313-7868	CT 13582-15-5-M::C1	tropical japonica		GL7-Hap2	C	A	C	T	G	T	T	C		G	T	G	T	G	A	G	C	C	T	A	G	T	A	A	T	G	T	G	C	G	A	G	G	G	C	T	G	A	C	C	G	C	A	G	G
IRIS 313-8063	104 UPLA::GERVEX 167-C1	tropical japonica		GL7-Hap2	C	A	C	T	G	T	T	C		G	T	G	T	G	A	G	C	C	T	A	G	T	A	A	T	G	T	G	C	G	A	G	G	G	C	T	G	A	C	C	G	C	A	G	G
IRIS 313-11495	ANENOE::IRGC 54140-1	tropical japonica	Indonesia	GL7-Hap2	C	A	C	T	G	T	T	C		G	T	G	T	G	A	G	C	C	T	A	G	T	A	A	T	G	T	G	C	G	A	G	G	G	C	T	G	A	C	C	G	C	A	G	G
IRIS 313-11906	SULUS BALOK::IRGC 73862-1	tropical japonica	Indonesia	GL7-Hap2	C	A	C	T	G	T	T	C		G	T	G	T	G	A	G	C	C	T	A	G	T	A	A	T	G	T	G	C	G	A	G	G	G	C	T	G	A	C	C	G	C	A	G	G
IRIS 313-12077	YOI::IRGC 82855-1	tropical japonica	Lao People's Democratic Republic	GL7-Hap2	C	A	C	T	G	T	T	C		G	T	G	T	G	A	G	C	C	T	A	G	T	A	A	T	G	T	G	C	G	A	G	G	G	C	T	G	A	C	C	G	C	A	G	G
IRIS 313-12279	RAMADITRA::IRGC 97124-1	tropical japonica	Madagascar	GL7-Hap2	C	A	C	T	G	T	T	C		G	T	G	T	G	A	G	C	C	T	A	G	T	A	A	T	G	T	G	C	G	A	G	G	G	C	T	G	A	C	C	G	C	A	G	G
IRIS 313-12285	PADI MIAT (KECIL)::IRGC 97366-1	tropical japonica	Malaysia	GL7-Hap2	C	A	C	T	G	T	T	C		G	T	G	T	G	A	G	C	C	T	A	G	T	A	A	T	G	T	G	C	G	A	G	G	G	C	T	G	A	C	C	G	C	A	G	G
IRIS 313-10741	KETAN PELERN::IRGC 16468-1	tropical japonica	Indonesia	GL7-Hap2	C	A	C	T	G	T	T	C		G	T	G	T	G	A	G	C	C	T	A	G	T	A	A	T	G	T	G	C	G	A	G	G	G	C	T	G	A	C	C	G	C	A	G	G
IRIS 313-10752	O. SATIVA::IRGC 16898-1	tropical japonica	United States of America	GL7-Hap2	C	A	C	T	G	T	T	C		G	T	G	T	G	A	G	C	C	T	A	G	T	A	A	T	G	T	G	C	G	A	G	G	G	C	T	G	A	C	C	G	C	A	G	G
IRIS 313-10793	MELIK::IRGC 18238-2	tropical japonica	Indonesia	GL7-Hap2	C	A	C	T	G	T	T	C		G	T	G	T	G	A	G	C	C	T	A	G	T	A	A	T	G	T	G	C	G	A	G	G	G	C	T	G	A	C	C	G	C	A	G	G
IRIS 313-11397	TAMBU::IRGC 48932-1	tropical japonica	Indonesia	GL7-Hap2	C	A	C	T	G	T	T	C		G	T	G	T	G	A	G	C	C	T	A	G	T	A	A	T	G	T	G	C	G	A	G	G	G	C	T	G	A	C	C	G	C	A	G	G
CX29	MILYANG23	admix		GL7-Hap2	C	A	C	T	G	T	T	C		G	T	G	T	G	A	G	C	C	T	A	G	T	A	A	T	G	T	G	C	G	A	G	G	G	C	T	G	A	C	C	G	C	A	G	G
CX305	ZH5	indica		GL7-Hap2	C	A	C	T	G	T	T	C		G	T	G	T	G	A	G	C	C	T	A	G	T	A	A	T	G	T	G	C	G	A	G	G	G	C	T	G	A	C	C	G	C	A	G	G
IRIS 313-12073	KASIGNAYAN::IRGC 82788-1	tropical japonica	Philippines	GL7-Hap2	C	A	C	T	G	T	T	C		G	T	G	T	G	A	G	C	C	T	A	G	T	A	A	T	G	T	G	C	G	A	G	G	G	C	T	G	A	C	C	G	C	A	G	G
IRIS 313-15910	CYPRESS::IRTP 19532-G1	tropical japonica		GL7-Hap2	C	A	C	T	G	T	T	C		G	T	G	T	G	A	G	C	C	T	A	G	T	A	A	T	G	T	G	C	G	A	G	G	G	C	T	G	A	C	C	G	C	A	G	G
IRIS 313-9939	CIWINI SML::IRGC 50642-1	admix	Surinam	GL7-Hap2	C	A	C	T	G	T	T	C		G	T	G	T	G	A	G	C	C	T	A	G	T	A	A	T	G	T	G	C	G	A	G	G	G	C	T	G	A	C	C	G	C	A	G	G
IRIS 313-8999	ARC 11430 B::IRGC 14567-1	tropical japonica	India	GL7-Hap2	C	A	C	T	G	T	T	C		G	T	G	T	G	A	G	C	C	T	A	G	T	A	A	T	G	T	G	C	G	A	G	G	G	C	T	G	A	C	C	G	C	A	G	G
IRIS 313-9949	PANNITHI::IRGC 51049-1	tropical japonica	Sri Lanka	GL7-Hap2	C	A	C	T	G	T	T	C		G	T	G	T	G	A	G	C	C	T	A	G	T	A	A	T	G	T	G	C	G	A	G	G	G	C	T	G	A	C	C	G	C	A	G	G
IRIS 313-10041	BOTOHAVANA MENA::IRGC 69349-1	tropical japonica	Madagascar	GL7-Hap2	C	A	C	T	G	T	T	C		G	T	G	T	G	A	G	C	C	T	A	G	T	A	A	T	G	T	G	C	G	A	G	G	G	C	T	G	A	C	C	G	C	A	G	G
IRIS 313-8594	MINATANDA::IRGC 74613-1	tropical japonica	Philippines	GL7-Hap2	C	A	C	T	G	T	T	C		G	T	G	T	G	A	G	C	C	T	A	G	T	A	A	T	G	T	G	C	G	A	G	G	G	C	T	G	A	C	C	G	C	A	G	G
IRIS 313-9267	CHIRGUA 1 I 22::IRGC 3408-1	tropical japonica	Venezuela	GL7-Hap2	C	A	C	T	G	T	T	C		G	T	G	T	G	A	G	C	C	T	A	G	T	A	A	T	G	T	G	C	G	A	G	G	G	C	T	G	A	C	C	G	C	A	G	G
IRIS 313-9363	MAYBELLE::IRGC 78629-1	tropical japonica	United States of America	GL7-Hap2	C	A	C	T	G	T	T	C		G	T	G	T	G	A	G	C	C	T	A	G	T	A	A	T	G	T	G	C	G	A	G	G	G	C	T	G	A	C	C	G	C	A	G	G
IRIS 313-9558	LIMBAYAN::IRGC 71556-1	tropical japonica	Malaysia	GL7-Hap2	C	A	C	T	G	T	T	C		G	T	G	T	G	A	G	C	C	T	A	G	T	A	A	T	G	T	G	C	G	A	G	G	G	C	T	G	A	C	C	G	C	A	G	G
IRIS 313-10400	IRGA 370-38-1-1F-C4-2::IRGC 117342-1	indica	Colombia	GL7-Hap2	C	A	C	T	G	T	T	C		G	T	G	T	G	A	G	C	C	T	A	G	T	A	A	T	G	T	G	C	G	A	G	G	G	C	T	G	A	C	C	G	C	A	G	G
IRIS 313-8356	BLICCA::IRGC 47151-1	tropical japonica	Philippines	GL7-Hap2	C	A	C	T	G	T	T	C		G	T	G	T	G	A	G	C	C	T	A	G	T	A	A	T	G	T	G	C	G	A	G	G	G	C	T	G	A	C	C	G	C	A	G	G
IRIS 313-9048	TSCHINANANGKA::IRGC 64935-1	tropical japonica	Bhutan	GL7-Hap2	C	A	C	T	G	T	T	C		G	T	G	T	G	A	G	C	C	T	A	G	T	A	A	T	G	T	G	C	G	A	G	G	G	C	T	G	A	C	C	G	C	A	G	G
IRIS 313-9940	TIKAL 3::IRGC 50649-1	indica	Guatemala	GL7-Hap2	C	A	C	T	G	T	T	C		G	T	G	T	G	A	G	C	C	T	A	G	T	A	A	T	G	T	G	C	G	A	G	G	G	C	T	G	A	C	C	G	C	A	G	G
IRIS 313-10196	GUO DI HEI::IRGC 72697-1	tropical japonica	China	GL7-Hap2	C	A	C	T	G	T	T	C		G	T	G	T	G	A	G	C	C	T	A	G	T	A	A	T	G	T	G	C	G	A	G	G	G	C	T	G	A	C	C	G	C	A	G	G
IRIS 313-10263	CUYAMEL 3820::IRGC 116975-1	indica admix	Mexico	GL7-Hap2	C	A	C	T	G	T	T	C		G	T	G	T	G	A	G	C	C	T	A	G	T	A	A	T	G	T	G	C	G	A	G	G	G	C	T	G	A	C	C	G	C	A	G	G
IRIS 313-10275	ICTA MOTAGUA::IRGC 116995-1	indica admix	Guatemala	GL7-Hap2	C	A	C	T	G	T	T	C		G	T	G	T	G	A	G	C	C	T	A	G	T	A	A	T	G	T	G	C	G	A	G	G	G	C	T	G	A	C	C	G	C	A	G	G
IRIS 313-10401	IRGA 370-42-1-1F-C-1::IRGC 117343-1	indica	Colombia	GL7-Hap2	C	A	C	T	G	T	T	C		G	T	G	T	G	A	G	C	C	T	A	G	T	A	A	T	G	T	G	C	G	A	G	G	G	C	T	G	A	C	C	G	C	A	G	G
IRIS 313-10318	RUSTIC::IRGC 117026-1	indica admix	Guyana	GL7-Hap2	C	A	C	T	G	T	T	C		G	T	G	T	G	A	G	C	C	T	A	G	T	A	A	T	G	T	G	C	G	A	G	G	G	C	T	G	A	C	C	G	C	A	G	G
IRIS 313-8486	DAGPA MRAS::IRGC 62166-1	tropical japonica	Bhutan	GL7-Hap2	C	A	C	T	G	T	T	C		G	T	G	T	G	A	G	C	C	T	A	G	T	A	A	T	G	T	G	C	G	A	G	G	G	C	T	G	A	C	C	G	C	A	G	G
IRIS 313-8873	PAOTSUPAGAIAHON::IRGC 17072-1	admix	Taiwan	GL7-Hap2	C	A	C	T	G	T	T	C		G	T	G	T	G	A	G	C	C	T	A	G	T	A	A	T	G	T	G	C	G	A	G	G	G	C	T	G	A	C	C	G	C	A	G	G
IRIS 313-9886	HUK ZO::IRGC 19760-1	temperate japonica	Korea, Republic of	GL7-Hap2	C	A	C	T	G	T	T	C		G	T	G	T	G	A	G	C	C	T	A	G	T	A	A	T	G	T	G	C	G	A	G	G	G	C	T	G	A	C	C	G	C	A	G	G
IRIS 313-8277	K 2 C 14::IRGC 68549-1	tropical japonica	Cote d'Ivoire	GL7-Hap2	C	A	C	T	G	T	T	C		G	T	G	T	G	A	G	C	C	T	A	G	T	A	A	T	G	T	G	C	G	A	G	G	G	C	T	G	A	C	C	G	C	A	G	G
IRIS 313-8434	TEBONNET::IRGC 66760-1	tropical japonica	United States of America	GL7-Hap2	C	A	C	T	G	T	T	C		G	T	G	T	G	A	G	C	C	T	A	G	T	A	A	T	G	T	G	C	G	A	G	G	G	C	T	G	A	C	C	G	C	A	G	G
IRIS 313-8960	BLUEBONNET::IRGC 1799-1	tropical japonica	United States of America	GL7-Hap2	C	A	C	T	G	T	T	C		G	T	G	T	G	A	G	C	C	T	A	G	T	A	A	T	G	T	G	C	G	A	G	G	G	C	T	G	A	C	C	G	C	A	G	G
IRIS 313-9176	ARC 11359::IRGC 21348-1	japonica admix	India	GL7-Hap2	C	A	C	T	G	T	T	C		G	T	G	T	G	A	G	C	C	T	A	G	T	A	A	T	G	T	G	C	G	A	G	G	G	C	T	G	A	C	C	G	C	A	G	G
IRIS 313-9297	KORR::IRGC 30751-1	tropical japonica	Liberia	GL7-Hap2	C	A	C	T	G	T	T	C		G	T	G	T	G	A	G	C	C	T	A	G	T	A	A	T	G	T	G	C	G	A	G	G	G	C	T	G	A	C	C	G	C	A	G	G
IRIS 313-9375	PULUTAN::IRGC 71596-1	tropical japonica	Malaysia	GL7-Hap2	C	A	C	T	G	T	T	C		G	T	G	T	G	A	G	C	C	T	A	G	T	A	A	T	G	T	G	C	G	A	G	G	G	C	T	G	A	C	C	G	C	A	G	G
IRIS 313-9452	B 505 A 1-28-7-1-2::IRGC 6741-1	tropical japonica	United States of America	GL7-Hap2	C	A	C	T	G	T	T	C		G	T	G	T	G	A	G	C	C	T	A	G	T	A	A	T	G	T	G	C	G	A	G	G	G	C	T	G	A	C	C	G	C	A	G	G
IRIS 313-9529	DAGPA BARA::IRGC 64887-1	tropical japonica	Bhutan	GL7-Hap2	C	A	C	T	G	T	T	C		G	T	G	T	G	A	G	C	C	T	A	G	T	A	A	T	G	T	G	C	G	A	G	G	G	C	T	G	A	C	C	G	C	A	G	G
IRIS 313-9550	VEGOLD::IRGC 7756-1	tropical japonica	United States of America	GL7-Hap2	C	A	C	T	G	T	T	C		G	T	G	T	G	A	G	C	C	T	A	G	T	A	A	T	G	T	G	C	G	A	G	G	G	C	T	G	A	C	C	G	C	A	G	G
IRIS 313-10071	CHIYODA WASE::IRGC 74467-1	tropical japonica	Japan	GL7-Hap2	C	A	C	T	G	T	T	C		G	T	G	T	G	A	G	C	C	T	A	G	T	A	A	T	G	T	G	C	G	A	G	G	G	C	T	G	A	C	C	G	C	A	G	G
IRIS 313-8279	SAWAH::IRGC 71612-1	tropical japonica	Malaysia	GL7-Hap2	C	A	C	T	G	T	T	C		G	T	G	T	G	A	G	C	C	T	A	G	T	A	A	T	G	T	G	C	G	A	G	G	G	C	T	G	A	C	C	G	C	A	G	G
IRIS 313-8323	REXARK ROGUE::IRGC 1972-1	tropical japonica	United States of America	GL7-Hap2	C	A	C	T	G	T	T	C		G	T	G	T	G	A	G	C	C	T	A	G	T	A	A	T	G	T	G	C	G	A	G	G	G	C	T	G	A	C	C	G	C	A	G	G
IRIS 313-8572	ONOY::IRGC 55418-1	tropical japonica	Philippines	GL7-Hap2	C	A	C	T	G	T	T	C		G	T	G	T	G	A	G	C	C	T	A	G	T	A	A	T	G	T	G	C	G	A	G	G	G	C	T	G	A	C	C	G	C	A	G	G
IRIS 313-8658	CP 231::IRGC 34018-1	japonica admix	United States of America	GL7-Hap2	C	A	C	T	G	T	T	C		G	T	G	T	G	A	G	C	C	T	A	G	T	A	A	T	G	T	G	C	G	A	G	G	G	C	T	G	A	C	C	G	C	A	G	G
IRIS 313-8694	TRES MESES::IRGC 6464-1	tropical japonica	Brazil	GL7-Hap2	C	A	C	T	G	T	T	C		G	T	G	T	G	A	G	C	C	T	A	G	T	A	A	T	G	T	G	C	G	A	G	G	G	C	T	G	A	C	C	G	C	A	G	G
IRIS 313-9470	SAHULO FACHE SOYO::IRGC 66630-1	tropical japonica	Indonesia	GL7-Hap2	C	A	C	T	G	T	T	C		G	T	G	T	G	A	G	C	C	T	A	G	T	A	A	T	G	T	G	C	G	A	G	G	G	C	T	G	A	C	C	G	C	A	G	G
IRIS 313-9929	GOBYERNO::IRGC 47216-1	tropical japonica	Philippines	GL7-Hap2	C	A	C	T	G	T	T	C		G	T	G	T	G	A	G	C	C	T	A	G	T	A	A	T	G	T	G	C	G	A	G	G	G	C	T	G	A	C	C	G	C	A	G	G
IRIS 313-9742	LOHAMBITRO::IRGC 69857-1	tropical japonica	Madagascar	GL7-Hap2	C	A	C	T	G	T	T	C		G	T	G	T	G	A	G	C	C	T	A	G	T	A	A	T	G	T	G	C	G	A	G	G	G	C	T	G	A	C	C	G	C	A	G	G
IRIS 313-8205	SALVO::GERVEX 1672-C1	japonica admix		GL7-Hap2	C	A	C	T	G	T	T	C		G	T	G	T	G	A	G	C	C	T	A	G	T	A	A	T	G	T	G	C	G	A	G	G	G	C	T	G	A	C	C	G	C	A	G	G
IRIS 313-8214	MELAS::GERVEX 1684-C1	japonica admix		GL7-Hap2	C	A	C	T	G	T	T	C		G	T	G	T	G	A	G	C	C	T	A	G	T	A	A	T	G	T	G	C	G	A	G	G	G	C	T	G	A	C	C	G	C	A	G	G
IRIS 313-8074	GOOLARAH::GERVEX 500-C1	tropical japonica		GL7-Hap2	C	A	C	T	G	T	T	C		G	T	G	T	G	A	G	C	C	T	A	G	T	A	A	T	G	T	G	C	G	A	G	G	G	C	T	G	A	C	C	G	C	A	G	G
IRIS 313-8200	OPALE::GERVEX 1667-C1	temperate japonica		GL7-Hap2	C	A	C	T	G	T	T	C		G	T	G	T	G	A	G	C	C	T	A	G	T	A	A	T	G	T	G	C	G	A	G	G	G	C	T	G	A	C	C	G	C	A	G	G
IRIS 313-8050	MIARA::GERVEX 129-C1	temperate japonica		GL7-Hap2	C	A	C	T	G	T	T	C		G	T	G	T	G	A	G	C	C	T	A	G	T	A	A	T	G	T	G	C	G	A	G	G	G	C	T	G	A	C	C	G	C	A	G	G
IRIS 313-8041	GRALDO::GERVEX 108-C1	japonica admix		GL7-Hap2	C	A	C	T	G	T	T	C		G	T	G	T	G	A	G	C	C	T	A	G	T	A	A	T	G	T	G	C	G	A	G	G	G	C	T	G	A	C	C	G	C	A	G	G
IRIS 313-8180	DELLMONT::GERVEX 1647-C1	tropical japonica		GL7-Hap2	C	A	C	T	G	T	T	C		G	T	G	T	G	A	G	C	C	T	A	G	T	A	A	T	G	T	G	C	G	A	G	G	G	C	T	G	A	C	C	G	C	A	G	G
IRIS 313-8102	BLUE BONNET::GERVEX 669-C1	tropical japonica		GL7-Hap2	C	A	C	T	G	T	T	C		G	T	G	T	G	A	G	C	C	T	A	G	T	A	A	T	G	T	G	C	G	A	G	G	G	C	T	G	A	C	C	G	C	A	G	G
IRIS 313-8193	LACASSINE::GERVEX 1660-C1	tropical japonica		GL7-Hap2	C	A	C	T	G	T	T	C		G	T	G	T	G	A	G	C	C	T	A	G	T	A	A	T	G	T	G	C	G	A	G	G	G	C	T	G	A	C	C	G	C	A	G	G
IRIS 313-8202	REXMONT::GERVEX 1669-C1	tropical japonica		GL7-Hap2	C	A	C	T	G	T	T	C		G	T	G	T	G	A	G	C	C	T	A	G	T	A	A	T	G	T	G	C	G	A	G	G	G	C	T	G	A	C	C	G	C	A	G	G
IRIS 313-7808	WAS 173-B-B-6-2-2::C1	indica		GL7-Hap2	C	A	C	T	G	T	T	C		G	T	G	T	G	A	G	C	C	T	A	G	T	A	A	T	G	T	G	C	G	A	G	G	G	C	T	G	A	C	C	G	C	A	G	G
IRIS 313-7778	SOM CAU 70 A::IRGC 8227-C1	indica admix		GL7-Hap2	C	A	C	T	G	T	T	C		G	T	G	T	G	A	G	C	C	T	A	G	T	A	A	T	G	T	G	C	G	A	G	G	G	C	T	G	A	C	C	G	C	A	G	G
IRIS 313-8003	IR 47686-09-01-B-1::C1	tropical japonica		GL7-Hap2	C	A	C	T	G	T	T	C		G	T	G	T	G	A	G	C	C	T	A	G	T	A	A	T	G	T	G	C	G	A	G	G	G	C	T	G	A	C	C	G	C	A	G	G
IRIS 313-7907	IR 68704-145-1-1-B::C1	tropical japonica		GL7-Hap2	C	A	C	T	G	T	T	C		G	T	G	T	G	A	G	C	C	T	A	G	T	A	A	T	G	T	G	C	G	A	G	G	G	C	T	G	A	C	C	G	C	A	G	G
IRIS 313-8011	VIETNAM 1::C1	tropical japonica		GL7-Hap2	C	A	C	T	G	T	T	C		G	T	G	T	G	A	G	C	C	T	A	G	T	A	A	T	G	T	G	C	G	A	G	G	G	C	T	G	A	C	C	G	C	A	G	G
IRIS 313-7924	IRAT 335::C1	tropical japonica		GL7-Hap2	C	A	C	T	G	T	T	C		G	T	G	T	G	A	G	C	C	T	A	G	T	A	A	T	G	T	G	C	G	A	G	G	G	C	T	G	A	C	C	G	C	A	G	G
IRIS 313-7912	IRAT 104::C1	tropical japonica		GL7-Hap2	C	A	C	T	G	T	T	C		G	T	G	T	G	A	G	C	C	T	A	G	T	A	A	T	G	T	G	C	G	A	G	G	G	C	T	G	A	C	C	G	C	A	G	G
IRIS 313-7856	CHA LOY OE::C1	tropical japonica		GL7-Hap2	C	A	C	T	G	T	T	C		G	T	G	T	G	A	G	C	C	T	A	G	T	A	A	T	G	T	G	C	G	A	G	G	G	C	T	G	A	C	C	G	C	A	G	G
IRIS 313-8061	75 UPLA::GERVEX 161-C1	tropical japonica		GL7-Hap2	C	A	C	T	G	T	T	C		G	T	G	T	G	A	G	C	C	T	A	G	T	A	A	T	G	T	G	C	G	A	G	G	G	C	T	G	A	C	C	G	C	A	G	G
IRIS 313-8062	80 UPLA::GERVEX 164-C1	tropical japonica		GL7-Hap2	C	A	C	T	G	T	T	C		G	T	G	T	G	A	G	C	C	T	A	G	T	A	A	T	G	T	G	C	G	A	G	G	G	C	T	G	A	C	C	G	C	A	G	G
IRIS 313-8159	CT 36::GERVEX 1489-C1	japonica admix		GL7-Hap2	C	A	C	T	G	T	T	C		G	T	G	T	G	A	G	C	C	T	A	G	T	A	A	T	G	T	G	C	G	A	G	G	G	C	T	G	A	C	C	G	C	A	G	G
IRIS 313-8160	CT 58::GERVEX 1491-C1	temperate japonica		GL7-Hap2	C	A	C	T	G	T	T	C		G	T	G	T	G	A	G	C	C	T	A	G	T	A	A	T	G	T	G	C	G	A	G	G	G	C	T	G	A	C	C	G	C	A	G	G
IRIS 313-8172	FIDJI::GERVEX 1636-C1	admix		GL7-Hap2	C	A	C	T	G	T	T	C		G	T	G	T	G	A	G	C	C	T	A	G	T	A	A	T	G	T	G	C	G	A	G	G	G	C	T	G	A	C	C	G	C	A	G	G
IRIS 313-11464	CARAWI::IRGC 52887-1	tropical japonica	Philippines	GL7-Hap2	C	A	C	T	G	T	T	C		G	T	G	T	G	A	G	C	C	T	A	G	T	A	A	T	G	T	G	C	G	A	G	G	G	C	T	G	A	C	C	G	C	A	G	G
IRIS 313-11473	KINTOMAN (TOD DOY)::IRGC 53146-1	tropical japonica	Philippines	GL7-Hap2	C	A	C	T	G	T	T	C		G	T	G	T	G	A	G	C	C	T	A	G	T	A	A	T	G	T	G	C	G	A	G	G	G	C	T	G	A	C	C	G	C	A	G	G
IRIS 313-11498	PADI HEDENG (REKET HEDENG)::IRGC 54266-1	tropical japonica	Indonesia	GL7-Hap2	C	A	C	T	G	T	T	C		G	T	G	T	G	A	G	C	C	T	A	G	T	A	A	T	G	T	G	C	G	A	G	G	G	C	T	G	A	C	C	G	C	A	G	G
IRIS 313-11539	SP 6 (WC 836)::IRGC 57602-1	tropical japonica		GL7-Hap2	C	A	C	T	G	T	T	C		G	T	G	T	G	A	G	C	C	T	A	G	T	A	A	T	G	T	G	C	G	A	G	G	G	C	T	G	A	C	C	G	C	A	G	G
IRIS 313-11540	PATIE ROUGE::IRGC 57686-1	tropical japonica	Guinea	GL7-Hap2	C	A	C	T	G	T	T	C		G	T	G	T	G	A	G	C	C	T	A	G	T	A	A	T	G	T	G	C	G	A	G	G	G	C	T	G	A	C	C	G	C	A	G	G
IRIS 313-11660	WULE DASIMA::IRGC 63450-1	tropical japonica	Liberia	GL7-Hap2	C	A	C	T	G	T	T	C		G	T	G	T	G	A	G	C	C	T	A	G	T	A	A	T	G	T	G	C	G	A	G	G	G	C	T	G	A	C	C	G	C	A	G	G
IRIS 313-11673	BURI BURING::IRGC 64174-1	tropical japonica	Philippines	GL7-Hap2	C	A	C	T	G	T	T	C		G	T	G	T	G	A	G	C	C	T	A	G	T	A	A	T	G	T	G	C	G	A	G	G	G	C	T	G	A	C	C	G	C	A	G	G
IRIS 313-11691	SHANGYIPA::IRGC 64928-1	tropical japonica	Bhutan	GL7-Hap2	C	A	C	T	G	T	T	C		G	T	G	T	G	A	G	C	C	T	A	G	T	A	A	T	G	T	G	C	G	A	G	G	G	C	T	G	A	C	C	G	C	A	G	G
IRIS 313-11736	MALAGKIT (PINELIPE)::IRGC 67444-1	tropical japonica	Philippines	GL7-Hap2	C	A	C	T	G	T	T	C		G	T	G	T	G	A	G	C	C	T	A	G	T	A	A	T	G	T	G	C	G	A	G	G	G	C	T	G	A	C	C	G	C	A	G	G
IRIS 313-11755	A 2-257::IRGC 68342-1	tropical japonica	Liberia	GL7-Hap2	C	A	C	T	G	T	T	C		G	T	G	T	G	A	G	C	C	T	A	G	T	A	A	T	G	T	G	C	G	A	G	G	G	C	T	G	A	C	C	G	C	A	G	G
IRIS 313-11756	BENGALI VAKAHANA 1448::IRGC 68370-1	tropical japonica	Madagascar	GL7-Hap2	C	A	C	T	G	T	T	C		G	T	G	T	G	A	G	C	C	T	A	G	T	A	A	T	G	T	G	C	G	A	G	G	G	C	T	G	A	C	C	G	C	A	G	G
IRIS 313-11767	VARY LAVA DE BOLOGNE::IRGC 69101-1	admix	Madagascar	GL7-Hap2	C	A	C	T	G	T	T	C		G	T	G	T	G	A	G	C	C	T	A	G	T	A	A	T	G	T	G	C	G	A	G	G	G	C	T	G	A	C	C	G	C	A	G	G
IRIS 313-11792	VONBOANGY::IRGC 69947-1	tropical japonica	Madagascar	GL7-Hap2	C	A	C	T	G	T	T	C		G	T	G	T	G	A	G	C	C	T	A	G	T	A	A	T	G	T	G	C	G	A	G	G	G	C	T	G	A	C	C	G	C	A	G	G
IRIS 313-11845	SING SAI::IRGC 71442-2	tropical japonica	Thailand	GL7-Hap2	C	A	C	T	G	T	T	C		G	T	G	T	G	A	G	C	C	T	A	G	T	A	A	T	G	T	G	C	G	A	G	G	G	C	T	G	A	C	C	G	C	A	G	G
IRIS 313-11894	LOC TRANG MUON::IRGC 73216-1	indica admix	Viet Nam	GL7-Hap2	C	A	C	T	G	T	T	C		G	T	G	T	G	A	G	C	C	T	A	G	T	A	A	T	G	T	G	C	G	A	G	G	G	C	T	G	A	C	C	G	C	A	G	G
IRIS 313-11903	KOMPIT::IRGC 73716-1	tropical japonica	Indonesia	GL7-Hap2	C	A	C	T	G	T	T	C		G	T	G	T	G	A	G	C	C	T	A	G	T	A	A	T	G	T	G	C	G	A	G	G	G	C	T	G	A	C	C	G	C	A	G	G
IRIS 313-11922	KHAO' NAN::IRGC 74981-1	tropical japonica	Thailand	GL7-Hap2	C	A	C	T	G	T	T	C		G	T	G	T	G	A	G	C	C	T	A	G	T	A	A	T	G	T	G	C	G	A	G	G	G	C	T	G	A	C	C	G	C	A	G	G
IRIS 313-11923	KHAO' NGAW::IRGC 74985-1	tropical japonica	Thailand	GL7-Hap2	C	A	C	T	G	T	T	C		G	T	G	T	G	A	G	C	C	T	A	G	T	A	A	T	G	T	G	C	G	A	G	G	G	C	T	G	A	C	C	G	C	A	G	G
IRIS 313-11926	SI NAM PUENG::IRGC 75165-1	tropical japonica	Thailand	GL7-Hap2	C	A	C	T	G	T	T	C		G	T	G	T	G	A	G	C	C	T	A	G	T	A	A	T	G	T	G	C	G	A	G	G	G	C	T	G	A	C	C	G	C	A	G	G
IRIS 313-11970	BUNTU DOMBA 1::IRGC 77554-1	tropical japonica	Indonesia	GL7-Hap2	C	A	C	T	G	T	T	C		G	T	G	T	G	A	G	C	C	T	A	G	T	A	A	T	G	T	G	C	G	A	G	G	G	C	T	G	A	C	C	G	C	A	G	G
IRIS 313-11995	PINUTYUKAN::IRGC 78995-1	tropical japonica	Philippines	GL7-Hap2	C	A	C	T	G	T	T	C		G	T	G	T	G	A	G	C	C	T	A	G	T	A	A	T	G	T	G	C	G	A	G	G	G	C	T	G	A	C	C	G	C	A	G	G
IRIS 313-12029	CHAO MEO::IRGC 80273-1	tropical japonica	Lao People's Democratic Republic	GL7-Hap2	C	A	C	T	G	T	T	C		G	T	G	T	G	A	G	C	C	T	A	G	T	A	A	T	G	T	G	C	G	A	G	G	G	C	T	G	A	C	C	G	C	A	G	G
IRIS 313-12030	DELI 2::IRGC 80313-1	admix	Malaysia	GL7-Hap2	C	A	C	T	G	T	T	C		G	T	G	T	G	A	G	C	C	T	A	G	T	A	A	T	G	T	G	C	G	A	G	G	G	C	T	G	A	C	C	G	C	A	G	G
IRIS 313-12031	P T Q QINDONAAL::IRGC 80410-1	tropical japonica	Philippines	GL7-Hap2	C	A	C	T	G	T	T	C		G	T	G	T	G	A	G	C	C	T	A	G	T	A	A	T	G	T	G	C	G	A	G	G	G	C	T	G	A	C	C	G	C	A	G	G
IRIS 313-12045	BUYAN::IRGC 81440-1	tropical japonica	Indonesia	GL7-Hap2	C	A	C	T	G	T	T	C		G	T	G	T	G	A	G	C	C	T	A	G	T	A	A	T	G	T	G	C	G	A	G	G	G	C	T	G	A	C	C	G	C	A	G	G
IRIS 313-12070	BABELIONG::IRGC 82688-1	tropical japonica	Malaysia	GL7-Hap2	C	A	C	T	G	T	T	C		G	T	G	T	G	A	G	C	C	T	A	G	T	A	A	T	G	T	G	C	G	A	G	G	G	C	T	G	A	C	C	G	C	A	G	G
IRIS 313-12071	NIA::IRGC 82728-1	tropical japonica	Lao People's Democratic Republic	GL7-Hap2	C	A	C	T	G	T	T	C		G	T	G	T	G	A	G	C	C	T	A	G	T	A	A	T	G	T	G	C	G	A	G	G	G	C	T	G	A	C	C	G	C	A	G	G
IRIS 313-12076	HANG::IRGC 82842-1	tropical japonica	Lao People's Democratic Republic	GL7-Hap2	C	A	C	T	G	T	T	C		G	T	G	T	G	A	G	C	C	T	A	G	T	A	A	T	G	T	G	C	G	A	G	G	G	C	T	G	A	C	C	G	C	A	G	G
IRIS 313-12129	MON LAI::IRGC 85857-1	tropical japonica	Lao People's Democratic Republic	GL7-Hap2	C	A	C	T	G	T	T	C		G	T	G	T	G	A	G	C	C	T	A	G	T	A	A	T	G	T	G	C	G	A	G	G	G	C	T	G	A	C	C	G	C	A	G	G
IRIS 313-12134	THATENG::IRGC 86377-1	tropical japonica	Lao People's Democratic Republic	GL7-Hap2	C	A	C	T	G	T	T	C		G	T	G	T	G	A	G	C	C	T	A	G	T	A	A	T	G	T	G	C	G	A	G	G	G	C	T	G	A	C	C	G	C	A	G	G
IRIS 313-12144	GINAYANGGANG::IRGC 87131-1	tropical japonica	Philippines	GL7-Hap2	C	A	C	T	G	T	T	C		G	T	G	T	G	A	G	C	C	T	A	G	T	A	A	T	G	T	G	C	G	A	G	G	G	C	T	G	A	C	C	G	C	A	G	G
IRIS 313-12200	LEUANG::IRGC 90000-1	tropical japonica	Lao People's Democratic Republic	GL7-Hap2	C	A	C	T	G	T	T	C		G	T	G	T	G	A	G	C	C	T	A	G	T	A	A	T	G	T	G	C	G	A	G	G	G	C	T	G	A	C	C	G	C	A	G	G
IRIS 313-12241	SEMENDANG::IRGC 93633-1	tropical japonica	Indonesia	GL7-Hap2	C	A	C	T	G	T	T	C		G	T	G	T	G	A	G	C	C	T	A	G	T	A	A	T	G	T	G	C	G	A	G	G	G	C	T	G	A	C	C	G	C	A	G	G
IRIS 313-12252	A MOUK::IRGC 94474-1	tropical japonica	Lao People's Democratic Republic	GL7-Hap2	C	A	C	T	G	T	T	C		G	T	G	T	G	A	G	C	C	T	A	G	T	A	A	T	G	T	G	C	G	A	G	G	G	C	T	G	A	C	C	G	C	A	G	G
IRIS 313-12258	DON::IRGC 95117-1	tropical japonica	Lao People's Democratic Republic	GL7-Hap2	C	A	C	T	G	T	T	C		G	T	G	T	G	A	G	C	C	T	A	G	T	A	A	T	G	T	G	C	G	A	G	G	G	C	T	G	A	C	C	G	C	A	G	G
IRIS 313-12271	BATIBATIKAN::IRGC 96098-1	tropical japonica	Philippines	GL7-Hap2	C	A	C	T	G	T	T	C		G	T	G	T	G	A	G	C	C	T	A	G	T	A	A	T	G	T	G	C	G	A	G	G	G	C	T	G	A	C	C	G	C	A	G	G
IRIS 313-12299	MUANG TAY::IRGC 98382-1	tropical japonica	Lao People's Democratic Republic	GL7-Hap2	C	A	C	T	G	T	T	C		G	T	G	T	G	A	G	C	C	T	A	G	T	A	A	T	G	T	G	C	G	A	G	G	G	C	T	G	A	C	C	G	C	A	G	G
IRIS 313-12312	TA SENG::IRGC 99176-1	tropical japonica	Lao People's Democratic Republic	GL7-Hap2	C	A	C	T	G	T	T	C		G	T	G	T	G	A	G	C	C	T	A	G	T	A	A	T	G	T	G	C	G	A	G	G	G	C	T	G	A	C	C	G	C	A	G	G
IRIS 313-12313	LAI HIN::IRGC 99305-1	tropical japonica	Lao People's Democratic Republic	GL7-Hap2	C	A	C	T	G	T	T	C		G	T	G	T	G	A	G	C	C	T	A	G	T	A	A	T	G	T	G	C	G	A	G	G	G	C	T	G	A	C	C	G	C	A	G	G
IRIS 313-12321	LG 10344::IRGC 99789-1	tropical japonica	Lao People's Democratic Republic	GL7-Hap2	C	A	C	T	G	T	T	C		G	T	G	T	G	A	G	C	C	T	A	G	T	A	A	T	G	T	G	C	G	A	G	G	G	C	T	G	A	C	C	G	C	A	G	G
IRIS 313-12322	VOK::IRGC 99831-1	tropical japonica	Lao People's Democratic Republic	GL7-Hap2	C	A	C	T	G	T	T	C		G	T	G	T	G	A	G	C	C	T	A	G	T	A	A	T	G	T	G	C	G	A	G	G	G	C	T	G	A	C	C	G	C	A	G	G
IRIS 313-12323	BAN KEO::IRGC 99953-1	tropical japonica	Lao People's Democratic Republic	GL7-Hap2	C	A	C	T	G	T	T	C		G	T	G	T	G	A	G	C	C	T	A	G	T	A	A	T	G	T	G	C	G	A	G	G	G	C	T	G	A	C	C	G	C	A	G	G
IRIS 313-12324	BER YA::IRGC 99970-1	tropical japonica	Lao People's Democratic Republic	GL7-Hap2	C	A	C	T	G	T	T	C		G	T	G	T	G	A	G	C	C	T	A	G	T	A	A	T	G	T	G	C	G	A	G	G	G	C	T	G	A	C	C	G	C	A	G	G
IRIS 313-12265	KON SIM::IRGC 95626-1	tropical japonica	Lao People's Democratic Republic	GL7-Hap2	C	A	C	T	G	T	T	C		G	T	G	T	G	A	G	C	C	T	A	G	T	A	A	T	G	T	G	C	G	A	G	G	G	C	T	G	A	C	C	G	C	A	G	G
IRIS 313-12332	DENG NYAY::IRGC 106907-1	tropical japonica	Lao People's Democratic Republic	GL7-Hap2	C	A	C	T	G	T	T	C		G	T	G	T	G	A	G	C	C	T	A	G	T	A	A	T	G	T	G	C	G	A	G	G	G	C	T	G	A	C	C	G	C	A	G	G
IRIS 313-12266	KAUK PAHLING::IRGC 95823-2	tropical japonica	Myanmar	GL7-Hap2	C	A	C	T	G	T	T	C		G	T	G	T	G	A	G	C	C	T	A	G	T	A	A	T	G	T	G	C	G	A	G	G	G	C	T	G	A	C	C	G	C	A	G	G
IRIS 313-12341	NYON::IRGC 107099-1	tropical japonica	Lao People's Democratic Republic	GL7-Hap2	C	A	C	T	G	T	T	C		G	T	G	T	G	A	G	C	C	T	A	G	T	A	A	T	G	T	G	C	G	A	G	G	G	C	T	G	A	C	C	G	C	A	G	G
IRIS 313-12342	HAI NA::IRGC 107117-1	tropical japonica	Lao People's Democratic Republic	GL7-Hap2	C	A	C	T	G	T	T	C		G	T	G	T	G	A	G	C	C	T	A	G	T	A	A	T	G	T	G	C	G	A	G	G	G	C	T	G	A	C	C	G	C	A	G	G
IRIS 313-12344	KHAO::IRGC 107359-1	tropical japonica	Lao People's Democratic Republic	GL7-Hap2	C	A	C	T	G	T	T	C		G	T	G	T	G	A	G	C	C	T	A	G	T	A	A	T	G	T	G	C	G	A	G	G	G	C	T	G	A	C	C	G	C	A	G	G
IRIS 313-12346	LAB::IRGC 107468-1	tropical japonica	Lao People's Democratic Republic	GL7-Hap2	C	A	C	T	G	T	T	C		G	T	G	T	G	A	G	C	C	T	A	G	T	A	A	T	G	T	G	C	G	A	G	G	G	C	T	G	A	C	C	G	C	A	G	G
IRIS 313-12349	MAK KHEUA DENG::IRGC 107709-1	tropical japonica	Lao People's Democratic Republic	GL7-Hap2	C	A	C	T	G	T	T	C		G	T	G	T	G	A	G	C	C	T	A	G	T	A	A	T	G	T	G	C	G	A	G	G	G	C	T	G	A	C	C	G	C	A	G	G
IRIS 313-12353	MOK::IRGC 107804-1	tropical japonica	Lao People's Democratic Republic	GL7-Hap2	C	A	C	T	G	T	T	C		G	T	G	T	G	A	G	C	C	T	A	G	T	A	A	T	G	T	G	C	G	A	G	G	G	C	T	G	A	C	C	G	C	A	G	G
IRIS 313-10485	CATIBOS::IRGC 3762-1	tropical japonica	Philippines	GL7-Hap2	C	A	C	T	G	T	T	C		G	T	G	T	G	A	G	C	C	T	A	G	T	A	A	T	G	T	G	C	G	A	G	G	G	C	T	G	A	C	C	G	C	A	G	G
IRIS 313-10578	PARAY QIKUG KABAYUH::IRGC 8059-1	tropical japonica	Philippines	GL7-Hap2	C	A	C	T	G	T	T	C		G	T	G	T	G	A	G	C	C	T	A	G	T	A	A	T	G	T	G	C	G	A	G	G	G	C	T	G	A	C	C	G	C	A	G	G
IRIS 313-10657	THANGONE::IRGC 11816-1	tropical japonica	Lao People's Democratic Republic	GL7-Hap2	C	A	C	T	G	T	T	C		G	T	G	T	G	A	G	C	C	T	A	G	T	A	A	T	G	T	G	C	G	A	G	G	G	C	T	G	A	C	C	G	C	A	G	G
IRIS 313-10660	LEP HED::IRGC 11917-1	tropical japonica	Lao People's Democratic Republic	GL7-Hap2	C	A	C	T	G	T	T	C		G	T	G	T	G	A	G	C	C	T	A	G	T	A	A	T	G	T	G	C	G	A	G	G	G	C	T	G	A	C	C	G	C	A	G	G
IRIS 313-10703	PADI ADONG DUMARAT::IRGC 14356-1	tropical japonica	Malaysia	GL7-Hap2	C	A	C	T	G	T	T	C		G	T	G	T	G	A	G	C	C	T	A	G	T	A	A	T	G	T	G	C	G	A	G	G	G	C	T	G	A	C	C	G	C	A	G	G
IRIS 313-10722	GODAWEL::IRGC 15750-1	tropical japonica	Sri Lanka	GL7-Hap2	C	A	C	T	G	T	T	C		G	T	G	T	G	A	G	C	C	T	A	G	T	A	A	T	G	T	G	C	G	A	G	G	G	C	T	G	A	C	C	G	C	A	G	G
IRIS 313-10747	TJOKRON::IRGC 16653-2	tropical japonica	Indonesia	GL7-Hap2	C	A	C	T	G	T	T	C		G	T	G	T	G	A	G	C	C	T	A	G	T	A	A	T	G	T	G	C	G	A	G	G	G	C	T	G	A	C	C	G	C	A	G	G
IRIS 313-10712	KOTO OURA S 5::IRGC 15155-1	tropical japonica	Cote d'Ivoire	GL7-Hap2	C	A	C	T	G	T	T	C		G	T	G	T	G	A	G	C	C	T	A	G	T	A	A	T	G	T	G	C	G	A	G	G	G	C	T	G	A	C	C	G	C	A	G	G
IRIS 313-10759	ANDEL::IRGC 17153-2	tropical japonica	Indonesia	GL7-Hap2	C	A	C	T	G	T	T	C		G	T	G	T	G	A	G	C	C	T	A	G	T	A	A	T	G	T	G	C	G	A	G	G	G	C	T	G	A	C	C	G	C	A	G	G
IRIS 313-10766	DJALAWARA::IRGC 17471-1	tropical japonica	Indonesia	GL7-Hap2	C	A	C	T	G	T	T	C		G	T	G	T	G	A	G	C	C	T	A	G	T	A	A	T	G	T	G	C	G	A	G	G	G	C	T	G	A	C	C	G	C	A	G	G
IRIS 313-10773	HAWARA DJEDAH::IRGC 17728-1	tropical japonica	Indonesia	GL7-Hap2	C	A	C	T	G	T	T	C		G	T	G	T	G	A	G	C	C	T	A	G	T	A	A	T	G	T	G	C	G	A	G	G	G	C	T	G	A	C	C	G	C	A	G	G
IRIS 313-10776	KABADOKA::IRGC 17775-2	tropical japonica	Indonesia	GL7-Hap2	C	A	C	T	G	T	T	C		G	T	G	T	G	A	G	C	C	T	A	G	T	A	A	T	G	T	G	C	G	A	G	G	G	C	T	G	A	C	C	G	C	A	G	G
IRIS 313-10781	KETAN MLANTING::IRGC 17916-1	tropical japonica	Indonesia	GL7-Hap2	C	A	C	T	G	T	T	C		G	T	G	T	G	A	G	C	C	T	A	G	T	A	A	T	G	T	G	C	G	A	G	G	G	C	T	G	A	C	C	G	C	A	G	G
IRIS 313-10784	KETAN SAPI::IRGC 17954-2	tropical japonica	Indonesia	GL7-Hap2	C	A	C	T	G	T	T	C		G	T	G	T	G	A	G	C	C	T	A	G	T	A	A	T	G	T	G	C	G	A	G	G	G	C	T	G	A	C	C	G	C	A	G	G
IRIS 313-10788	LEMUNGSIR::IRGC 18116-1	tropical japonica	Indonesia	GL7-Hap2	C	A	C	T	G	T	T	C		G	T	G	T	G	A	G	C	C	T	A	G	T	A	A	T	G	T	G	C	G	A	G	G	G	C	T	G	A	C	C	G	C	A	G	G
IRIS 313-10790	LOLAWAJI::IRGC 18131-1	tropical japonica	Indonesia	GL7-Hap2	C	A	C	T	G	T	T	C		G	T	G	T	G	A	G	C	C	T	A	G	T	A	A	T	G	T	G	C	G	A	G	G	G	C	T	G	A	C	C	G	C	A	G	G
IRIS 313-10795	MLATI::IRGC 18278-1	tropical japonica	Indonesia	GL7-Hap2	C	A	C	T	G	T	T	C		G	T	G	T	G	A	G	C	C	T	A	G	T	A	A	T	G	T	G	C	G	A	G	G	G	C	T	G	A	C	C	G	C	A	G	G
IRIS 313-10796	MOLOG::IRGC 18282-1	tropical japonica	Indonesia	GL7-Hap2	C	A	C	T	G	T	T	C		G	T	G	T	G	A	G	C	C	T	A	G	T	A	A	T	G	T	G	C	G	A	G	G	G	C	T	G	A	C	C	G	C	A	G	G
IRIS 313-10798	NOGO BELE 2::IRGC 18328-2	tropical japonica	Indonesia	GL7-Hap2	C	A	C	T	G	T	T	C		G	T	G	T	G	A	G	C	C	T	A	G	T	A	A	T	G	T	G	C	G	A	G	G	G	C	T	G	A	C	C	G	C	A	G	G
IRIS 313-10799	PAE ONGGA::IRGC 18418-1	tropical japonica	Indonesia	GL7-Hap2	C	A	C	T	G	T	T	C		G	T	G	T	G	A	G	C	C	T	A	G	T	A	A	T	G	T	G	C	G	A	G	G	G	C	T	G	A	C	C	G	C	A	G	G
IRIS 313-10816	SIDJERO GUNDIL::IRGC 18829-2	tropical japonica	Indonesia	GL7-Hap2	C	A	C	T	G	T	T	C		G	T	G	T	G	A	G	C	C	T	A	G	T	A	A	T	G	T	G	C	G	A	G	G	G	C	T	G	A	C	C	G	C	A	G	G
IRIS 313-10802	PEUTEUJ::IRGC 18484-1	tropical japonica	Indonesia	GL7-Hap2	C	A	C	T	G	T	T	C		G	T	G	T	G	A	G	C	C	T	A	G	T	A	A	T	G	T	G	C	G	A	G	G	G	C	T	G	A	C	C	G	C	A	G	G
IRIS 313-10827	BINARITOS::IRGC 19391-1	tropical japonica	Philippines	GL7-Hap2	C	A	C	T	G	T	T	C		G	T	G	T	G	A	G	C	C	T	A	G	T	A	A	T	G	T	G	C	G	A	G	G	G	C	T	G	A	C	C	G	C	A	G	G
IRIS 313-10828	IKOGAN::IRGC 19412-1	tropical japonica	Philippines	GL7-Hap2	C	A	C	T	G	T	T	C		G	T	G	T	G	A	G	C	C	T	A	G	T	A	A	T	G	T	G	C	G	A	G	G	G	C	T	G	A	C	C	G	C	A	G	G
IRIS 313-10830	INAPORAONAN::IRGC 19418-1	tropical japonica	Philippines	GL7-Hap2	C	A	C	T	G	T	T	C		G	T	G	T	G	A	G	C	C	T	A	G	T	A	A	T	G	T	G	C	G	A	G	G	G	C	T	G	A	C	C	G	C	A	G	G
IRIS 313-10831	MALANDI 2::IRGC 19454-2	tropical japonica	Philippines	GL7-Hap2	C	A	C	T	G	T	T	C		G	T	G	T	G	A	G	C	C	T	A	G	T	A	A	T	G	T	G	C	G	A	G	G	G	C	T	G	A	C	C	G	C	A	G	G
IRIS 313-10848	ARC 6188::IRGC 20370-1	tropical japonica	India	GL7-Hap2	C	A	C	T	G	T	T	C		G	T	G	T	G	A	G	C	C	T	A	G	T	A	A	T	G	T	G	C	G	A	G	G	G	C	T	G	A	C	C	G	C	A	G	G
IRIS 313-10805	PULO::IRGC 18519-1	tropical japonica	Indonesia	GL7-Hap2	C	A	C	T	G	T	T	C		G	T	G	T	G	A	G	C	C	T	A	G	T	A	A	T	G	T	G	C	G	A	G	G	G	C	T	G	A	C	C	G	C	A	G	G
IRIS 313-10862	ARC 11281::IRGC 21283-1	japonica admix	India	GL7-Hap2	C	A	C	T	G	T	T	C		G	T	G	T	G	A	G	C	C	T	A	G	T	A	A	T	G	T	G	C	G	A	G	G	G	C	T	G	A	C	C	G	C	A	G	G
IRIS 313-10865	ARC 11424::IRGC 21380-2	tropical japonica	India	GL7-Hap2	C	A	C	T	G	T	T	C		G	T	G	T	G	A	G	C	C	T	A	G	T	A	A	T	G	T	G	C	G	A	G	G	G	C	T	G	A	C	C	G	C	A	G	G
IRIS 313-10867	ARC 11538::IRGC 21463-1	tropical japonica	India	GL7-Hap2	C	A	C	T	G	T	T	C		G	T	G	T	G	A	G	C	C	T	A	G	T	A	A	T	G	T	G	C	G	A	G	G	G	C	T	G	A	C	C	G	C	A	G	G
IRIS 313-10808	RANTE::IRGC 18608-2	tropical japonica	Indonesia	GL7-Hap2	C	A	C	T	G	T	T	C		G	T	G	T	G	A	G	C	C	T	A	G	T	A	A	T	G	T	G	C	G	A	G	G	G	C	T	G	A	C	C	G	C	A	G	G
IRIS 313-10886	ARC 12655::IRGC 22226-2	tropical japonica	India	GL7-Hap2	C	A	C	T	G	T	T	C		G	T	G	T	G	A	G	C	C	T	A	G	T	A	A	T	G	T	G	C	G	A	G	G	G	C	T	G	A	C	C	G	C	A	G	G
IRIS 313-10888	ARC 12726::IRGC 22288-2	tropical japonica	India	GL7-Hap2	C	A	C	T	G	T	T	C		G	T	G	T	G	A	G	C	C	T	A	G	T	A	A	T	G	T	G	C	G	A	G	G	G	C	T	G	A	C	C	G	C	A	G	G
IRIS 313-10922	R 258::IRGC 23702-2	tropical japonica	Lao People's Democratic Republic	GL7-Hap2	C	A	C	T	G	T	T	C		G	T	G	T	G	A	G	C	C	T	A	G	T	A	A	T	G	T	G	C	G	A	G	G	G	C	T	G	A	C	C	G	C	A	G	G
IRIS 313-10923	CHABLI CHABOL GLANG::IRGC 23706-1	tropical japonica	Thailand	GL7-Hap2	C	A	C	T	G	T	T	C		G	T	G	T	G	A	G	C	C	T	A	G	T	A	A	T	G	T	G	C	G	A	G	G	G	C	T	G	A	C	C	G	C	A	G	G
IRIS 313-10936	KETAN GUNDIL::IRGC 24568-1	tropical japonica	Indonesia	GL7-Hap2	C	A	C	T	G	T	T	C		G	T	G	T	G	A	G	C	C	T	A	G	T	A	A	T	G	T	G	C	G	A	G	G	G	C	T	G	A	C	C	G	C	A	G	G
IRIS 313-10946	MANGGE::IRGC 25019-1	tropical japonica	Indonesia	GL7-Hap2	C	A	C	T	G	T	T	C		G	T	G	T	G	A	G	C	C	T	A	G	T	A	A	T	G	T	G	C	G	A	G	G	G	C	T	G	A	C	C	G	C	A	G	G
IRIS 313-10949	TEKALAK::IRGC 25154-1	tropical japonica	Indonesia	GL7-Hap2	C	A	C	T	G	T	T	C		G	T	G	T	G	A	G	C	C	T	A	G	T	A	A	T	G	T	G	C	G	A	G	G	G	C	T	G	A	C	C	G	C	A	G	G
IRIS 313-10953	PADI ABUNG KUNING::IRGC 25469-1	tropical japonica	Indonesia	GL7-Hap2	C	A	C	T	G	T	T	C		G	T	G	T	G	A	G	C	C	T	A	G	T	A	A	T	G	T	G	C	G	A	G	G	G	C	T	G	A	C	C	G	C	A	G	G
IRIS 313-10957	RANGKAI KEPEL::IRGC 25640-1	tropical japonica	Indonesia	GL7-Hap2	C	A	C	T	G	T	T	C		G	T	G	T	G	A	G	C	C	T	A	G	T	A	A	T	G	T	G	C	G	A	G	G	G	C	T	G	A	C	C	G	C	A	G	G
IRIS 313-10958	RENIK BELITI::IRGC 25648-1	tropical japonica	Indonesia	GL7-Hap2	C	A	C	T	G	T	T	C		G	T	G	T	G	A	G	C	C	T	A	G	T	A	A	T	G	T	G	C	G	A	G	G	G	C	T	G	A	C	C	G	C	A	G	G
IRIS 313-11007	PULUT BONGO::IRGC 27397-2	tropical japonica	Indonesia	GL7-Hap2	C	A	C	T	G	T	T	C		G	T	G	T	G	A	G	C	C	T	A	G	T	A	A	T	G	T	G	C	G	A	G	G	G	C	T	G	A	C	C	G	C	A	G	G
IRIS 313-11009	PULUT HALAPA::IRGC 27403-1	tropical japonica	Indonesia	GL7-Hap2	C	A	C	T	G	T	T	C		G	T	G	T	G	A	G	C	C	T	A	G	T	A	A	T	G	T	G	C	G	A	G	G	G	C	T	G	A	C	C	G	C	A	G	G
IRIS 313-11045	ENGKABANG::IRGC 28694-2	tropical japonica	Malaysia	GL7-Hap2	C	A	C	T	G	T	T	C		G	T	G	T	G	A	G	C	C	T	A	G	T	A	A	T	G	T	G	C	G	A	G	G	G	C	T	G	A	C	C	G	C	A	G	G
IRIS 313-10992	PILIT TAPUL::IRGC 26887-1	tropical japonica	Philippines	GL7-Hap2	C	A	C	T	G	T	T	C		G	T	G	T	G	A	G	C	C	T	A	G	T	A	A	T	G	T	G	C	G	A	G	G	G	C	T	G	A	C	C	G	C	A	G	G
IRIS 313-11046	LALANGIT::IRGC 28715-1	tropical japonica	Malaysia	GL7-Hap2	C	A	C	T	G	T	T	C		G	T	G	T	G	A	G	C	C	T	A	G	T	A	A	T	G	T	G	C	G	A	G	G	G	C	T	G	A	C	C	G	C	A	G	G
IRIS 313-10993	LANNAB::IRGC 26936-2	tropical japonica	Philippines	GL7-Hap2	C	A	C	T	G	T	T	C		G	T	G	T	G	A	G	C	C	T	A	G	T	A	A	T	G	T	G	C	G	A	G	G	G	C	T	G	A	C	C	G	C	A	G	G
IRIS 313-10994	PANGETAN::IRGC 26942-1	tropical japonica	Philippines	GL7-Hap2	C	A	C	T	G	T	T	C		G	T	G	T	G	A	G	C	C	T	A	G	T	A	A	T	G	T	G	C	G	A	G	G	G	C	T	G	A	C	C	G	C	A	G	G
IRIS 313-11073	KHAO DAM::IRGC 29481-3	tropical japonica	Lao People's Democratic Republic	GL7-Hap2	C	A	C	T	G	T	T	C		G	T	G	T	G	A	G	C	C	T	A	G	T	A	A	T	G	T	G	C	G	A	G	G	G	C	T	G	A	C	C	G	C	A	G	G
IRIS 313-11075	KHAO NAM YEN::IRGC 29546-2	japonica admix	Lao People's Democratic Republic	GL7-Hap2	C	A	C	T	G	T	T	C		G	T	G	T	G	A	G	C	C	T	A	G	T	A	A	T	G	T	G	C	G	A	G	G	G	C	T	G	A	C	C	G	C	A	G	G
IRIS 313-11077	LAI HANG HMA::IRGC 29608-2	tropical japonica	Lao People's Democratic Republic	GL7-Hap2	C	A	C	T	G	T	T	C		G	T	G	T	G	A	G	C	C	T	A	G	T	A	A	T	G	T	G	C	G	A	G	G	G	C	T	G	A	C	C	G	C	A	G	G
IRIS 313-11094	MAK BOUAP::IRGC 30106-3	tropical japonica	Lao People's Democratic Republic	GL7-Hap2	C	A	C	T	G	T	T	C		G	T	G	T	G	A	G	C	C	T	A	G	T	A	A	T	G	T	G	C	G	A	G	G	G	C	T	G	A	C	C	G	C	A	G	G
IRIS 313-11100	MAMON::IRGC 30792-1	tropical japonica	Liberia	GL7-Hap2	C	A	C	T	G	T	T	C		G	T	G	T	G	A	G	C	C	T	A	G	T	A	A	T	G	T	G	C	G	A	G	G	G	C	T	G	A	C	C	G	C	A	G	G
IRIS 313-11107	ZANTON::IRGC 31248-1	tropical japonica	Liberia	GL7-Hap2	C	A	C	T	G	T	T	C		G	T	G	T	G	A	G	C	C	T	A	G	T	A	A	T	G	T	G	C	G	A	G	G	G	C	T	G	A	C	C	G	C	A	G	G
IRIS 313-11183	KETAN LEMBAYUNGAN::IRGC 35745-2	tropical japonica	Indonesia	GL7-Hap2	C	A	C	T	G	T	T	C		G	T	G	T	G	A	G	C	C	T	A	G	T	A	A	T	G	T	G	C	G	A	G	G	G	C	T	G	A	C	C	G	C	A	G	G
IRIS 313-11195	KHAW KAR 13::IRGC 36711-1	tropical japonica	Myanmar	GL7-Hap2	C	A	C	T	G	T	T	C		G	T	G	T	G	A	G	C	C	T	A	G	T	A	A	T	G	T	G	C	G	A	G	G	G	C	T	G	A	C	C	G	C	A	G	G
IRIS 313-11238	IAC 1132::IRGC 39052-1	tropical japonica	Brazil	GL7-Hap2	C	A	C	T	G	T	T	C		G	T	G	T	G	A	G	C	C	T	A	G	T	A	A	T	G	T	G	C	G	A	G	G	G	C	T	G	A	C	C	G	C	A	G	G
IRIS 313-11248	NIAW KHAMIN::IRGC 40222-1	tropical japonica	Thailand	GL7-Hap2	C	A	C	T	G	T	T	C		G	T	G	T	G	A	G	C	C	T	A	G	T	A	A	T	G	T	G	C	G	A	G	G	G	C	T	G	A	C	C	G	C	A	G	G
IRIS 313-11328	PADI BURIH::IRGC 44081-1	tropical japonica	Malaysia	GL7-Hap2	C	A	C	T	G	T	T	C		G	T	G	T	G	A	G	C	C	T	A	G	T	A	A	T	G	T	G	C	G	A	G	G	G	C	T	G	A	C	C	G	C	A	G	G
IRIS 313-11379	CADIDIT (GLUT)::IRGC 47161-1	tropical japonica	Philippines	GL7-Hap2	C	A	C	T	G	T	T	C		G	T	G	T	G	A	G	C	C	T	A	G	T	A	A	T	G	T	G	C	G	A	G	G	G	C	T	G	A	C	C	G	C	A	G	G
B018	AMERICAN HUANGKEDAO	tropical japonica		GL7-Hap2	C	A	C	T	G	T	T	C		G	T	G	T	G	A	G	C	C	T	A	G	T	A	A	T	G	T	G	C	G	A	G	G	G	C	T	G	A	C	C	G	C	A	G	G
B043	YR 83-23-11	tropical japonica		GL7-Hap2	C	A	C	T	G	T	T	C		G	T	G	T	G	A	G	C	C	T	A	G	T	A	A	T	G	T	G	C	G	A	G	G	G	C	T	G	A	C	C	G	C	A	G	G
B191	80A60YR71009-1-5	tropical japonica		GL7-Hap2	C	A	C	T	G	T	T	C		G	T	G	T	G	A	G	C	C	T	A	G	T	A	A	T	G	T	G	C	G	A	G	G	G	C	T	G	A	C	C	G	C	A	G	G
B205	CUNSANLI	japonica admix		GL7-Hap2	C	A	C	T	G	T	T	C		G	T	G	T	G	A	G	C	C	T	A	G	T	A	A	T	G	T	G	C	G	A	G	G	G	C	T	G	A	C	C	G	C	A	G	G
CX100	PALUNG 2	indica		GL7-Hap2	C	A	C	T	G	T	T	C		G	T	G	T	G	A	G	C	C	T	A	G	T	A	A	T	G	T	G	C	G	A	G	G	G	C	T	G	A	C	C	G	C	A	G	G
CX241	IAC47	tropical japonica		GL7-Hap2	C	A	C	T	G	T	T	C		G	T	G	T	G	A	G	C	C	T	A	G	T	A	A	T	G	T	G	C	G	A	G	G	G	C	T	G	A	C	C	G	C	A	G	G
CX248	KINANDANGPATONG	tropical japonica		GL7-Hap2	C	A	C	T	G	T	T	C		G	T	G	T	G	A	G	C	C	T	A	G	T	A	A	T	G	T	G	C	G	A	G	G	G	C	T	G	A	C	C	G	C	A	G	G
CX262	IAC3	tropical japonica		GL7-Hap2	C	A	C	T	G	T	T	C		G	T	G	T	G	A	G	C	C	T	A	G	T	A	A	T	G	T	G	C	G	A	G	G	G	C	T	G	A	C	C	G	C	A	G	G
CX281	IR68897B	indica		GL7-Hap2	C	A	C	T	G	T	T	C		G	T	G	T	G	A	G	C	C	T	A	G	T	A	A	T	G	T	G	C	G	A	G	G	G	C	T	G	A	C	C	G	C	A	G	G
CX353	CAU1	japonica admix		GL7-Hap2	C	A	C	T	G	T	T	C		G	T	G	T	G	A	G	C	C	T	A	G	T	A	A	T	G	T	G	C	G	A	G	G	G	C	T	G	A	C	C	G	C	A	G	G
CX359	YUNLU 103	tropical japonica		GL7-Hap2	C	A	C	T	G	T	T	C		G	T	G	T	G	A	G	C	C	T	A	G	T	A	A	T	G	T	G	C	G	A	G	G	G	C	T	G	A	C	C	G	C	A	G	G
CX362	YZX1	indica		GL7-Hap2	C	A	C	T	G	T	T	C		G	T	G	T	G	A	G	C	C	T	A	G	T	A	A	T	G	T	G	C	G	A	G	G	G	C	T	G	A	C	C	G	C	A	G	G
CX374	NERICA 9	tropical japonica		GL7-Hap2	C	A	C	T	G	T	T	C		G	T	G	T	G	A	G	C	C	T	A	G	T	A	A	T	G	T	G	C	G	A	G	G	G	C	T	G	A	C	C	G	C	A	G	G
CX90	CHHOMROMG	indica		GL7-Hap2	C	A	C	T	G	T	T	C		G	T	G	T	G	A	G	C	C	T	A	G	T	A	A	T	G	T	G	C	G	A	G	G	G	C	T	G	A	C	C	G	C	A	G	G
IRIS 313-11564	HALIDA::IRGC 59005-1	aro	Nepal	GL7-Hap2	C	A	C	T	G	T	T	C		G	T	G	T	G	A	G	C	C	T	A	G	T	A	A	T	G	T	G	C	G	A	G	G	G	C	T	G	A	C	C	G	C	A	G	G
IRIS 313-10649	RACION 1::IRGC 11340-1	tropical japonica	Philippines	GL7-Hap2	C	A	C	T	G	T	T	C		G	T	G	T	G	A	G	C	C	T	A	G	T	A	A	T	G	T	G	C	G	A	G	G	G	C	T	G	A	C	C	G	C	A	G	G
IRIS 313-10794	MENDUNGAN::IRGC 18245-1	tropical japonica	Indonesia	GL7-Hap2	C	A	C	T	G	T	T	C		G	T	G	T	G	A	G	C	C	T	A	G	T	A	A	T	G	T	G	C	G	A	G	G	G	C	T	G	A	C	C	G	C	A	G	G
IRIS 313-10801	PARE BUWUN::IRGC 18456-2	tropical japonica	Indonesia	GL7-Hap2	C	A	C	T	G	T	T	C		G	T	G	T	G	A	G	C	C	T	A	G	T	A	A	T	G	T	G	C	G	A	G	G	G	C	T	G	A	C	C	G	C	A	G	G
IRIS 313-11295	ARC 11397::IRGC 42664-1	admix	India	GL7-Hap2	C	A	C	T	G	T	T	C		G	T	G	T	G	A	G	C	C	T	A	G	T	A	A	T	G	T	G	C	G	A	G	G	G	C	T	G	A	C	C	G	C	A	G	G
IRIS 313-15905	WAB 56-125::IRTP 19771-G1	tropical japonica		GL7-Hap2	C	A	C	T	G	T	T	C		G	T	G	T	G	A	G	C	C	T	A	G	T	A	A	T	G	T	G	C	G	A	G	G	G	C	T	G	A	C	C	G	C	A	G	G
IRIS 313-15907	INIA TACUARI::G1	tropical japonica		GL7-Hap2	C	A	C	T	G	T	T	C		G	T	G	T	G	A	G	C	C	T	A	G	T	A	A	T	G	T	G	C	G	A	G	G	G	C	T	G	A	C	C	G	C	A	G	G
IRIS 313-9519	WANICA::IRGC 3394-1	tropical japonica	Surinam	GL7-Hap2	C	A	C	T	G	T	T	C		G	T	G	T	G	A	G	C	C	T	A	G	T	A	A	T	G	T	G	C	G	A	G	G	G	C	T	G	A	C	C	G	C	A	G	G
IRIS 313-10272	COLOMBIA 1::IRGC 116970-1	japonica admix	Colombia	GL7-Hap2	C	A	C	T	G	T	T	C		G	T	G	T	G	A	G	C	C	T	A	G	T	A	A	T	G	T	G	C	G	A	G	G	G	C	T	G	A	C	C	G	C	A	G	G
IRIS 313-8769	KOSAGI::IRGC 57692-1	tropical japonica	Guinea	GL7-Hap2	C	A	C	T	G	T	T	C		G	T	G	T	G	A	G	C	C	T	A	G	T	A	A	T	G	T	G	C	G	A	G	G	G	C	T	G	A	C	C	G	C	A	G	G
IRIS 313-9648	NEWREX::IRGC 64657-1	admix	United States of America	GL7-Hap2	C	A	C	T	G	T	T	C		G	T	G	T	G	A	G	C	C	T	A	G	T	A	A	T	G	T	G	C	G	A	G	G	G	C	T	G	A	C	C	G	C	A	G	G
IRIS 313-9817	GEANT W 7::IRGC 9620-1	indica	Netherlands	GL7-Hap2	C	A	C	T	G	T	T	C		G	T	G	T	G	A	G	C	C	T	A	G	T	A	A	T	G	T	G	C	G	A	G	G	G	C	T	G	A	C	C	G	C	A	G	G
IRIS 313-8664	SITORU::IRGC 66669-1	tropical japonica	Indonesia	GL7-Hap2	C	A	C	T	G	T	T	C		G	T	G	T	G	A	G	C	C	T	A	G	T	A	A	T	G	T	G	C	G	A	G	G	G	C	T	G	A	C	C	G	C	A	G	G
IRIS 313-9928	DEO KITAN::IRGC 47197-1	tropical japonica	Philippines	GL7-Hap2	C	A	C	T	G	T	T	C		G	T	G	T	G	A	G	C	C	T	A	G	T	A	A	T	G	T	G	C	G	A	G	G	G	C	T	G	A	C	C	G	C	A	G	G
IRIS 313-8745	SD 120 SELN (CI 12320)::IRGC 1667-1	tropical japonica	Haiti	GL7-Hap2	C	A	C	T	G	T	T	C		G	T	G	T	G	A	G	C	C	T	A	G	T	A	A	T	G	T	G	C	G	A	G	G	G	C	T	G	A	C	C	G	C	A	G	G
IRIS 313-8523	OS 4	tropical japonica	Nigeria	GL7-Hap2	C	A	C	T	G	T	T	C		G	T	G	T	G	A	G	C	C	T	A	G	T	A	A	T	G	T	G	C	G	A	G	G	G	C	T	G	A	C	C	G	C	A	G	G
IRIS 313-8872	571::IRGC 48493-1	japonica admix	Thailand	GL7-Hap2	C	A	C	T	G	T	T	C		G	T	G	T	G	A	G	C	C	T	A	G	T	A	A	T	G	T	G	C	G	A	G	G	G	C	T	G	A	C	C	G	C	A	G	G
IRIS 313-9239	RIMBUN::IRGC 43741-1	tropical japonica	Indonesia	GL7-Hap2	C	A	C	T	G	T	T	C		G	T	G	T	G	A	G	C	C	T	A	G	T	A	A	T	G	T	G	C	G	A	G	G	G	C	T	G	A	C	C	G	C	A	G	G
IRIS 313-10258	BULI INIA::IRGC 116961-1	temperate japonica	Chile	GL7-Hap2	C	A	C	T	G	T	T	C		G	T	G	T	G	A	G	C	C	T	A	G	T	A	A	T	G	T	G	C	G	A	G	G	G	C	T	G	A	C	C	G	C	A	G	G
IRIS 313-9053	ARC 12536::IRGC 41068-1	admix	India	GL7-Hap2	C	A	C	T	G	T	T	C		G	T	G	T	G	A	G	C	C	T	A	G	T	A	A	T	G	T	G	C	G	A	G	G	G	C	T	G	A	C	C	G	C	A	G	G
IRIS 313-9464	SML ACORNI::IRGC 13389-1	admix	Surinam	GL7-Hap2	C	A	C	T	G	T	T	C		G	T	G	T	G	A	G	C	C	T	A	G	T	A	A	T	G	T	G	C	G	A	G	G	G	C	T	G	A	C	C	G	C	A	G	G
IRIS 313-10397	IRGA 318-11-6-9-2B::IRGC 117339-1	indica	Colombia	GL7-Hap2	C	A	C	T	G	T	T	C		G	T	G	T	G	A	G	C	C	T	A	G	T	A	A	T	G	T	G	C	G	A	G	G	G	C	T	G	A	C	C	G	C	A	G	G
IRIS 313-8392	IR 2003-P7-7-4-2::IRGC 32671-1	indica	Philippines	GL7-Hap2	C	A	C	T	G	T	T	C		G	T	G	T	G	A	G	C	C	T	A	G	T	A	A	T	G	T	G	C	G	A	G	G	G	C	T	G	A	C	C	G	C	A	G	G
IRIS 313-9123	LEUANG GLIANG::IRGC 71271-1	tropical japonica	Thailand	GL7-Hap2	C	A	C	T	G	T	T	C		G	T	G	T	G	A	G	C	C	T	A	G	T	A	A	T	G	T	G	C	G	A	G	G	G	C	T	G	A	C	C	G	C	A	G	G
IRIS 313-9841	SML AWINI::IRGC 13391-1	indica admix	Surinam	GL7-Hap2	C	A	C	T	G	T	T	C		G	T	G	T	G	A	G	C	C	T	A	G	T	A	A	T	G	T	G	C	G	A	G	G	G	C	T	G	A	C	C	G	C	A	G	G
IRIS 313-9966	CICA 9::IRGC 53079-1	indica	Colombia	GL7-Hap2	C	A	C	T	G	T	T	C		G	T	G	T	G	A	G	C	C	T	A	G	T	A	A	T	G	T	G	C	G	A	G	G	G	C	T	G	A	C	C	G	C	A	G	G
IRIS 313-10161	BR IRGA 409::IRGC 55915-1	indica	Brazil	GL7-Hap2	C	A	C	T	G	T	T	C		G	T	G	T	G	A	G	C	C	T	A	G	T	A	A	T	G	T	G	C	G	A	G	G	G	C	T	G	A	C	C	G	C	A	G	G
IRIS 313-10336	B 6144-MR-6-0-0::IRGC 117371-1	tropical japonica	Lao People's Democratic Republic	GL7-Hap2	C	A	C	T	G	T	T	C		G	T	G	T	G	A	G	C	C	T	A	G	T	A	A	T	G	T	G	C	G	A	G	G	G	C	T	G	A	C	C	G	C	A	G	G
IRIS 313-9429	RTS 16::IRGC 8235-1	indica admix	Viet Nam	GL7-Hap2	C	A	C	T	G	T	T	C		G	T	G	T	G	A	G	C	C	T	A	G	T	A	A	T	G	T	G	C	G	A	G	G	G	C	T	G	A	C	C	G	C	A	G	G
IRIS 313-10257	ALTAMIRA 9::IRGC 116953-1	indica admix	Nicaragua	GL7-Hap2	C	A	C	T	G	T	T	C		G	T	G	T	G	A	G	C	C	T	A	G	T	A	A	T	G	T	G	C	G	A	G	G	G	C	T	G	A	C	C	G	C	A	G	G
IRIS 313-8923	CALIFORNIA BELLE::IRGC 66836-1	tropical japonica	United States of America	GL7-Hap2	C	A	C	T	G	T	T	C		G	T	G	T	G	A	G	C	C	T	A	G	T	A	A	T	G	T	G	C	G	A	G	G	G	C	T	G	A	C	C	G	C	A	G	G
IRIS 313-9995	NONGLIMNA 1::IRGC 58347-1	tropical japonica	Korea, Republic of	GL7-Hap2	C	A	C	T	G	T	T	C		G	T	G	T	G	A	G	C	C	T	A	G	T	A	A	T	G	T	G	C	G	A	G	G	G	C	T	G	A	C	C	G	C	A	G	G
IRIS 313-8665	M 7::IRGC 34281-1	temperate japonica	United States of America	GL7-Hap2	C	A	C	T	G	T	T	C		G	T	G	T	G	A	G	C	C	T	A	G	T	A	A	T	G	T	G	C	G	A	G	G	G	C	T	G	A	C	C	G	C	A	G	G
IRIS 313-8669	CALROSE 76::IRGC 34275-1	japonica admix	United States of America	GL7-Hap2	C	A	C	T	G	T	T	C		G	T	G	T	G	A	G	C	C	T	A	G	T	A	A	T	G	T	G	C	G	A	G	G	G	C	T	G	A	C	C	G	C	A	G	G
IRIS 313-9193	EAN 4 C 1::IRGC 26016-1	japonica admix	Brazil	GL7-Hap2	C	A	C	T	G	T	T	C		G	T	G	T	G	A	G	C	C	T	A	G	T	A	A	T	G	T	G	C	G	A	G	G	G	C	T	G	A	C	C	G	C	A	G	G
IRIS 313-10056	HOKURIKU 52::IRGC 72491-1	tropical japonica	Japan	GL7-Hap2	C	A	C	T	G	T	T	C		G	T	G	T	G	A	G	C	C	T	A	G	T	A	A	T	G	T	G	C	G	A	G	G	G	C	T	G	A	C	C	G	C	A	G	G
IRIS 313-10083	BETIS::IRGC 74581-1	temperate japonica	Spain	GL7-Hap2	C	A	C	T	G	T	T	C		G	T	G	T	G	A	G	C	C	T	A	G	T	A	A	T	G	T	G	C	G	A	G	G	G	C	T	G	A	C	C	G	C	A	G	G
IRIS 313-10111	MOLO::IRGC 81603-1	japonica admix	Italy	GL7-Hap2	C	A	C	T	G	T	T	C		G	T	G	T	G	A	G	C	C	T	A	G	T	A	A	T	G	T	G	C	G	A	G	G	G	C	T	G	A	C	C	G	C	A	G	G
IRIS 313-10119	GITANO::IRGC 82424-1	japonica admix	Italy	GL7-Hap2	C	A	C	T	G	T	T	C		G	T	G	T	G	A	G	C	C	T	A	G	T	A	A	T	G	T	G	C	G	A	G	G	G	C	T	G	A	C	C	G	C	A	G	G
IRIS 313-10242	H 305-84::IRGC 116988-1	temperate japonica	Hungary	GL7-Hap2	C	A	C	T	G	T	T	C		G	T	G	T	G	A	G	C	C	T	A	G	T	A	A	T	G	T	G	C	G	A	G	G	G	C	T	G	A	C	C	G	C	A	G	G
IRIS 313-8285	KATY::IRGC 77140-1	tropical japonica	United States of America	GL7-Hap2	C	A	C	T	G	T	T	C		G	T	G	T	G	A	G	C	C	T	A	G	T	A	A	T	G	T	G	C	G	A	G	G	G	C	T	G	A	C	C	G	C	A	G	G
IRIS 313-8339	BOND::IRGC 66755-1	tropical japonica	United States of America	GL7-Hap2	C	A	C	T	G	T	T	C		G	T	G	T	G	A	G	C	C	T	A	G	T	A	A	T	G	T	G	C	G	A	G	G	G	C	T	G	A	C	C	G	C	A	G	G
IRIS 313-8400	RIKUTO NORIN MOCHI 20::IRGC 410-1	tropical japonica	Japan	GL7-Hap2	C	A	C	T	G	T	T	C		G	T	G	T	G	A	G	C	C	T	A	G	T	A	A	T	G	T	G	C	G	A	G	G	G	C	T	G	A	C	C	G	C	A	G	G
IRIS 313-8519	MANDASHERPO::IRGC 64913-1	tropical japonica	Bhutan	GL7-Hap2	C	A	C	T	G	T	T	C		G	T	G	T	G	A	G	C	C	T	A	G	T	A	A	T	G	T	G	C	G	A	G	G	G	C	T	G	A	C	C	G	C	A	G	G
IRIS 313-8626	BANJANG::IRGC 44069-1	tropical japonica	Malaysia	GL7-Hap2	C	A	C	T	G	T	T	C		G	T	G	T	G	A	G	C	C	T	A	G	T	A	A	T	G	T	G	C	G	A	G	G	G	C	T	G	A	C	C	G	C	A	G	G
IRIS 313-8768	MOROFIN::IRGC 56698-1	tropical japonica	Cote d'Ivoire	GL7-Hap2	C	A	C	T	G	T	T	C		G	T	G	T	G	A	G	C	C	T	A	G	T	A	A	T	G	T	G	C	G	A	G	G	G	C	T	G	A	C	C	G	C	A	G	G
IRIS 313-8857	KAMNAM::IRGC 64902-1	tropical japonica	Bhutan	GL7-Hap2	C	A	C	T	G	T	T	C		G	T	G	T	G	A	G	C	C	T	A	G	T	A	A	T	G	T	G	C	G	A	G	G	G	C	T	G	A	C	C	G	C	A	G	G
IRIS 313-8876	DELITUS::IRGC 5769-1	tropical japonica	France	GL7-Hap2	C	A	C	T	G	T	T	C		G	T	G	T	G	A	G	C	C	T	A	G	T	A	A	T	G	T	G	C	G	A	G	G	G	C	T	G	A	C	C	G	C	A	G	G
IRIS 313-8894	LEKATAN::IRGC 71554-1	tropical japonica	Malaysia	GL7-Hap2	C	A	C	T	G	T	T	C		G	T	G	T	G	A	G	C	C	T	A	G	T	A	A	T	G	T	G	C	G	A	G	G	G	C	T	G	A	C	C	G	C	A	G	G
IRIS 313-8955	LASAT PUTIH::IRGC 44076-1	tropical japonica	Malaysia	GL7-Hap2	C	A	C	T	G	T	T	C		G	T	G	T	G	A	G	C	C	T	A	G	T	A	A	T	G	T	G	C	G	A	G	G	G	C	T	G	A	C	C	G	C	A	G	G
IRIS 313-8976	SKY BONNET::IRGC 66759-1	tropical japonica	United States of America	GL7-Hap2	C	A	C	T	G	T	T	C		G	T	G	T	G	A	G	C	C	T	A	G	T	A	A	T	G	T	G	C	G	A	G	G	G	C	T	G	A	C	C	G	C	A	G	G
IRIS 313-9366	IMPROVED BLUE ROSE::IRGC 5022-1	japonica admix	United States of America	GL7-Hap2	C	A	C	T	G	T	T	C		G	T	G	T	G	A	G	C	C	T	A	G	T	A	A	T	G	T	G	C	G	A	G	G	G	C	T	G	A	C	C	G	C	A	G	G
IRIS 313-9423	AGUYOD::IRGC 67423-1	tropical japonica	Philippines	GL7-Hap2	C	A	C	T	G	T	T	C		G	T	G	T	G	A	G	C	C	T	A	G	T	A	A	T	G	T	G	C	G	A	G	G	G	C	T	G	A	C	C	G	C	A	G	G
IRIS 313-9491	BLUE BELLE::IRGC 51125-1	tropical japonica	United States of America	GL7-Hap2	C	A	C	T	G	T	T	C		G	T	G	T	G	A	G	C	C	T	A	G	T	A	A	T	G	T	G	C	G	A	G	G	G	C	T	G	A	C	C	G	C	A	G	G
IRIS 313-9539	TEXAS PATNA 49::IRGC 6077-1	temperate japonica	United States of America	GL7-Hap2	C	A	C	T	G	T	T	C		G	T	G	T	G	A	G	C	C	T	A	G	T	A	A	T	G	T	G	C	G	A	G	G	G	C	T	G	A	C	C	G	C	A	G	G
IRIS 313-9789	RIKUTO TAUKI MOCHI 27::IRGC 5726-1	tropical japonica	Japan	GL7-Hap2	C	A	C	T	G	T	T	C		G	T	G	T	G	A	G	C	C	T	A	G	T	A	A	T	G	T	G	C	G	A	G	G	G	C	T	G	A	C	C	G	C	A	G	G
IRIS 313-9800	KAHEI::IRGC 7691-1	tropical japonica	Japan	GL7-Hap2	C	A	C	T	G	T	T	C		G	T	G	T	G	A	G	C	C	T	A	G	T	A	A	T	G	T	G	C	G	A	G	G	G	C	T	G	A	C	C	G	C	A	G	G
IRIS 313-9851	GOGOWIERIE::IRGC 14791-1	tropical japonica	Surinam	GL7-Hap2	C	A	C	T	G	T	T	C		G	T	G	T	G	A	G	C	C	T	A	G	T	A	A	T	G	T	G	C	G	A	G	G	G	C	T	G	A	C	C	G	C	A	G	G
IRIS 313-9897	BIKYAT::IRGC 26276-1	tropical japonica	Philippines	GL7-Hap2	C	A	C	T	G	T	T	C		G	T	G	T	G	A	G	C	C	T	A	G	T	A	A	T	G	T	G	C	G	A	G	G	G	C	T	G	A	C	C	G	C	A	G	G
IRIS 313-9980	FORTUNA INIA::IRGC 55865-1	japonica admix	Argentina	GL7-Hap2	C	A	C	T	G	T	T	C		G	T	G	T	G	A	G	C	C	T	A	G	T	A	A	T	G	T	G	C	G	A	G	G	G	C	T	G	A	C	C	G	C	A	G	G
IRIS 313-10061	ESTRELA A::IRGC 72918-1	japonica admix	Portugal	GL7-Hap2	C	A	C	T	G	T	T	C		G	T	G	T	G	A	G	C	C	T	A	G	T	A	A	T	G	T	G	C	G	A	G	G	G	C	T	G	A	C	C	G	C	A	G	G
IRIS 313-10062	REA::IRGC 73031-1	tropical japonica	Greece	GL7-Hap2	C	A	C	T	G	T	T	C		G	T	G	T	G	A	G	C	C	T	A	G	T	A	A	T	G	T	G	C	G	A	G	G	G	C	T	G	A	C	C	G	C	A	G	G
IRIS 313-10067	JEONBUKGUNGWEONNA::IRGC 73055-1	tropical japonica	Korea, Republic of	GL7-Hap2	C	A	C	T	G	T	T	C		G	T	G	T	G	A	G	C	C	T	A	G	T	A	A	T	G	T	G	C	G	A	G	G	G	C	T	G	A	C	C	G	C	A	G	G
IRIS 313-10073	OWARI MOCHI::IRGC 74513-1	tropical japonica	Japan	GL7-Hap2	C	A	C	T	G	T	T	C		G	T	G	T	G	A	G	C	C	T	A	G	T	A	A	T	G	T	G	C	G	A	G	G	G	C	T	G	A	C	C	G	C	A	G	G
IRIS 313-10075	SANGOKU::IRGC 74518-1	tropical japonica	Japan	GL7-Hap2	C	A	C	T	G	T	T	C		G	T	G	T	G	A	G	C	C	T	A	G	T	A	A	T	G	T	G	C	G	A	G	G	G	C	T	G	A	C	C	G	C	A	G	G
IRIS 313-10078	YOSHINO MOCHI::IRGC 74550-1	tropical japonica	Japan	GL7-Hap2	C	A	C	T	G	T	T	C		G	T	G	T	G	A	G	C	C	T	A	G	T	A	A	T	G	T	G	C	G	A	G	G	G	C	T	G	A	C	C	G	C	A	G	G
IRIS 313-10079	DANGO MOCHI::IRGC 74551-1	tropical japonica	Japan	GL7-Hap2	C	A	C	T	G	T	T	C		G	T	G	T	G	A	G	C	C	T	A	G	T	A	A	T	G	T	G	C	G	A	G	G	G	C	T	G	A	C	C	G	C	A	G	G
IRIS 313-10082	KYUUSHUU::IRGC 74558-1	tropical japonica	Japan	GL7-Hap2	C	A	C	T	G	T	T	C		G	T	G	T	G	A	G	C	C	T	A	G	T	A	A	T	G	T	G	C	G	A	G	G	G	C	T	G	A	C	C	G	C	A	G	G
IRIS 313-10094	GAWICHAL::IRGC 77653-1	tropical japonica	Korea, Republic of	GL7-Hap2	C	A	C	T	G	T	T	C		G	T	G	T	G	A	G	C	C	T	A	G	T	A	A	T	G	T	G	C	G	A	G	G	G	C	T	G	A	C	C	G	C	A	G	G
IRIS 313-10096	JOKJEBICHAL::IRGC 77663-1	japonica admix	Korea, Republic of	GL7-Hap2	C	A	C	T	G	T	T	C		G	T	G	T	G	A	G	C	C	T	A	G	T	A	A	T	G	T	G	C	G	A	G	G	G	C	T	G	A	C	C	G	C	A	G	G
IRIS 313-8381	PURAK SIRIBA::IRGC 71598-1	tropical japonica	Malaysia	GL7-Hap2	C	A	C	T	G	T	T	C		G	T	G	T	G	A	G	C	C	T	A	G	T	A	A	T	G	T	G	C	G	A	G	G	G	C	T	G	A	C	C	G	C	A	G	G
IRIS 313-8436	PIKTO MAMAS::IRGC 18487-1	tropical japonica	Indonesia	GL7-Hap2	C	A	C	T	G	T	T	C		G	T	G	T	G	A	G	C	C	T	A	G	T	A	A	T	G	T	G	C	G	A	G	G	G	C	T	G	A	C	C	G	C	A	G	G
IRIS 313-8565	YAHNG LEU::IRGC 78279-1	tropical japonica	Thailand	GL7-Hap2	C	A	C	T	G	T	T	C		G	T	G	T	G	A	G	C	C	T	A	G	T	A	A	T	G	T	G	C	G	A	G	G	G	C	T	G	A	C	C	G	C	A	G	G
IRIS 313-8599	BUE GA WA::IRGC 60824-1	tropical japonica	Thailand	GL7-Hap2	C	A	C	T	G	T	T	C		G	T	G	T	G	A	G	C	C	T	A	G	T	A	A	T	G	T	G	C	G	A	G	G	G	C	T	G	A	C	C	G	C	A	G	G
IRIS 313-8627	PRELUDE::IRGC 1790-1	tropical japonica	United States of America	GL7-Hap2	C	A	C	T	G	T	T	C		G	T	G	T	G	A	G	C	C	T	A	G	T	A	A	T	G	T	G	C	G	A	G	G	G	C	T	G	A	C	C	G	C	A	G	G
IRIS 313-8803	TEXAS PATNA::IRGC 1797-1	tropical japonica	United States of America	GL7-Hap2	C	A	C	T	G	T	T	C		G	T	G	T	G	A	G	C	C	T	A	G	T	A	A	T	G	T	G	C	G	A	G	G	G	C	T	G	A	C	C	G	C	A	G	G
IRIS 313-8865	PADI SEPAH::IRGC 48803-1	tropical japonica	Indonesia	GL7-Hap2	C	A	C	T	G	T	T	C		G	T	G	T	G	A	G	C	C	T	A	G	T	A	A	T	G	T	G	C	G	A	G	G	G	C	T	G	A	C	C	G	C	A	G	G
IRIS 313-9568	PAMPANGON (H)::IRGC 60392-1	tropical japonica	Malaysia	GL7-Hap2	C	A	C	T	G	T	T	C		G	T	G	T	G	A	G	C	C	T	A	G	T	A	A	T	G	T	G	C	G	A	G	G	G	C	T	G	A	C	C	G	C	A	G	G
IRIS 313-10099	MANONGAZATO::IRGC 77876-1	tropical japonica	Madagascar	GL7-Hap2	C	A	C	T	G	T	T	C		G	T	G	T	G	A	G	C	C	T	A	G	T	A	A	T	G	T	G	C	G	A	G	G	G	C	T	G	A	C	C	G	C	A	G	G
IRIS 313-8431	BOCAO::IRGC 50384-1	tropical japonica	Philippines	GL7-Hap2	C	A	C	T	G	T	T	C		G	T	G	T	G	A	G	C	C	T	A	G	T	A	A	T	G	T	G	C	G	A	G	G	G	C	T	G	A	C	C	G	C	A	G	G
IRIS 313-8687	KEREN FENHO::IRGC 56735-1	tropical japonica	Guinea-Bissau	GL7-Hap2	C	A	C	T	G	T	T	C		G	T	G	T	G	A	G	C	C	T	A	G	T	A	A	T	G	T	G	C	G	A	G	G	G	C	T	G	A	C	C	G	C	A	G	G
IRIS 313-10327	CAROLINO BLANCO::IRGC 117249-1	tropical japonica		GL7-Hap2	C	A	C	T	G	T	T	C		G	T	G	T	G	A	G	C	C	T	A	G	T	A	A	T	G	T	G	C	G	A	G	G	G	C	T	G	A	C	C	G	C	A	G	G
IRIS 313-8209	ALEXANDROS::GERVEX 1678-C1	tropical japonica		GL7-Hap2	C	A	C	T	G	T	T	C		G	T	G	T	G	A	G	C	C	T	A	G	T	A	A	T	G	T	G	C	G	A	G	G	G	C	T	G	A	C	C	G	C	A	G	G
IRIS 313-8195	LUXOR::GERVEX 1662-C1	japonica admix		GL7-Hap2	C	A	C	T	G	T	T	C		G	T	G	T	G	A	G	C	C	T	A	G	T	A	A	T	G	T	G	C	G	A	G	G	G	C	T	G	A	C	C	G	C	A	G	G
IRIS 313-8186	JACINTO::GERVEX 1653-C1	tropical japonica		GL7-Hap2	C	A	C	T	G	T	T	C		G	T	G	T	G	A	G	C	C	T	A	G	T	A	A	T	G	T	G	C	G	A	G	G	G	C	T	G	A	C	C	G	C	A	G	G
IRIS 313-8118	IBO 400::GERVEX 943-C1	temperate japonica		GL7-Hap2	C	A	C	T	G	T	T	C		G	T	G	T	G	A	G	C	C	T	A	G	T	A	A	T	G	T	G	C	G	A	G	G	G	C	T	G	A	C	C	G	C	A	G	G
IRIS 313-8065	SAMBA::GERVEX 186-C1	tropical japonica		GL7-Hap2	C	A	C	T	G	T	T	C		G	T	G	T	G	A	G	C	C	T	A	G	T	A	A	T	G	T	G	C	G	A	G	G	G	C	T	G	A	C	C	G	C	A	G	G
IRIS 313-8141	SELN 244 A 6-20::GERVEX 1273-C1	temperate japonica		GL7-Hap2	C	A	C	T	G	T	T	C		G	T	G	T	G	A	G	C	C	T	A	G	T	A	A	T	G	T	G	C	G	A	G	G	G	C	T	G	A	C	C	G	C	A	G	G
IRIS 313-8116	HAREM::GERVEX 929-C1	japonica admix		GL7-Hap2	C	A	C	T	G	T	T	C		G	T	G	T	G	A	G	C	C	T	A	G	T	A	A	T	G	T	G	C	G	A	G	G	G	C	T	G	A	C	C	G	C	A	G	G
IRIS 313-8216	ROXANI::GERVEX 1686-C1	temperate japonica		GL7-Hap2	C	A	C	T	G	T	T	C		G	T	G	T	G	A	G	C	C	T	A	G	T	A	A	T	G	T	G	C	G	A	G	G	G	C	T	G	A	C	C	G	C	A	G	G
IRIS 313-8039	LOTO::GERVEX 104-C1	temperate japonica		GL7-Hap2	C	A	C	T	G	T	T	C		G	T	G	T	G	A	G	C	C	T	A	G	T	A	A	T	G	T	G	C	G	A	G	G	G	C	T	G	A	C	C	G	C	A	G	G
IRIS 313-8085	CLOT::GERVEX 523-C1	temperate japonica		GL7-Hap2	C	A	C	T	G	T	T	C		G	T	G	T	G	A	G	C	C	T	A	G	T	A	A	T	G	T	G	C	G	A	G	G	G	C	T	G	A	C	C	G	C	A	G	G
IRIS 313-8024	RIBE 253::GERVEX 54-C1	temperate japonica		GL7-Hap2	C	A	C	T	G	T	T	C		G	T	G	T	G	A	G	C	C	T	A	G	T	A	A	T	G	T	G	C	G	A	G	G	G	C	T	G	A	C	C	G	C	A	G	G
IRIS 313-8052	SMERALDO::GERVEX 138-C1	temperate japonica		GL7-Hap2	C	A	C	T	G	T	T	C		G	T	G	T	G	A	G	C	C	T	A	G	T	A	A	T	G	T	G	C	G	A	G	G	G	C	T	G	A	C	C	G	C	A	G	G
IRIS 313-8138	SALOIO::GERVEX 1259-C1	temperate japonica		GL7-Hap2	C	A	C	T	G	T	T	C		G	T	G	T	G	A	G	C	C	T	A	G	T	A	A	T	G	T	G	C	G	A	G	G	G	C	T	G	A	C	C	G	C	A	G	G
IRIS 313-8076	PELDE::GERVEX 502-C1	tropical japonica		GL7-Hap2	C	A	C	T	G	T	T	C		G	T	G	T	G	A	G	C	C	T	A	G	T	A	A	T	G	T	G	C	G	A	G	G	G	C	T	G	A	C	C	G	C	A	G	G
IRIS 313-8121	MESTRE::GERVEX 1082-C1	japonica admix		GL7-Hap2	C	A	C	T	G	T	T	C		G	T	G	T	G	A	G	C	C	T	A	G	T	A	A	T	G	T	G	C	G	A	G	G	G	C	T	G	A	C	C	G	C	A	G	G
IRIS 313-8032	PIEMONTE::GERVEX 81-C1	temperate japonica		GL7-Hap2	C	A	C	T	G	T	T	C		G	T	G	T	G	A	G	C	C	T	A	G	T	A	A	T	G	T	G	C	G	A	G	G	G	C	T	G	A	C	C	G	C	A	G	G
IRIS 313-8046	PLUS::GERVEX 122-C1	tropical japonica		GL7-Hap2	C	A	C	T	G	T	T	C		G	T	G	T	G	A	G	C	C	T	A	G	T	A	A	T	G	T	G	C	G	A	G	G	G	C	T	G	A	C	C	G	C	A	G	G
IRIS 313-8090	MARENY::GERVEX 535-C1	temperate japonica		GL7-Hap2	C	A	C	T	G	T	T	C		G	T	G	T	G	A	G	C	C	T	A	G	T	A	A	T	G	T	G	C	G	A	G	G	G	C	T	G	A	C	C	G	C	A	G	G
IRIS 313-8044	GOLFO::GERVEX 118-C1	tropical japonica		GL7-Hap2	C	A	C	T	G	T	T	C		G	T	G	T	G	A	G	C	C	T	A	G	T	A	A	T	G	T	G	C	G	A	G	G	G	C	T	G	A	C	C	G	C	A	G	G
IRIS 313-8084	CAPATAZ::GERVEX 521-C1	temperate japonica		GL7-Hap2	C	A	C	T	G	T	T	C		G	T	G	T	G	A	G	C	C	T	A	G	T	A	A	T	G	T	G	C	G	A	G	G	G	C	T	G	A	C	C	G	C	A	G	G
IRIS 313-8171	AUZGUSTA::GERVEX 1634-C1	temperate japonica		GL7-Hap2	C	A	C	T	G	T	T	C		G	T	G	T	G	A	G	C	C	T	A	G	T	A	A	T	G	T	G	C	G	A	G	G	G	C	T	G	A	C	C	G	C	A	G	G
IRIS 313-8048	RONCOLO::GERVEX 124-C1	japonica admix		GL7-Hap2	C	A	C	T	G	T	T	C		G	T	G	T	G	A	G	C	C	T	A	G	T	A	A	T	G	T	G	C	G	A	G	G	G	C	T	G	A	C	C	G	C	A	G	G
IRIS 313-8072	CENTURY PATNA::GERVEX 477-C1	tropical japonica		GL7-Hap2	C	A	C	T	G	T	T	C		G	T	G	T	G	A	G	C	C	T	A	G	T	A	A	T	G	T	G	C	G	A	G	G	G	C	T	G	A	C	C	G	C	A	G	G
IRIS 313-8183	DREW::GERVEX 1650-C1	tropical japonica		GL7-Hap2	C	A	C	T	G	T	T	C		G	T	G	T	G	A	G	C	C	T	A	G	T	A	A	T	G	T	G	C	G	A	G	G	G	C	T	G	A	C	C	G	C	A	G	G
IRIS 313-8208	LUSITO IRRADIADO 859-85-2::GERVEX 1676-C1	temperate japonica		GL7-Hap2	C	A	C	T	G	T	T	C		G	T	G	T	G	A	G	C	C	T	A	G	T	A	A	T	G	T	G	C	G	A	G	G	G	C	T	G	A	C	C	G	C	A	G	G
IRIS 313-8177	AUGUSTO::GERVEX 1643-C1	japonica admix		GL7-Hap2	C	A	C	T	G	T	T	C		G	T	G	T	G	A	G	C	C	T	A	G	T	A	A	T	G	T	G	C	G	A	G	G	G	C	T	G	A	C	C	G	C	A	G	G
IRIS 313-8115	FAMILIA 181::GERVEX 901-C1	japonica admix		GL7-Hap2	C	A	C	T	G	T	T	C		G	T	G	T	G	A	G	C	C	T	A	G	T	A	A	T	G	T	G	C	G	A	G	G	G	C	T	G	A	C	C	G	C	A	G	G
IRIS 313-8096	SR 113::GERVEX 553-C1	temperate japonica		GL7-Hap2	C	A	C	T	G	T	T	C		G	T	G	T	G	A	G	C	C	T	A	G	T	A	A	T	G	T	G	C	G	A	G	G	G	C	T	G	A	C	C	G	C	A	G	G
IRIS 313-8192	L 205::GERVEX 1659-C1	tropical japonica		GL7-Hap2	C	A	C	T	G	T	T	C		G	T	G	T	G	A	G	C	C	T	A	G	T	A	A	T	G	T	G	C	G	A	G	G	G	C	T	G	A	C	C	G	C	A	G	G
IRIS 313-8139	SANDOCA::GERVEX 1262-C1	japonica admix		GL7-Hap2	C	A	C	T	G	T	T	C		G	T	G	T	G	A	G	C	C	T	A	G	T	A	A	T	G	T	G	C	G	A	G	G	G	C	T	G	A	C	C	G	C	A	G	G
IRIS 313-8143	SLAVA::GERVEX 1287-C1	japonica admix		GL7-Hap2	C	A	C	T	G	T	T	C		G	T	G	T	G	A	G	C	C	T	A	G	T	A	A	T	G	T	G	C	G	A	G	G	G	C	T	G	A	C	C	G	C	A	G	G
IRIS 313-8155	KULON::GERVEX 1473-C1	japonica admix		GL7-Hap2	C	A	C	T	G	T	T	C		G	T	G	T	G	A	G	C	C	T	A	G	T	A	A	T	G	T	G	C	G	A	G	G	G	C	T	G	A	C	C	G	C	A	G	G
IRIS 313-8037	DORELLA::GERVEX 100-C1	japonica admix		GL7-Hap2	C	A	C	T	G	T	T	C		G	T	G	T	G	A	G	C	C	T	A	G	T	A	A	T	G	T	G	C	G	A	G	G	G	C	T	G	A	C	C	G	C	A	G	G
IRIS 313-8185	GLADIO::GERVEX 1652-C1	tropical japonica		GL7-Hap2	C	A	C	T	G	T	T	C		G	T	G	T	G	A	G	C	C	T	A	G	T	A	A	T	G	T	G	C	G	A	G	G	G	C	T	G	A	C	C	G	C	A	G	G
IRIS 313-7725	MADINIKA 1329::GERVEX 8366-C1	indica		GL7-Hap2	C	A	C	T	G	T	T	C		G	T	G	T	G	A	G	C	C	T	A	G	T	A	A	T	G	T	G	C	G	A	G	G	G	C	T	G	A	C	C	G	C	A	G	G
IRIS 313-7826	WAS 33-B-B-15-1-4-5::C1	indica		GL7-Hap2	C	A	C	T	G	T	T	C		G	T	G	T	G	A	G	C	C	T	A	G	T	A	A	T	G	T	G	C	G	A	G	G	G	C	T	G	A	C	C	G	C	A	G	G
IRIS 313-7922	IRAT 234::C1	tropical japonica		GL7-Hap2	C	A	C	T	G	T	T	C		G	T	G	T	G	A	G	C	C	T	A	G	T	A	A	T	G	T	G	C	G	A	G	G	G	C	T	G	A	C	C	G	C	A	G	G
IRIS 313-7859	CIRAD 358::C1	tropical japonica		GL7-Hap2	C	A	C	T	G	T	T	C		G	T	G	T	G	A	G	C	C	T	A	G	T	A	A	T	G	T	G	C	G	A	G	G	G	C	T	G	A	C	C	G	C	A	G	G
IRIS 313-7838	62667::C1	tropical japonica		GL7-Hap2	C	A	C	T	G	T	T	C		G	T	G	T	G	A	G	C	C	T	A	G	T	A	A	T	G	T	G	C	G	A	G	G	G	C	T	G	A	C	C	G	C	A	G	G
IRIS 313-7863	CIRAD 403::GERVEX 9039-C1	tropical japonica		GL7-Hap2	C	A	C	T	G	T	T	C		G	T	G	T	G	A	G	C	C	T	A	G	T	A	A	T	G	T	G	C	G	A	G	G	G	C	T	G	A	C	C	G	C	A	G	G
IRIS 313-7870	CUIABANA::IRTP 17401-C1	japonica admix		GL7-Hap2	C	A	C	T	G	T	T	C		G	T	G	T	G	A	G	C	C	T	A	G	T	A	A	T	G	T	G	C	G	A	G	G	G	C	T	G	A	C	C	G	C	A	G	G
IRIS 313-7914	IRAT 112::C1	tropical japonica		GL7-Hap2	C	A	C	T	G	T	T	C		G	T	G	T	G	A	G	C	C	T	A	G	T	A	A	T	G	T	G	C	G	A	G	G	G	C	T	G	A	C	C	G	C	A	G	G
IRIS 313-7866	CNA 7\BO\1\1>33-13-6-1::C1	tropical japonica		GL7-Hap2	C	A	C	T	G	T	T	C		G	T	G	T	G	A	G	C	C	T	A	G	T	A	A	T	G	T	G	C	G	A	G	G	G	C	T	G	A	C	C	G	C	A	G	G
IRIS 313-7850	BODA 148-3::GERVEX 8258-C1	tropical japonica		GL7-Hap2	C	A	C	T	G	T	T	C		G	T	G	T	G	A	G	C	C	T	A	G	T	A	A	T	G	T	G	C	G	A	G	G	G	C	T	G	A	C	C	G	C	A	G	G
IRIS 313-7959	MITSANGANAHIJERY::GERVEX 8316-C1	tropical japonica		GL7-Hap2	C	A	C	T	G	T	T	C		G	T	G	T	G	A	G	C	C	T	A	G	T	A	A	T	G	T	G	C	G	A	G	G	G	C	T	G	A	C	C	G	C	A	G	G
IRIS 313-7885	GOGO::IRGC 43390-C1	tropical japonica	Indonesia	GL7-Hap2	C	A	C	T	G	T	T	C		G	T	G	T	G	A	G	C	C	T	A	G	T	A	A	T	G	T	G	C	G	A	G	G	G	C	T	G	A	C	C	G	C	A	G	G
IRIS 313-7992	VARY LAVA 90::GERVEX 8254-C1	tropical japonica		GL7-Hap2	C	A	C	T	G	T	T	C		G	T	G	T	G	A	G	C	C	T	A	G	T	A	A	T	G	T	G	C	G	A	G	G	G	C	T	G	A	C	C	G	C	A	G	G
IRIS 313-8010	IR 71524-44-1-1::C1	tropical japonica		GL7-Hap2	C	A	C	T	G	T	T	C		G	T	G	T	G	A	G	C	C	T	A	G	T	A	A	T	G	T	G	C	G	A	G	G	G	C	T	G	A	C	C	G	C	A	G	G
IRIS 313-7994	VARY MADINIKA 3566::GERVEX 8448-C1	tropical japonica		GL7-Hap2	C	A	C	T	G	T	T	C		G	T	G	T	G	A	G	C	C	T	A	G	T	A	A	T	G	T	G	C	G	A	G	G	G	C	T	G	A	C	C	G	C	A	G	G
IRIS 313-7909	IR 71525-19-1-1::C1	tropical japonica		GL7-Hap2	C	A	C	T	G	T	T	C		G	T	G	T	G	A	G	C	C	T	A	G	T	A	A	T	G	T	G	C	G	A	G	G	G	C	T	G	A	C	C	G	C	A	G	G
IRIS 313-8064	32 UPLA::GERVEX 176-C1	tropical japonica		GL7-Hap2	C	A	C	T	G	T	T	C		G	T	G	T	G	A	G	C	C	T	A	G	T	A	A	T	G	T	G	C	G	A	G	G	G	C	T	G	A	C	C	G	C	A	G	G
IRIS 313-8060	77 UPLA::GERVEX 159-C1	tropical japonica		GL7-Hap2	C	A	C	T	G	T	T	C		G	T	G	T	G	A	G	C	C	T	A	G	T	A	A	T	G	T	G	C	G	A	G	G	G	C	T	G	A	C	C	G	C	A	G	G
IRIS 313-8057	79 UPLA::GERVEX 154-C1	tropical japonica		GL7-Hap2	C	A	C	T	G	T	T	C		G	T	G	T	G	A	G	C	C	T	A	G	T	A	A	T	G	T	G	C	G	A	G	G	G	C	T	G	A	C	C	G	C	A	G	G
IRIS 313-8058	91 UPLA::GERVEX 155-C1	tropical japonica		GL7-Hap2	C	A	C	T	G	T	T	C		G	T	G	T	G	A	G	C	C	T	A	G	T	A	A	T	G	T	G	C	G	A	G	G	G	C	T	G	A	C	C	G	C	A	G	G
IRIS 313-8166	CALENDAL::GERVEX 1516-C1	japonica admix		GL7-Hap2	C	A	C	T	G	T	T	C		G	T	G	T	G	A	G	C	C	T	A	G	T	A	A	T	G	T	G	C	G	A	G	G	G	C	T	G	A	C	C	G	C	A	G	G
IRIS 313-8158	CT 23::GERVEX 1488-C1	japonica admix		GL7-Hap2	C	A	C	T	G	T	T	C		G	T	G	T	G	A	G	C	C	T	A	G	T	A	A	T	G	T	G	C	G	A	G	G	G	C	T	G	A	C	C	G	C	A	G	G
IRIS 313-8167	DELTA::GERVEX 1519-C1	japonica admix		GL7-Hap2	C	A	C	T	G	T	T	C		G	T	G	T	G	A	G	C	C	T	A	G	T	A	A	T	G	T	G	C	G	A	G	G	G	C	T	G	A	C	C	G	C	A	G	G
IRIS 313-8213	GRAAL::GERVEX 1682-C1	tropical japonica		GL7-Hap2	C	A	C	T	G	T	T	C		G	T	G	T	G	A	G	C	C	T	A	G	T	A	A	T	G	T	G	C	G	A	G	G	G	C	T	G	A	C	C	G	C	A	G	G
IRIS 313-8170	MEJANES 2::GERVEX 1560-C1	japonica admix		GL7-Hap2	C	A	C	T	G	T	T	C		G	T	G	T	G	A	G	C	C	T	A	G	T	A	A	T	G	T	G	C	G	A	G	G	G	C	T	G	A	C	C	G	C	A	G	G
IRIS 313-11429	MIUDO ROXO::IRGC 50517-1	tropical japonica	Brazil	GL7-Hap2	C	A	C	T	G	T	T	C		G	T	G	T	G	A	G	C	C	T	A	G	T	A	A	T	G	T	G	C	G	A	G	G	G	C	T	G	A	C	C	G	C	A	G	G
IRIS 313-11434	FORTUNA BLANCO (SAN MARCOS)::IRGC 50764-1	tropical japonica	Colombia	GL7-Hap2	C	A	C	T	G	T	T	C		G	T	G	T	G	A	G	C	C	T	A	G	T	A	A	T	G	T	G	C	G	A	G	G	G	C	T	G	A	C	C	G	C	A	G	G
IRIS 313-11435	MONMINEUPLEU::IRGC 50873-1	tropical japonica	Cote d'Ivoire	GL7-Hap2	C	A	C	T	G	T	T	C		G	T	G	T	G	A	G	C	C	T	A	G	T	A	A	T	G	T	G	C	G	A	G	G	G	C	T	G	A	C	C	G	C	A	G	G
IRIS 313-11436	SAKAZELE (538)::IRGC 50880-1	tropical japonica	Cote d'Ivoire	GL7-Hap2	C	A	C	T	G	T	T	C		G	T	G	T	G	A	G	C	C	T	A	G	T	A	A	T	G	T	G	C	G	A	G	G	G	C	T	G	A	C	C	G	C	A	G	G
IRIS 313-11441	NALA::IRGC 51247-1	tropical japonica	Philippines	GL7-Hap2	C	A	C	T	G	T	T	C		G	T	G	T	G	A	G	C	C	T	A	G	T	A	A	T	G	T	G	C	G	A	G	G	G	C	T	G	A	C	C	G	C	A	G	G
IRIS 313-11499	PADI UDANG::IRGC 54295-1	tropical japonica	Indonesia	GL7-Hap2	C	A	C	T	G	T	T	C		G	T	G	T	G	A	G	C	C	T	A	G	T	A	A	T	G	T	G	C	G	A	G	G	G	C	T	G	A	C	C	G	C	A	G	G
IRIS 313-11428	MARANHAO BRANCO::IRGC 50503-1	tropical japonica	Brazil	GL7-Hap2	C	A	C	T	G	T	T	C		G	T	G	T	G	A	G	C	C	T	A	G	T	A	A	T	G	T	G	C	G	A	G	G	G	C	T	G	A	C	C	G	C	A	G	G
IRIS 313-11511	WAGASAN (RED)::IRGC 55404-1	tropical japonica	Philippines	GL7-Hap2	C	A	C	T	G	T	T	C		G	T	G	T	G	A	G	C	C	T	A	G	T	A	A	T	G	T	G	C	G	A	G	G	G	C	T	G	A	C	C	G	C	A	G	G
IRIS 313-11526	FOSSA (GBE)::IRGC 56767-1	tropical japonica	Cote d'Ivoire	GL7-Hap2	C	A	C	T	G	T	T	C		G	T	G	T	G	A	G	C	C	T	A	G	T	A	A	T	G	T	G	C	G	A	G	G	G	C	T	G	A	C	C	G	C	A	G	G
IRIS 313-11527	GOLO::IRGC 56856-1	tropical japonica	Cote d'Ivoire	GL7-Hap2	C	A	C	T	G	T	T	C		G	T	G	T	G	A	G	C	C	T	A	G	T	A	A	T	G	T	G	C	G	A	G	G	G	C	T	G	A	C	C	G	C	A	G	G
IRIS 313-11537	J 6 IR 438 (WC 694)::IRGC 57599-1	tropical japonica	Philippines	GL7-Hap2	C	A	C	T	G	T	T	C		G	T	G	T	G	A	G	C	C	T	A	G	T	A	A	T	G	T	G	C	G	A	G	G	G	C	T	G	A	C	C	G	C	A	G	G
IRIS 313-11570	GENG 77-4::IRGC 59321-1	indica admix	China	GL7-Hap2	C	A	C	T	G	T	T	C		G	T	G	T	G	A	G	C	C	T	A	G	T	A	A	T	G	T	G	C	G	A	G	G	G	C	T	G	A	C	C	G	C	A	G	G
IRIS 313-11623	KAO SONG HAI::IRGC 61827-1	tropical japonica	China	GL7-Hap2	C	A	C	T	G	T	T	C		G	T	G	T	G	A	G	C	C	T	A	G	T	A	A	T	G	T	G	C	G	A	G	G	G	C	T	G	A	C	C	G	C	A	G	G
IRIS 313-11654	PL 3165::IRGC 62827-1	temperate japonica	China	GL7-Hap2	C	A	C	T	G	T	T	C		G	T	G	T	G	A	G	C	C	T	A	G	T	A	A	T	G	T	G	C	G	A	G	G	G	C	T	G	A	C	C	G	C	A	G	G
IRIS 313-11658	MANYALOJOPOIHUN::IRGC 63350-1	tropical japonica	Sierra Leone	GL7-Hap2	C	A	C	T	G	T	T	C		G	T	G	T	G	A	G	C	C	T	A	G	T	A	A	T	G	T	G	C	G	A	G	G	G	C	T	G	A	C	C	G	C	A	G	G
IRIS 313-11659	TOBOHUN::IRGC 63433-1	tropical japonica	Sierra Leone	GL7-Hap2	C	A	C	T	G	T	T	C		G	T	G	T	G	A	G	C	C	T	A	G	T	A	A	T	G	T	G	C	G	A	G	G	G	C	T	G	A	C	C	G	C	A	G	G
IRIS 313-11611	YAH YAW::IRGC 61359-1	tropical japonica	Thailand	GL7-Hap2	C	A	C	T	G	T	T	C		G	T	G	T	G	A	G	C	C	T	A	G	T	A	A	T	G	T	G	C	G	A	G	G	G	C	T	G	A	C	C	G	C	A	G	G
IRIS 313-11714	CHAMPION::IRGC 66327-1	indica admix	Guyana	GL7-Hap2	C	A	C	T	G	T	T	C		G	T	G	T	G	A	G	C	C	T	A	G	T	A	A	T	G	T	G	C	G	A	G	G	G	C	T	G	A	C	C	G	C	A	G	G
IRIS 313-11702	CN 1067::IRGC 65680-1	temperate japonica	United States of America	GL7-Hap2	C	A	C	T	G	T	T	C		G	T	G	T	G	A	G	C	C	T	A	G	T	A	A	T	G	T	G	C	G	A	G	G	G	C	T	G	A	C	C	G	C	A	G	G
IRIS 313-11739	NAKPUI::IRGC 67594-1	tropical japonica	Ghana	GL7-Hap2	C	A	C	T	G	T	T	C		G	T	G	T	G	A	G	C	C	T	A	G	T	A	A	T	G	T	G	C	G	A	G	G	G	C	T	G	A	C	C	G	C	A	G	G
IRIS 313-11754	AMBOHIMANDAY::IRGC 68330-1	admix	Madagascar	GL7-Hap2	C	A	C	T	G	T	T	C		G	T	G	T	G	A	G	C	C	T	A	G	T	A	A	T	G	T	G	C	G	A	G	G	G	C	T	G	A	C	C	G	C	A	G	G
IRIS 313-11759	K 2 C 45::IRGC 68552-1	tropical japonica	Cote d'Ivoire	GL7-Hap2	C	A	C	T	G	T	T	C		G	T	G	T	G	A	G	C	C	T	A	G	T	A	A	T	G	T	G	C	G	A	G	G	G	C	T	G	A	C	C	G	C	A	G	G
IRIS 313-11784	MBEIMBEIHUN::IRGC 69730-1	indica	Sierra Leone	GL7-Hap2	C	A	C	T	G	T	T	C		G	T	G	T	G	A	G	C	C	T	A	G	T	A	A	T	G	T	G	C	G	A	G	G	G	C	T	G	A	C	C	G	C	A	G	G
IRIS 313-11831	KHAO' DAENG HAWM::IRGC 71001-1	tropical japonica	Thailand	GL7-Hap2	C	A	C	T	G	T	T	C		G	T	G	T	G	A	G	C	C	T	A	G	T	A	A	T	G	T	G	C	G	A	G	G	G	C	T	G	A	C	C	G	C	A	G	G
IRIS 313-11851	DUNA AL::IRGC 71842-1	tropical japonica	Philippines	GL7-Hap2	C	A	C	T	G	T	T	C		G	T	G	T	G	A	G	C	C	T	A	G	T	A	A	T	G	T	G	C	G	A	G	G	G	C	T	G	A	C	C	G	C	A	G	G
IRIS 313-11875	CHUBU 17::IRGC 72505-1	temperate japonica	Japan	GL7-Hap2	C	A	C	T	G	T	T	C		G	T	G	T	G	A	G	C	C	T	A	G	T	A	A	T	G	T	G	C	G	A	G	G	G	C	T	G	A	C	C	G	C	A	G	G
IRIS 313-11900	PLE LIA::IRGC 73562-1	tropical japonica	Thailand	GL7-Hap2	C	A	C	T	G	T	T	C		G	T	G	T	G	A	G	C	C	T	A	G	T	A	A	T	G	T	G	C	G	A	G	G	G	C	T	G	A	C	C	G	C	A	G	G
IRIS 313-11907	TINAROH::IRGC 73874-1	tropical japonica	Indonesia	GL7-Hap2	C	A	C	T	G	T	T	C		G	T	G	T	G	A	G	C	C	T	A	G	T	A	A	T	G	T	G	C	G	A	G	G	G	C	T	G	A	C	C	G	C	A	G	G
IRIS 313-11913	BUAGKOG::IRGC 74318-1	tropical japonica	Philippines	GL7-Hap2	C	A	C	T	G	T	T	C		G	T	G	T	G	A	G	C	C	T	A	G	T	A	A	T	G	T	G	C	G	A	G	G	G	C	T	G	A	C	C	G	C	A	G	G
IRIS 313-11924	NAM JAM::IRGC 75069-1	tropical japonica	Thailand	GL7-Hap2	C	A	C	T	G	T	T	C		G	T	G	T	G	A	G	C	C	T	A	G	T	A	A	T	G	T	G	C	G	A	G	G	G	C	T	G	A	C	C	G	C	A	G	G
IRIS 313-11929	GILINGAN MARANGRAS::IRGC 75213-1	tropical japonica	Philippines	GL7-Hap2	C	A	C	T	G	T	T	C		G	T	G	T	G	A	G	C	C	T	A	G	T	A	A	T	G	T	G	C	G	A	G	G	G	C	T	G	A	C	C	G	C	A	G	G
IRIS 313-11930	ITA 117::IRGC 75235-1	indica	Nigeria	GL7-Hap2	C	A	C	T	G	T	T	C		G	T	G	T	G	A	G	C	C	T	A	G	T	A	A	T	G	T	G	C	G	A	G	G	G	C	T	G	A	C	C	G	C	A	G	G
IRIS 313-11931	PEI ZAO 15::IRGC 75247-1	temperate japonica	China	GL7-Hap2	C	A	C	T	G	T	T	C		G	T	G	T	G	A	G	C	C	T	A	G	T	A	A	T	G	T	G	C	G	A	G	G	G	C	T	G	A	C	C	G	C	A	G	G
IRIS 313-11892	HO MOK::IRGC 73171-1	tropical japonica	Thailand	GL7-Hap2	C	A	C	T	G	T	T	C		G	T	G	T	G	A	G	C	C	T	A	G	T	A	A	T	G	T	G	C	G	A	G	G	G	C	T	G	A	C	C	G	C	A	G	G
IRIS 313-11971	PARE LAMBAN BINGKA::IRGC 77601-1	tropical japonica	Indonesia	GL7-Hap2	C	A	C	T	G	T	T	C		G	T	G	T	G	A	G	C	C	T	A	G	T	A	A	T	G	T	G	C	G	A	G	G	G	C	T	G	A	C	C	G	C	A	G	G
IRIS 313-11994	KALINDIG::IRGC 78968-1	tropical japonica	Philippines	GL7-Hap2	C	A	C	T	G	T	T	C		G	T	G	T	G	A	G	C	C	T	A	G	T	A	A	T	G	T	G	C	G	A	G	G	G	C	T	G	A	C	C	G	C	A	G	G
IRIS 313-12004	TANALA::IRGC 79467-1	admix	Madagascar	GL7-Hap2	C	A	C	T	G	T	T	C		G	T	G	T	G	A	G	C	C	T	A	G	T	A	A	T	G	T	G	C	G	A	G	G	G	C	T	G	A	C	C	G	C	A	G	G
IRIS 313-12006	PADI HANGIR::IRGC 79507-1	tropical japonica	Malaysia	GL7-Hap2	C	A	C	T	G	T	T	C		G	T	G	T	G	A	G	C	C	T	A	G	T	A	A	T	G	T	G	C	G	A	G	G	G	C	T	G	A	C	C	G	C	A	G	G
IRIS 313-12018	FRENSI GBOI::IRGC 79983-1	tropical japonica	Sierra Leone	GL7-Hap2	C	A	C	T	G	T	T	C		G	T	G	T	G	A	G	C	C	T	A	G	T	A	A	T	G	T	G	C	G	A	G	G	G	C	T	G	A	C	C	G	C	A	G	G
IRIS 313-12051	TINOLDO MARANGRAS::IRGC 81758-1	tropical japonica	Philippines	GL7-Hap2	C	A	C	T	G	T	T	C		G	T	G	T	G	A	G	C	C	T	A	G	T	A	A	T	G	T	G	C	G	A	G	G	G	C	T	G	A	C	C	G	C	A	G	G
IRIS 313-12063	XIENG KANG::IRGC 82533-1	tropical japonica	Lao People's Democratic Republic	GL7-Hap2	C	A	C	T	G	T	T	C		G	T	G	T	G	A	G	C	C	T	A	G	T	A	A	T	G	T	G	C	G	A	G	G	G	C	T	G	A	C	C	G	C	A	G	G
IRIS 313-12068	PULUT KETAN::IRGC 82674-2	tropical japonica	Indonesia	GL7-Hap2	C	A	C	T	G	T	T	C		G	T	G	T	G	A	G	C	C	T	A	G	T	A	A	T	G	T	G	C	G	A	G	G	G	C	T	G	A	C	C	G	C	A	G	G
IRIS 313-12069	PULUT MAS::IRGC 82676-1	tropical japonica	Indonesia	GL7-Hap2	C	A	C	T	G	T	T	C		G	T	G	T	G	A	G	C	C	T	A	G	T	A	A	T	G	T	G	C	G	A	G	G	G	C	T	G	A	C	C	G	C	A	G	G
IRIS 313-12108	PARAI JALEY MASIK::IRGC 84215-1	tropical japonica	Malaysia	GL7-Hap2	C	A	C	T	G	T	T	C		G	T	G	T	G	A	G	C	C	T	A	G	T	A	A	T	G	T	G	C	G	A	G	G	G	C	T	G	A	C	C	G	C	A	G	G
IRIS 313-12164	PA YANG NOEUGN::IRGC 87778-1	japonica admix	Cambodia	GL7-Hap2	C	A	C	T	G	T	T	C		G	T	G	T	G	A	G	C	C	T	A	G	T	A	A	T	G	T	G	C	G	A	G	G	G	C	T	G	A	C	C	G	C	A	G	G
IRIS 313-12226	PANG::IRGC 91987-1	tropical japonica	Lao People's Democratic Republic	GL7-Hap2	C	A	C	T	G	T	T	C		G	T	G	T	G	A	G	C	C	T	A	G	T	A	A	T	G	T	G	C	G	A	G	G	G	C	T	G	A	C	C	G	C	A	G	G
IRIS 313-12227	SET::IRGC 92200-1	tropical japonica	Lao People's Democratic Republic	GL7-Hap2	C	A	C	T	G	T	T	C		G	T	G	T	G	A	G	C	C	T	A	G	T	A	A	T	G	T	G	C	G	A	G	G	G	C	T	G	A	C	C	G	C	A	G	G
IRIS 313-12228	SOM::IRGC 92221-1	tropical japonica	Lao People's Democratic Republic	GL7-Hap2	C	A	C	T	G	T	T	C		G	T	G	T	G	A	G	C	C	T	A	G	T	A	A	T	G	T	G	C	G	A	G	G	G	C	T	G	A	C	C	G	C	A	G	G
IRIS 313-12244	PINAHULA::IRGC 93937-1	tropical japonica	Philippines	GL7-Hap2	C	A	C	T	G	T	T	C		G	T	G	T	G	A	G	C	C	T	A	G	T	A	A	T	G	T	G	C	G	A	G	G	G	C	T	G	A	C	C	G	C	A	G	G
IRIS 313-12281	SALAZANA::IRGC 97219-1	tropical japonica	Madagascar	GL7-Hap2	C	A	C	T	G	T	T	C		G	T	G	T	G	A	G	C	C	T	A	G	T	A	A	T	G	T	G	C	G	A	G	G	G	C	T	G	A	C	C	G	C	A	G	G
IRIS 313-12289	YARSABA::IRGC 97567-1	tropical japonica	Myanmar	GL7-Hap2	C	A	C	T	G	T	T	C		G	T	G	T	G	A	G	C	C	T	A	G	T	A	A	T	G	T	G	C	G	A	G	G	G	C	T	G	A	C	C	G	C	A	G	G
IRIS 313-12307	POU::IRGC 98968-1	tropical japonica	Lao People's Democratic Republic	GL7-Hap2	C	A	C	T	G	T	T	C		G	T	G	T	G	A	G	C	C	T	A	G	T	A	A	T	G	T	G	C	G	A	G	G	G	C	T	G	A	C	C	G	C	A	G	G
IRIS 313-12330	CHAO PEE::IRGC 106767-1	tropical japonica	Lao People's Democratic Republic	GL7-Hap2	C	A	C	T	G	T	T	C		G	T	G	T	G	A	G	C	C	T	A	G	T	A	A	T	G	T	G	C	G	A	G	G	G	C	T	G	A	C	C	G	C	A	G	G
IRIS 313-12336	DO LEUANG::IRGC 106990-1	tropical japonica	Lao People's Democratic Republic	GL7-Hap2	C	A	C	T	G	T	T	C		G	T	G	T	G	A	G	C	C	T	A	G	T	A	A	T	G	T	G	C	G	A	G	G	G	C	T	G	A	C	C	G	C	A	G	G
IRIS 313-12340	NYAO::IRGC 107091-1	tropical japonica	Lao People's Democratic Republic	GL7-Hap2	C	A	C	T	G	T	T	C		G	T	G	T	G	A	G	C	C	T	A	G	T	A	A	T	G	T	G	C	G	A	G	G	G	C	T	G	A	C	C	G	C	A	G	G
IRIS 313-12350	MAK KHEUA KANG::IRGC 107712-1	tropical japonica	Lao People's Democratic Republic	GL7-Hap2	C	A	C	T	G	T	T	C		G	T	G	T	G	A	G	C	C	T	A	G	T	A	A	T	G	T	G	C	G	A	G	G	G	C	T	G	A	C	C	G	C	A	G	G
IRIS 313-12351	KHAO LOUANG::IRGC 107770-1	tropical japonica	Lao People's Democratic Republic	GL7-Hap2	C	A	C	T	G	T	T	C		G	T	G	T	G	A	G	C	C	T	A	G	T	A	A	T	G	T	G	C	G	A	G	G	G	C	T	G	A	C	C	G	C	A	G	G
IRIS 313-10489	MOROPOTOL::IRGC 3909-1	tropical japonica	Philippines	GL7-Hap2	C	A	C	T	G	T	T	C		G	T	G	T	G	A	G	C	C	T	A	G	T	A	A	T	G	T	G	C	G	A	G	G	G	C	T	G	A	C	C	G	C	A	G	G
IRIS 313-10541	IACA ESCURO::IRGC 6636-1	tropical japonica	Guinea-Bissau	GL7-Hap2	C	A	C	T	G	T	T	C		G	T	G	T	G	A	G	C	C	T	A	G	T	A	A	T	G	T	G	C	G	A	G	G	G	C	T	G	A	C	C	G	C	A	G	G
IRIS 313-10552	RL GOPHER::IRGC 6934-2	tropical japonica	United States of America	GL7-Hap2	C	A	C	T	G	T	T	C		G	T	G	T	G	A	G	C	C	T	A	G	T	A	A	T	G	T	G	C	G	A	G	G	G	C	T	G	A	C	C	G	C	A	G	G
IRIS 313-10570	CHUSEI HONEN::IRGC 7777-1	temperate japonica	Japan	GL7-Hap2	C	A	C	T	G	T	T	C		G	T	G	T	G	A	G	C	C	T	A	G	T	A	A	T	G	T	G	C	G	A	G	G	G	C	T	G	A	C	C	G	C	A	G	G
IRIS 313-10577	IFUGAO RICE::IRGC 8052-1	tropical japonica	Philippines	GL7-Hap2	C	A	C	T	G	T	T	C		G	T	G	T	G	A	G	C	C	T	A	G	T	A	A	T	G	T	G	C	G	A	G	G	G	C	T	G	A	C	C	G	C	A	G	G
IRIS 313-10580	PARAY KINARABAW::IRGC 8083-1	tropical japonica	Philippines	GL7-Hap2	C	A	C	T	G	T	T	C		G	T	G	T	G	A	G	C	C	T	A	G	T	A	A	T	G	T	G	C	G	A	G	G	G	C	T	G	A	C	C	G	C	A	G	G
IRIS 313-10581	P PEY SIQAT::IRGC 8129-1	tropical japonica	Philippines	GL7-Hap2	C	A	C	T	G	T	T	C		G	T	G	T	G	A	G	C	C	T	A	G	T	A	A	T	G	T	G	C	G	A	G	G	G	C	T	G	A	C	C	G	C	A	G	G
IRIS 313-10582	QINOGNAS::IRGC 8135-1	tropical japonica	Philippines	GL7-Hap2	C	A	C	T	G	T	T	C		G	T	G	T	G	A	G	C	C	T	A	G	T	A	A	T	G	T	G	C	G	A	G	G	G	C	T	G	A	C	C	G	C	A	G	G
IRIS 313-10644	BUSIYETAN::IRGC 11205-1	tropical japonica	Philippines	GL7-Hap2	C	A	C	T	G	T	T	C		G	T	G	T	G	A	G	C	C	T	A	G	T	A	A	T	G	T	G	C	G	A	G	G	G	C	T	G	A	C	C	G	C	A	G	G
IRIS 313-10645	LENKIBE-N::IRGC 11216-1	tropical japonica	Philippines	GL7-Hap2	C	A	C	T	G	T	T	C		G	T	G	T	G	A	G	C	C	T	A	G	T	A	A	T	G	T	G	C	G	A	G	G	G	C	T	G	A	C	C	G	C	A	G	G
IRIS 313-10656	NOK KOD::IRGC 11784-1	tropical japonica	Lao People's Democratic Republic	GL7-Hap2	C	A	C	T	G	T	T	C		G	T	G	T	G	A	G	C	C	T	A	G	T	A	A	T	G	T	G	C	G	A	G	G	G	C	T	G	A	C	C	G	C	A	G	G
IRIS 313-10619	BICCO BRANCO::IRGC 9478-1	tropical japonica		GL7-Hap2	C	A	C	T	G	T	T	C		G	T	G	T	G	A	G	C	C	T	A	G	T	A	A	T	G	T	G	C	G	A	G	G	G	C	T	G	A	C	C	G	C	A	G	G
IRIS 313-10679	KHAI DO::IRGC 12903-2	tropical japonica	Lao People's Democratic Republic	GL7-Hap2	C	A	C	T	G	T	T	C		G	T	G	T	G	A	G	C	C	T	A	G	T	A	A	T	G	T	G	C	G	A	G	G	G	C	T	G	A	C	C	G	C	A	G	G
IRIS 313-10620	R 27::IRGC 9498-1	tropical japonica	Brazil	GL7-Hap2	C	A	C	T	G	T	T	C		G	T	G	T	G	A	G	C	C	T	A	G	T	A	A	T	G	T	G	C	G	A	G	G	G	C	T	G	A	C	C	G	C	A	G	G
IRIS 313-10689	SIKEP BATU::IRGC 13514-2	tropical japonica	Indonesia	GL7-Hap2	C	A	C	T	G	T	T	C		G	T	G	T	G	A	G	C	C	T	A	G	T	A	A	T	G	T	G	C	G	A	G	G	G	C	T	G	A	C	C	G	C	A	G	G
IRIS 313-10693	SEREH::IRGC 13732-2	tropical japonica	Indonesia	GL7-Hap2	C	A	C	T	G	T	T	C		G	T	G	T	G	A	G	C	C	T	A	G	T	A	A	T	G	T	G	C	G	A	G	G	G	C	T	G	A	C	C	G	C	A	G	G
IRIS 313-10708	B 6311 A 5553-16-2::IRGC 14541-1	tropical japonica	United States of America	GL7-Hap2	C	A	C	T	G	T	T	C		G	T	G	T	G	A	G	C	C	T	A	G	T	A	A	T	G	T	G	C	G	A	G	G	G	C	T	G	A	C	C	G	C	A	G	G
IRIS 313-10730	NANIBRE::IRGC 16102-2	tropical japonica	Cote d'Ivoire	GL7-Hap2	C	A	C	T	G	T	T	C		G	T	G	T	G	A	G	C	C	T	A	G	T	A	A	T	G	T	G	C	G	A	G	G	G	C	T	G	A	C	C	G	C	A	G	G
IRIS 313-10710	PINDE GOGO WIERIE::IRGC 14795-2	tropical japonica	Surinam	GL7-Hap2	C	A	C	T	G	T	T	C		G	T	G	T	G	A	G	C	C	T	A	G	T	A	A	T	G	T	G	C	G	A	G	G	G	C	T	G	A	C	C	G	C	A	G	G
IRIS 313-10740	KETAN PAPAH AREN::IRGC 16467-1	tropical japonica	Indonesia	GL7-Hap2	C	A	C	T	G	T	T	C		G	T	G	T	G	A	G	C	C	T	A	G	T	A	A	T	G	T	G	C	G	A	G	G	G	C	T	G	A	C	C	G	C	A	G	G
IRIS 313-10744	SIPON::IRGC 16570-1	tropical japonica	Indonesia	GL7-Hap2	C	A	C	T	G	T	T	C		G	T	G	T	G	A	G	C	C	T	A	G	T	A	A	T	G	T	G	C	G	A	G	G	G	C	T	G	A	C	C	G	C	A	G	G
IRIS 313-10711	7 AC::IRGC 14860-2	tropical japonica	Liberia	GL7-Hap2	C	A	C	T	G	T	T	C		G	T	G	T	G	A	G	C	C	T	A	G	T	A	A	T	G	T	G	C	G	A	G	G	G	C	T	G	A	C	C	G	C	A	G	G
IRIS 313-10758	AEN METAN::IRGC 17142-1	tropical japonica	Indonesia	GL7-Hap2	C	A	C	T	G	T	T	C		G	T	G	T	G	A	G	C	C	T	A	G	T	A	A	T	G	T	G	C	G	A	G	G	G	C	T	G	A	C	C	G	C	A	G	G
IRIS 313-10761	BALIK SEMAH::IRGC 17201-2	tropical japonica	Indonesia	GL7-Hap2	C	A	C	T	G	T	T	C		G	T	G	T	G	A	G	C	C	T	A	G	T	A	A	T	G	T	G	C	G	A	G	G	G	C	T	G	A	C	C	G	C	A	G	G
IRIS 313-10765	CERE KAWAT::IRGC 17401-2	tropical japonica	Indonesia	GL7-Hap2	C	A	C	T	G	T	T	C		G	T	G	T	G	A	G	C	C	T	A	G	T	A	A	T	G	T	G	C	G	A	G	G	G	C	T	G	A	C	C	G	C	A	G	G
IRIS 313-10767	DJANGGOT::IRGC 17491-2	tropical japonica	Indonesia	GL7-Hap2	C	A	C	T	G	T	T	C		G	T	G	T	G	A	G	C	C	T	A	G	T	A	A	T	G	T	G	C	G	A	G	G	G	C	T	G	A	C	C	G	C	A	G	G
IRIS 313-10783	KETAN OSOG::IRGC 17929-1	tropical japonica	Indonesia	GL7-Hap2	C	A	C	T	G	T	T	C		G	T	G	T	G	A	G	C	C	T	A	G	T	A	A	T	G	T	G	C	G	A	G	G	G	C	T	G	A	C	C	G	C	A	G	G
IRIS 313-10800	PALOTAN MELATI::IRGC 18426-2	tropical japonica	Indonesia	GL7-Hap2	C	A	C	T	G	T	T	C		G	T	G	T	G	A	G	C	C	T	A	G	T	A	A	T	G	T	G	C	G	A	G	G	G	C	T	G	A	C	C	G	C	A	G	G
IRIS 313-10803	PLAMPEYAN::IRGC 18494-1	tropical japonica	Indonesia	GL7-Hap2	C	A	C	T	G	T	T	C		G	T	G	T	G	A	G	C	C	T	A	G	T	A	A	T	G	T	G	C	G	A	G	G	G	C	T	G	A	C	C	G	C	A	G	G
IRIS 313-10834	IARI 11387::IRGC 19573-1	tropical japonica	India	GL7-Hap2	C	A	C	T	G	T	T	C		G	T	G	T	G	A	G	C	C	T	A	G	T	A	A	T	G	T	G	C	G	A	G	G	G	C	T	G	A	C	C	G	C	A	G	G
IRIS 313-10841	KETAN NANGKA::IRGC 19961-2	tropical japonica	Indonesia	GL7-Hap2	C	A	C	T	G	T	T	C		G	T	G	T	G	A	G	C	C	T	A	G	T	A	A	T	G	T	G	C	G	A	G	G	G	C	T	G	A	C	C	G	C	A	G	G
IRIS 313-10870	ARC 11768::IRGC 21630-1	tropical japonica	India	GL7-Hap2	C	A	C	T	G	T	T	C		G	T	G	T	G	A	G	C	C	T	A	G	T	A	A	T	G	T	G	C	G	A	G	G	G	C	T	G	A	C	C	G	C	A	G	G
IRIS 313-10889	ARC 12730::IRGC 22291-1	tropical japonica	India	GL7-Hap2	C	A	C	T	G	T	T	C		G	T	G	T	G	A	G	C	C	T	A	G	T	A	A	T	G	T	G	C	G	A	G	G	G	C	T	G	A	C	C	G	C	A	G	G
IRIS 313-10895	ARC 13257::IRGC 22608-1	tropical japonica	India	GL7-Hap2	C	A	C	T	G	T	T	C		G	T	G	T	G	A	G	C	C	T	A	G	T	A	A	T	G	T	G	C	G	A	G	G	G	C	T	G	A	C	C	G	C	A	G	G
IRIS 313-10918	T Q QI QINYUHAYUHA::IRGC 23342-1	tropical japonica	Philippines	GL7-Hap2	C	A	C	T	G	T	T	C		G	T	G	T	G	A	G	C	C	T	A	G	T	A	A	T	G	T	G	C	G	A	G	G	G	C	T	G	A	C	C	G	C	A	G	G
IRIS 313-10920	PINIDWA QAN QIPUGO QELEK::IRGC 23360-1	tropical japonica	Philippines	GL7-Hap2	C	A	C	T	G	T	T	C		G	T	G	T	G	A	G	C	C	T	A	G	T	A	A	T	G	T	G	C	G	A	G	G	G	C	T	G	A	C	C	G	C	A	G	G
IRIS 313-10959	SITABO TABO::IRGC 25798-1	tropical japonica	Indonesia	GL7-Hap2	C	A	C	T	G	T	T	C		G	T	G	T	G	A	G	C	C	T	A	G	T	A	A	T	G	T	G	C	G	A	G	G	G	C	T	G	A	C	C	G	C	A	G	G
IRIS 313-10960	SUNGKAI::IRGC 25812-1	tropical japonica	Indonesia	GL7-Hap2	C	A	C	T	G	T	T	C		G	T	G	T	G	A	G	C	C	T	A	G	T	A	A	T	G	T	G	C	G	A	G	G	G	C	T	G	A	C	C	G	C	A	G	G
IRIS 313-10967	IAS 22-8 PALMAR::IRGC 26058-1	temperate japonica	Brazil	GL7-Hap2	C	A	C	T	G	T	T	C		G	T	G	T	G	A	G	C	C	T	A	G	T	A	A	T	G	T	G	C	G	A	G	G	G	C	T	G	A	C	C	G	C	A	G	G
IRIS 313-10999	LANDEO::IRGC 27164-1	tropical japonica	Indonesia	GL7-Hap2	C	A	C	T	G	T	T	C		G	T	G	T	G	A	G	C	C	T	A	G	T	A	A	T	G	T	G	C	G	A	G	G	G	C	T	G	A	C	C	G	C	A	G	G
IRIS 313-11003	PAE MEETO::IRGC 27254-1	tropical japonica	Indonesia	GL7-Hap2	C	A	C	T	G	T	T	C		G	T	G	T	G	A	G	C	C	T	A	G	T	A	A	T	G	T	G	C	G	A	G	G	G	C	T	G	A	C	C	G	C	A	G	G
IRIS 313-11004	PAE SANGGULA::IRGC 27297-1	tropical japonica	Indonesia	GL7-Hap2	C	A	C	T	G	T	T	C		G	T	G	T	G	A	G	C	C	T	A	G	T	A	A	T	G	T	G	C	G	A	G	G	G	C	T	G	A	C	C	G	C	A	G	G
IRIS 313-11008	PULUT CENRANA::IRGC 27400-2	tropical japonica	Indonesia	GL7-Hap2	C	A	C	T	G	T	T	C		G	T	G	T	G	A	G	C	C	T	A	G	T	A	A	T	G	T	G	C	G	A	G	G	G	C	T	G	A	C	C	G	C	A	G	G
IRIS 313-10991	GINATOS::IRGC 26876-1	tropical japonica	Philippines	GL7-Hap2	C	A	C	T	G	T	T	C		G	T	G	T	G	A	G	C	C	T	A	G	T	A	A	T	G	T	G	C	G	A	G	G	G	C	T	G	A	C	C	G	C	A	G	G
IRIS 313-11044	BUKU::IRGC 28683-2	tropical japonica	Malaysia	GL7-Hap2	C	A	C	T	G	T	T	C		G	T	G	T	G	A	G	C	C	T	A	G	T	A	A	T	G	T	G	C	G	A	G	G	G	C	T	G	A	C	C	G	C	A	G	G
IRIS 313-11102	D 1-39::IRGC 30868-1	tropical japonica	Liberia	GL7-Hap2	C	A	C	T	G	T	T	C		G	T	G	T	G	A	G	C	C	T	A	G	T	A	A	T	G	T	G	C	G	A	G	G	G	C	T	G	A	C	C	G	C	A	G	G
IRIS 313-11103	D 1-147::IRGC 30894-2	tropical japonica	Liberia	GL7-Hap2	C	A	C	T	G	T	T	C		G	T	G	T	G	A	G	C	C	T	A	G	T	A	A	T	G	T	G	C	G	A	G	G	G	C	T	G	A	C	C	G	C	A	G	G
IRIS 313-11109	B 106::IRGC 31352-1	tropical japonica	Liberia	GL7-Hap2	C	A	C	T	G	T	T	C		G	T	G	T	G	A	G	C	C	T	A	G	T	A	A	T	G	T	G	C	G	A	G	G	G	C	T	G	A	C	C	G	C	A	G	G
IRIS 313-11156	KHUDWANI ACC 202::IRGC 34154-1	japonica admix	India	GL7-Hap2	C	A	C	T	G	T	T	C		G	T	G	T	G	A	G	C	C	T	A	G	T	A	A	T	G	T	G	C	G	A	G	G	G	C	T	G	A	C	C	G	C	A	G	G
IRIS 313-11159	HYB 5-2-1-1-4::IRGC 34283-2	tropical japonica	Cote d'Ivoire	GL7-Hap2	C	A	C	T	G	T	T	C		G	T	G	T	G	A	G	C	C	T	A	G	T	A	A	T	G	T	G	C	G	A	G	G	G	C	T	G	A	C	C	G	C	A	G	G
IRIS 313-11161	SADU::IRGC 34514-2	tropical japonica	Liberia	GL7-Hap2	C	A	C	T	G	T	T	C		G	T	G	T	G	A	G	C	C	T	A	G	T	A	A	T	G	T	G	C	G	A	G	G	G	C	T	G	A	C	C	G	C	A	G	G
IRIS 313-11311	CICIH KAPUK::IRGC 43377-1	tropical japonica	Indonesia	GL7-Hap2	C	A	C	T	G	T	T	C		G	T	G	T	G	A	G	C	C	T	A	G	T	A	A	T	G	T	G	C	G	A	G	G	G	C	T	G	A	C	C	G	C	A	G	G
IRIS 313-11313	PADI RENDAH::IRGC 43515-1	tropical japonica	Indonesia	GL7-Hap2	C	A	C	T	G	T	T	C		G	T	G	T	G	A	G	C	C	T	A	G	T	A	A	T	G	T	G	C	G	A	G	G	G	C	T	G	A	C	C	G	C	A	G	G
IRIS 313-11314	PELAU::IRGC 43538-2	tropical japonica	Indonesia	GL7-Hap2	C	A	C	T	G	T	T	C		G	T	G	T	G	A	G	C	C	T	A	G	T	A	A	T	G	T	G	C	G	A	G	G	G	C	T	G	A	C	C	G	C	A	G	G
IRIS 313-11329	PADI JALAI BELA::IRGC 44084-1	tropical japonica	Malaysia	GL7-Hap2	C	A	C	T	G	T	T	C		G	T	G	T	G	A	G	C	C	T	A	G	T	A	A	T	G	T	G	C	G	A	G	G	G	C	T	G	A	C	C	G	C	A	G	G
IRIS 313-11337	LAWA AN::IRGC 44544-2	tropical japonica	Philippines	GL7-Hap2	C	A	C	T	G	T	T	C		G	T	G	T	G	A	G	C	C	T	A	G	T	A	A	T	G	T	G	C	G	A	G	G	G	C	T	G	A	C	C	G	C	A	G	G
IRIS 313-11376	TOS 7536::IRGC 46985-2	tropical japonica	Cote d'Ivoire	GL7-Hap2	C	A	C	T	G	T	T	C		G	T	G	T	G	A	G	C	C	T	A	G	T	A	A	T	G	T	G	C	G	A	G	G	G	C	T	G	A	C	C	G	C	A	G	G
IRIS 313-11426	CHATAO::IRGC 50456-1	tropical japonica	Brazil	GL7-Hap2	C	A	C	T	G	T	T	C		G	T	G	T	G	A	G	C	C	T	A	G	T	A	A	T	G	T	G	C	G	A	G	G	G	C	T	G	A	C	C	G	C	A	G	G
IRIS 313-11427	GEM OU BRAZIL::IRGC 50470-1	tropical japonica	Brazil	GL7-Hap2	C	A	C	T	G	T	T	C		G	T	G	T	G	A	G	C	C	T	A	G	T	A	A	T	G	T	G	C	G	A	G	G	G	C	T	G	A	C	C	G	C	A	G	G
B054	80050YR72136-43	tropical japonica		GL7-Hap2	C	A	C	T	G	T	T	C		G	T	G	T	G	A	G	C	C	T	A	G	T	A	A	T	G	T	G	C	G	A	G	G	G	C	T	G	A	C	C	G	C	A	G	G
B134	XISHI 15	tropical japonica		GL7-Hap2	C	A	C	T	G	T	T	C		G	T	G	T	G	A	G	C	C	T	A	G	T	A	A	T	G	T	G	C	G	A	G	G	G	C	T	G	A	C	C	G	C	A	G	G
B188	IRAT 36	tropical japonica		GL7-Hap2	C	A	C	T	G	T	T	C		G	T	G	T	G	A	G	C	C	T	A	G	T	A	A	T	G	T	G	C	G	A	G	G	G	C	T	G	A	C	C	G	C	A	G	G
B190	ITA 221	tropical japonica		GL7-Hap2	C	A	C	T	G	T	T	C		G	T	G	T	G	A	G	C	C	T	A	G	T	A	A	T	G	T	G	C	G	A	G	G	G	C	T	G	A	C	C	G	C	A	G	G
B192	R42	admix		GL7-Hap2	C	A	C	T	G	T	T	C		G	T	G	T	G	A	G	C	C	T	A	G	T	A	A	T	G	T	G	C	G	A	G	G	G	C	T	G	A	C	C	G	C	A	G	G
B196	TAIDONGLUDAO	tropical japonica		GL7-Hap2	C	A	C	T	G	T	T	C		G	T	G	T	G	A	G	C	C	T	A	G	T	A	A	T	G	T	G	C	G	A	G	G	G	C	T	G	A	C	C	G	C	A	G	G
B241	LAMUJIA	tropical japonica		GL7-Hap2	C	A	C	T	G	T	T	C		G	T	G	T	G	A	G	C	C	T	A	G	T	A	A	T	G	T	G	C	G	A	G	G	G	C	T	G	A	C	C	G	C	A	G	G
B266	HAOMAKE (K)	tropical japonica		GL7-Hap2	C	A	C	T	G	T	T	C		G	T	G	T	G	A	G	C	C	T	A	G	T	A	A	T	G	T	G	C	G	A	G	G	G	C	T	G	A	C	C	G	C	A	G	G
CX106	SAL BUI BAO	tropical japonica		GL7-Hap2	C	A	C	T	G	T	T	C		G	T	G	T	G	A	G	C	C	T	A	G	T	A	A	T	G	T	G	C	G	A	G	G	G	C	T	G	A	C	C	G	C	A	G	G
CX109	DACCA6	japonica admix		GL7-Hap2	C	A	C	T	G	T	T	C		G	T	G	T	G	A	G	C	C	T	A	G	T	A	A	T	G	T	G	C	G	A	G	G	G	C	T	G	A	C	C	G	C	A	G	G
CX111	GIZA14	tropical japonica		GL7-Hap2	C	A	C	T	G	T	T	C		G	T	G	T	G	A	G	C	C	T	A	G	T	A	A	T	G	T	G	C	G	A	G	G	G	C	T	G	A	C	C	G	C	A	G	G
CX132	AP423	tropical japonica		GL7-Hap2	C	A	C	T	G	T	T	C		G	T	G	T	G	A	G	C	C	T	A	G	T	A	A	T	G	T	G	C	G	A	G	G	G	C	T	G	A	C	C	G	C	A	G	G
CX139	AMARELES	japonica admix		GL7-Hap2	C	A	C	T	G	T	T	C		G	T	G	T	G	A	G	C	C	T	A	G	T	A	A	T	G	T	G	C	G	A	G	G	G	C	T	G	A	C	C	G	C	A	G	G
CX142	AI YEH LU	japonica admix		GL7-Hap2	C	A	C	T	G	T	T	C		G	T	G	T	G	A	G	C	C	T	A	G	T	A	A	T	G	T	G	C	G	A	G	G	G	C	T	G	A	C	C	G	C	A	G	G
CX151	AZUCENA	tropical japonica		GL7-Hap2	C	A	C	T	G	T	T	C		G	T	G	T	G	A	G	C	C	T	A	G	T	A	A	T	G	T	G	C	G	A	G	G	G	C	T	G	A	C	C	G	C	A	G	G
CX214	BRAZIL NUODAO	tropical japonica		GL7-Hap2	C	A	C	T	G	T	T	C		G	T	G	T	G	A	G	C	C	T	A	G	T	A	A	T	G	T	G	C	G	A	G	G	G	C	T	G	A	C	C	G	C	A	G	G
CX220	IRAT109	tropical japonica		GL7-Hap2	C	A	C	T	G	T	T	C		G	T	G	T	G	A	G	C	C	T	A	G	T	A	A	T	G	T	G	C	G	A	G	G	G	C	T	G	A	C	C	G	C	A	G	G
CX226	IR06G113	indica		GL7-Hap2	C	A	C	T	G	T	T	C		G	T	G	T	G	A	G	C	C	T	A	G	T	A	A	T	G	T	G	C	G	A	G	G	G	C	T	G	A	C	C	G	C	A	G	G
CX269	IAC165	tropical japonica		GL7-Hap2	C	A	C	T	G	T	T	C		G	T	G	T	G	A	G	C	C	T	A	G	T	A	A	T	G	T	G	C	G	A	G	G	G	C	T	G	A	C	C	G	C	A	G	G
CX285	NONGLINNUO	tropical japonica		GL7-Hap2	C	A	C	T	G	T	T	C		G	T	G	T	G	A	G	C	C	T	A	G	T	A	A	T	G	T	G	C	G	A	G	G	G	C	T	G	A	C	C	G	C	A	G	G
CX32	MANAUTHUKHA	japonica admix		GL7-Hap2	C	A	C	T	G	T	T	C		G	T	G	T	G	A	G	C	C	T	A	G	T	A	A	T	G	T	G	C	G	A	G	G	G	C	T	G	A	C	C	G	C	A	G	G
CX352	BD007	tropical japonica		GL7-Hap2	C	A	C	T	G	T	T	C		G	T	G	T	G	A	G	C	C	T	A	G	T	A	A	T	G	T	G	C	G	A	G	G	G	C	T	G	A	C	C	G	C	A	G	G
CX355	YUNLU 102	tropical japonica		GL7-Hap2	C	A	C	T	G	T	T	C		G	T	G	T	G	A	G	C	C	T	A	G	T	A	A	T	G	T	G	C	G	A	G	G	G	C	T	G	A	C	C	G	C	A	G	G
CX371	NERICA 1	tropical japonica		GL7-Hap2	C	A	C	T	G	T	T	C		G	T	G	T	G	A	G	C	C	T	A	G	T	A	A	T	G	T	G	C	G	A	G	G	G	C	T	G	A	C	C	G	C	A	G	G
CX395	YSBR1	admix		GL7-Hap2	C	A	C	T	G	T	T	C		G	T	G	T	G	A	G	C	C	T	A	G	T	A	A	T	G	T	G	C	G	A	G	G	G	C	T	G	A	C	C	G	C	A	G	G
CX43	IR66897B	indica		GL7-Hap2	C	A	C	T	G	T	T	C		G	T	G	T	G	A	G	C	C	T	A	G	T	A	A	T	G	T	G	C	G	A	G	G	G	C	T	G	A	C	C	G	C	A	G	G
CX46	PUSA(BASMATI 1)	admix		GL7-Hap2	C	A	C	T	G	T	T	C		G	T	G	T	G	A	G	C	C	T	A	G	T	A	A	T	G	T	G	C	G	A	G	G	G	C	T	G	A	C	C	G	C	A	G	G
CX47	DIANGENG	temperate japonica		GL7-Hap2	C	A	C	T	G	T	T	C		G	T	G	T	G	A	G	C	C	T	A	G	T	A	A	T	G	T	G	C	G	A	G	G	G	C	T	G	A	C	C	G	C	A	G	G
CX73	IR6	indica		GL7-Hap2	C	A	C	T	G	T	T	C		G	T	G	T	G	A	G	C	C	T	A	G	T	A	A	T	G	T	G	C	G	A	G	G	G	C	T	G	A	C	C	G	C	A	G	G
CX77	LEMONT	tropical japonica		GL7-Hap2	C	A	C	T	G	T	T	C		G	T	G	T	G	A	G	C	C	T	A	G	T	A	A	T	G	T	G	C	G	A	G	G	G	C	T	G	A	C	C	G	C	A	G	G
B037	NANOAY P.A	tropical japonica		GL7-Hap2	C	A		T	G	T	T	C		G	T	G	T	G	A	G	C	C	T	A	G	T	A	A	T	G	T	G	C	G	A	G	G	G	C	T	G	A	C	C	G	C	A	G	G
IRIS 313-10152	KETAN MENAH::IRGC 48733-1	tropical japonica	Indonesia	GL7-Hap2	C	A	C	T	G	T	T	C		G	T	G	T	G	A	G	C	C	T	A	G	T	A	A	T	G	T	G	C	G	A	G	G	G	C	T	G	A	C	C	G	C	A	G	G
IRIS 313-8439	KENDINGA 5 (H)::IRGC 60310-1	tropical japonica	Malaysia	GL7-Hap2	C	A	C	T	G	T	T	C		G	T	G	T	G	A	G	C	C	T	A	G	T	A	A	T	G	T	G	C	G	A	G	G	G	C	T	G	A	C	C	G	C	A	G	G
IRIS 313-11524	KOUINONEPOU::IRGC 56663-1	tropical japonica	Cote d'Ivoire	GL7-Hap2	C		C	T	G	T	T	C		G	T	G	T	G	A	G	C	C	T	A	G	T	A	A	T	G	T	G	C	G	A	G	G	G	C	T	G	A	C	C	G	C	A	G	G
IRIS 313-11834	BUENG MONG LENG WE::IRGC 71088-1	tropical japonica	Thailand	GL7-Hap2	C	A		T	G	T	T	C		G	T	G	T	G	A	G	C	C	T	A	G	T	A	A	T	G	T	G	C	G	A	G	G	G	C	T	G	A	C	C	G	C	A	G	G
IRIS 313-11928	DAYRON MARANGRAS::IRGC 75209-1	tropical japonica	Philippines	GL7-Hap2	C	A	C	T	G	T	T	C		G	T	G	T	G	A	G	C	C	T	A	G	T	A	A	T	G	T	G	C	G	A	G	G	G	C	T	G	A	C	C	G	C	A	G	G
IRIS 313-12254	BAN BONG::IRGC 94565-1	tropical japonica	Lao People's Democratic Republic	GL7-Hap2	C	A	C	T	G	T	T	C		G	T	G	T	G	A	G	C	C	T	A	G	T	A	A	T	G	T	G	C	G	A	G	G	G	C	T	G	A	C	C	G	C	A	G	G
IRIS 313-10562	SENG CHUI LIN::IRGC 7313-1	japonica admix	China	GL7-Hap2	C	A	C	T	G	T	T	C		G	T	G	T	G	A	G	C	C	T	A	G	T	A	A	T	G	T	G	C	G	A	G	G	G	C	T	G	A	C	C	G	C	A	G	G
IRIS 313-10874	ARC 11946::IRGC 21768-2	tropical japonica	India	GL7-Hap2	C	A	C	T	G	T	T	C		G	T	G	T	G	A	G	C	C	T	A	G	T	A	A	T	G	T	G	C	G	A	G	G	G	C	T	G	A	C	C	G	C	A	G	G
IRIS 313-10945	BULAK::IRGC 24884-1	tropical japonica	Indonesia	GL7-Hap2	C	A	C	T	G	T	T	C		G	T	G	T	G	A	G	C	C	T	A	G	T	A	A	T	G	T	G	C	G	A	G	G	G	C	T	G	A	C	C	G	C	A	G	G
IRIS 313-11093	KHAO TAM::IRGC 30085-2	tropical japonica	Lao People's Democratic Republic	GL7-Hap2	C	A	C	T	G	T	T	C		G	T	G	T	G	A	G	C	C	T	A	G	T	A	A	T	G	T	G	C	G	A	G	G	G	C	T	G	A	C	C	G	C	A	G	G
IRIS 313-11396	MAS::IRGC 48758-1	tropical japonica	Indonesia	GL7-Hap2	C	A		T	G	T	T	C		G	T	G	T	G	A	G	C	C	T	A	G	T	A	A	T	G	T	G	C	G	A	G	G	G	C	T	G	A	C	C	G	C	A	G	G
B161	YELICANGHUA	temperate japonica		GL7-Hap2	C	A	C		G	T	T	C		G	T	G	T	G	A	G	C	C	T	A	G	T	A	A	T	G	T	G	C	G	A	G	G	G	C	T	G	A	C	C	G	C	A	G	G
B189	IRAT 669	tropical japonica		GL7-Hap2	C	A	C	T	G	T	T	C		G	T	G	T	G	A	G	C	C	T	A	G	T	A	A	T	G	T	G	C	G	A	G	G	G	C	T	G	A	C	C	G	C	A	G	G
CX113	BINIAPAN	tropical japonica		GL7-Hap2	C	A	C	T	G	T	T	C		G	T	G	T	G	A	G	C	C	T	A	G	T	A	A	T	G	T	G	C	G	A	G	G	G	C	T	G	A	C	C	G	C	A	G	G
IRIS 313-8637	BALINGMI::IRGC 62156-1	tropical japonica	Bhutan	GL7-Hap2	C	A	C	T	G	T	T	C		G	T	G	T	G	A	G	C	C	T	A	G	T	A	A	T	G	T	G	C	G		G	G	G	C	T	G	A	C	C	G	C	A	G	G
IRIS 313-12352	MEE::IRGC 107773-1	tropical japonica	Lao People's Democratic Republic	GL7-Hap2		A	C	T	G	T	T	C		G	T	G	T	G	A	G	C	C	T	A	G	T	A	A	T	G	T	G	C	G	A	G	G	G	C	T	G	A	C	C	G	C	A	G	G
IRIS 313-10743	SERAJU::IRGC 16565-1	tropical japonica	Indonesia	GL7-Hap2	C	A	C	T	G	T	T	C		G	T	G	T	G	A	G	C	C	T	A	G	T	A	A	T	G	T	G	C	G		G	G	G	C	T	G	A	C	C	G	C	A	G	G
IRIS 313-10832	MALASAY::IRGC 19456-1	tropical japonica	Philippines	GL7-Hap2	C	A	C	T	G	T	T	C		G	T	G	T	G	A	G	C	C	T	A	G	T	A	A	T	G	T	G	C	G		G	G	G	C	T	G	A	C	C	G	C	A	G	G
IRIS 313-10952	KILANG MEDU::IRGC 25442-1	tropical japonica	Indonesia	GL7-Hap2	C	A	C	T	G	T	T	C		G	T	G	T	G	A	G	C	C	T	A	G	T	A	A	T	G	T	G	C	G		G	G	G	C	T	G	A	C	C	G	C	A	G	G
IRIS 313-11340	MINANOK::IRGC 44637-2	tropical japonica	Philippines	GL7-Hap2	C	A	C	T	G	T	T	C		G	T	G	T	G	A	G	C	C	T	A	G	T	A	A	T	G	T	G	C	G	A	G	G	G	C	T	G	A	C	C	G	C	A	G	G
B245	SHANJIUGU	tropical japonica		GL7-Hap2		A	C	T	G	T	T	C		G	T	G	T	G	A	G	C	C	T	A	G	T	A	A	T	G	T	G	C	G	A	G	G	G	C	T	G	A	C	C	G	C	A	G	G
CX205	IR69428-6-1-1-3-3	japonica admix		GL7-Hap2		A	C	T	G	T	T	C		G	T	G	T	G	A	G	C	C	T	A	G	T	A	A	T	G	T	G	C	G	A	G	G	G	C	T	G	A	C	C	G	C	A	G	G
CX243	IR47686-6-2-1-1	tropical japonica		GL7-Hap2		A	C	T	G	T	T	C		G	T	G	T	G	A	G	C	C	T	A	G	T	A	A	T	G	T	G	C	G	A	G	G	G	C	T	G	A	C	C	G	C	A	G	G
IRIS 313-8314	BEUREUM MEULIT::IRGC 35563-1	tropical japonica	Indonesia	GL7-Hap2	C	A	C	T	G	T	T	C		G	T	G	T	G	A	G	C	C	T	A	G	T	A	A	T	G	T	G	C	G	A	G	G	G	C	T	G	A	C	C	G	C	A	G	G
IRIS 313-8145	SUPER::GERVEX 1304-C1	temperate japonica		GL7-Hap2	C	A		T	G	T	T	C		G	T	G	T	G	A	G	C	C	T	A	G	T	A	A	T	G	T	G	C	G	A	G	G	G	C	T	G	A	C	C	G	C	A	G	G
IRIS 313-8136	SAFARI::GERVEX 1256-C1	temperate japonica		GL7-Hap2	C	A	C	T	G	T	T	C		G	T	G	T	G	A	G	C	C	T	A	G	T	A	A	T	G	T	G	C	G	A	G	G	G	C	T	G	A	C	C	G	C	A	G	G
IRIS 313-8031	RUBINO::GERVEX 80-C1	japonica admix		GL7-Hap2	C	A	C	T	G	T	T	C		G	T	G	T	G	A	G	C	C	T	A	G	T	A	A	T	G	T	G	C	G	A	G	G	G	C	T	G	A	C	C	G	C	A		G
IRIS 313-7993	VARY LAVA DE BETAFO::GERVEX 8381-C1	tropical japonica		GL7-Hap2	C	A		T	G	T	T	C		G	T	G	T	G	A	G	C	C	T	A	G	T	A	A	T	G	T	G	C	G	A	G	G	G	C	T	G	A	C	C	G	C	A	G	G
IRIS 313-11532	MARIA GAKIT::IRGC 57070-1	tropical japonica	Philippines	GL7-Hap2	C	A	C	T	G	T	T	C		G	T	G	T	G	A	G	C	C	T	A	G	T	A	A	T	G	T	G	C	G	A	G	G	G	C	T	G	A	C	C	G	C	A	G	G
IRIS 313-12262	NYAE::IRGC 95302-1	tropical japonica	Lao People's Democratic Republic	GL7-Hap2	C	A	C	T	G	T	T	C		G	T	G	T	G	A	G	C	C	T	A	G	T	A	A	T	G	T	G	C	G	A	G	G	G	C	T	G	A	C	C	G	C	A	G	G
IRIS 313-12311	TAM::IRGC 99161-1	tropical japonica	Lao People's Democratic Republic	GL7-Hap2		A	C	T	G	T	T	C		G	T	G	T	G	A	G	C	C	T	A	G	T	A	A	T	G	T	G	C	G	A	G	G	G	C	T	G	A	C	C	G	C	A	G	G
IRIS 313-12348	LOUK NOK::IRGC 107599-1	tropical japonica	Lao People's Democratic Republic	GL7-Hap2	C	A	C	T	G	T	T	C		G	T	G	T	G	A	G	C	C	T	A	G	T	A	A	T	G	T	G	C	G	A	G	G	G	C	T	G	A	C	C	G	C	A	G	G
IRIS 313-10866	ARC 11478::IRGC 21418-1	tropical japonica	India	GL7-Hap2	C	A		T	G	T	T	C		G	T	G	T	G	A	G	C	C	T	A	G	T	A	A	T	G	T	G	C	G	A	G	G	G	C	T	G	A	C	C	G	C	A	G	G
IRIS 313-11106	D 4-193::IRGC 31083-2	tropical japonica	Liberia	GL7-Hap2	C	A		T	G	T	T	C		G	T	G	T	G	A	G	C	C	T	A	G	T	A	A	T	G	T	G	C	G	A	G	G	G	C	T	G	A	C	C	G	C	A	G	G
IRIS 313-11127	BUBAW::IRGC 32989-2	tropical japonica	Myanmar	GL7-Hap2	C	A	C	T	G	T	T	C		G	T	G	T	G	A	G	C	C	T	A	G	T	A	A	T	G	T	G	C	G	A	G	G	G	C	T	G	A	C	C	G	C	A	G	G
B053	80A97YR303-304-1-3	tropical japonica		GL7-Hap2	C	A	C	T	G	T	T	C		G	T	G	T	G	A	G	C	C	T	A	G	T	A	A	T	G	T	G	C	G	A	G	G	G	C	T	G	A	C	C	G	C	A	G	G
IRIS 313-8815	JANA (NAM)::IRGC 64897-1	tropical japonica	Bhutan	GL7-Hap2	C	A	C	T	G	T	T	C		G	T	G	T	G	A	G	C	C	T	A	G	T	A	A	T	G	T	G	C	G		G	G	G	C	T	G	A	C	C	G	C	A	G	G
IRIS 313-9745	VARY MALADY::IRGC 69911-1	tropical japonica	Madagascar	GL7-Hap2	C	A	C	T	G	T	T	C		G	T	G	T	G	A	G	C	C	T	A	G	T	A	A	T	G	T	G	C	G		G	G	G	C	T	G	A	C	C	G	C	A	G	G
IRIS 313-11915	IB 95::IRGC 74677-1	tropical japonica	Ghana	GL7-Hap2	C	A	C	T	G	T	T	C		G	T	G	T	G	A	G	C	C	T	A	G	T	A	A	T	G	T	G	C	G		G	G	G	C	T	G	A	C	C	G	C	A	G	G
IRIS 313-12257	DENG PEE::IRGC 94991-1	tropical japonica	Lao People's Democratic Republic	GL7-Hap2	C	A	C	T	G	T	T	C		G	T	G	T	G	A	G	C	C	T	A	G	T	A	A	T	G	T	G	C	G		G	G	G	C	T	G	A	C	C	G	C	A	G	G
CX373	NERICA 8	tropical japonica		GL7-Hap2	C	A	C	T	G	T	T	C		G	T	G	T	G	A	G	C	C	T	A	G	T	A	A	T	G	T	G	C	G		G	G	G	C	T	G	A	C	C	G	C	A	G	G
IRIS 313-11012	TELURIKAN::IRGC 27478-1	admix	Indonesia	GL7-Hap2	C	A	C	T	G	T	T	C		G	T	G	T	G	A	G	C	C	T	A	G	T	A	A	T	G	T	G	C	G		G	G	G	C	T	G	A	C	C	G	C	A	G	G
IRIS 313-8580	DAM::IRGC 23710-1	tropical japonica	Thailand	GL7-Hap2	C	A	C	T	G	T	T	C		G	T	G	T	G	A	G	C	C	T	A	G	T	A		T	G	T	G	C	G	A	G	G	G	C	T	G	A	C	C	G	C	A	G	G
IRIS 313-10853	ARC 10028::IRGC 20656-2	japonica admix	India	GL7-Hap2	C	A	C	T	G	T	T	C		G	T	G	T	G	A	G	C	C	T	A	G	T		A	T	G	T	G	C	G	A	G	G	G	C	T	G	A	C	C	G	C	A	G	G
IRIS 313-11439	NIRA PRIETO::IRGC 51145-1	tropical japonica	Cuba	GL7-Hap2	C	A	C	T	G	T	T	C		G	T	G	T	G		G	C	C	T	A	G	T	A	A	T	G	T	G	C	G	A	G	G	G	C	T	G	A	C	C	G	C	A	G	G
IRIS 313-8998	SIGAE::IRGC 66645-1	tropical japonica	Indonesia	GL7-Hap2	C	A	C	T	G	T	T	C		G	T	G	T	G		G	C	C	T	A	G	T	A	A	T	G	T	G	C	G	A	G	G	G	C	T	G	A	C	C	G	C	A	G	G
IRIS 313-9389	KINANDANG BUSIKSIK::IRGC 74607-1	tropical japonica	Philippines	GL7-Hap2	C	A	C	T	G	T	T	C		G	T	G	T	G		G	C	C	T	A	G	T	A	A	T	G	T	G	C	G	A	G	G	G	C	T	G	A	C	C	G	C	A	G	G
IRIS 313-9405	INGSA BELANAK::IRGC 43402-1	tropical japonica	Indonesia	GL7-Hap2	C	A	C	T	G	T	T	C		G	T	G	T	G	A	G	C	C	T	A	G	T	A	A	T	G	T	G	C	G	A	G	G	G	C	T	G	A	C	C	G	C	A	G	G
IRIS 313-9050	ANGKARONG::IRGC 71493-1	tropical japonica	Malaysia	GL7-Hap2	C	A	C	T	G	T	T	C		G	T	G	T	G	A	G	C	C	T	A	G	T	A	A	T	G	T	G	C	G	A	G	G	G	C	T	G	A	C	C	G	C	A	G	G
IRIS 313-7902	IR 63380-16::C1	tropical japonica		GL7-Hap2	C	A	C	T	G	T	T	C		G	T	G	T	G	A	G	C	C	T	A	G	T	A	A	T	G	T	G	C	G	A	G	G	G	C	T	G	A	C	C	G	C	A	G	G
IRIS 313-11494	IC 25690::IRGC 53973-1	tropical japonica	India	GL7-Hap2	C	A	C	T	G	T	T	C		G	T	G	T	G	A	G	C	C	T	A	G	T	A	A	T	G	T	G	C	G	A	G	G	G	C	T	G	A	C	C	G	C	A	G	G
IRIS 313-10704	PADI DARAWAL::IRGC 14373-1	tropical japonica	Malaysia	GL7-Hap2	C	A	C	T	G	T	T	C		G	T	G	T	G	A		C	C	T	A	G	T	A	A	T	G	T	G	C	G	A	G	G	G	C	T	G	A	C	C	G	C	A	G	G
IRIS 313-10931	PAKWALAN::IRGC 24156-1	tropical japonica	Philippines	GL7-Hap2	C	A	C	T	G	T	T	C		G	T	G	T	G	A	G	C	C	T	A	G	T	A	A	T	G	T	G	C	G	A	G	G		C	T	G	A	C	C	G	C	A	G	G
IRIS 313-10956	PUTUS TOLO::IRGC 25636-2	tropical japonica	Indonesia	GL7-Hap2	C	A	C	T	G	T	T	C		G	T	G	T	G	A	G	C	C	T	A	G	T	A	A	T	G	T	G	C	G	A		G	G	C	T	G	A	C	C	G	C	A	G	G
IRIS 313-11424	SINAPLED::IRGC 50402-1	tropical japonica	Philippines	GL7-Hap2	C	A	C	T	G	T	T	C		G	T	G	T	G	A	G	C	C	T	A	G	T	A	A	T	G	T	G	C	G	A	G	G	G	C	T	G		C	C	G	C	A	G	G
IRIS 313-9616	INITLOG DALAG::IRGC 67436-1	tropical japonica	Philippines	GL7-Hap2	C	A	C	T	G	T	T	C		G		G	T	G	A	G	C	C	T	A	G	T	A	A	T	G	T	G	C	G	A	G	G	G	C	T	G	A	C	C	G	C	A	G	G
IRIS 313-10065	JAERAERYUKDO::IRGC 73053-1	tropical japonica	Korea, Republic of	GL7-Hap2	C	A	C	T	G	T	T	C		G	T	G	T	G	A	G	C	C	T	A	G	T	A	A	T	G	T	G	C		A	G	G	G	C	T	G	A	C	C	G	C	A	G	G
IRIS 313-10080	HIRAKAWA OKUTE::IRGC 74554-1	tropical japonica	Japan	GL7-Hap2	C	A	C	T	G	T	T	C		G	T	G	T	G	A	G	C	C	T	A	G	T	A	A	T	G	T	G	C	G	A	G	G	G	C	T	G	A	C	C		C	A	G	G
IRIS 313-10176	NAM ROO::IRGC 66996-1	tropical japonica	Thailand	GL7-Hap2	C	A	C	T	G	T	T	C		G	T	G	T	G	A	G	C	C	T	A	G	T	A	A	T	G	T	G	C	G	A	G	G	G	C	T	G	A	C	C	G	C	A	G	G
IRIS 313-8029	GRITNA::GERVEX 71-C1	japonica admix		GL7-Hap2	C	A	C	T	G	T	T	C		G	T	G	T	G	A	G	C	C	T	A	G	T	A	A	T	G	T	G	C	G	A	G	G	G	C	T	G		C	C	G	C	A	G	G
IRIS 313-12272	MALAGKIT (ITIM)::IRGC 96124-1	tropical japonica	Philippines	GL7-Hap2	C	A	C	T	G	T	T	C		G	T	G	T	G	A	G	C	C	T	A	G	T	A	A	T	G	T	G	C	G	A	G	G	G	C	T	G	A	C	C	G	C	A	G	G
IRIS 313-12345	VIENG::IRGC 107375-2	tropical japonica	Lao People's Democratic Republic	GL7-Hap2	C	A	C	T	G	T	T	C		G	T	G	T	G	A	G	C	C	T	A	G	T	A	A	T	G	T	G	C		A	G	G	G	C	T	G	A	C	C	G	C	A	G	G
IRIS 313-10745	SLOBOK::IRGC 16571-1	tropical japonica	Indonesia	GL7-Hap2	C	A	C	T	G	T	T	C		G	T	G	T	G	A	G	C	C	T	A	G	T	A	A	T	G	T	G	C		A	G	G	G	C	T	G	A	C	C	G	C	A	G	G
IRIS 313-10785	KETAN SLAWI::IRGC 17963-1	tropical japonica	Indonesia	GL7-Hap2	C	A	C	T	G	T	T	C		G	T	G	T	G	A	G	C	C		A	G	T	A	A	T	G	T	G	C	G	A	G	G	G	C	T	G	A	C	C	G	C	A	G	G
IRIS 313-11104	D 3-102::IRGC 30972-1	tropical japonica	Liberia	GL7-Hap2	C	A	C	T	G	T	T	C		G	T	G	T	G	A	G	C	C	T	A	G	T	A	A	T	G	T	G	C	G	A	G	G	G	C	T	G	A	C	C	G	C	A	G	G
CX78	M401	temperate japonica		GL7-Hap2	C	A	C	T	G	T	T	C		G	T	G	T	G	A	G	C	C	T	A	G	T	A	A	T	G	T	G	C	G	A	G	G	G	C	T	G	A	C	C	G	C	A	G	G
IRIS 313-11105	D 3-130::IRGC 30986-2	tropical japonica	Liberia	GL7-Hap2	C	A	C	T	G	T	T	C		G	T	G	T	G	A	G	C	C	T	A	G	T	A	A	T	G	T	G	C	G	A	G	G	G	C	T	G	A	C		G	C	A	G	G
IRIS 313-8232	IR 62266-42-6-2	tropical japonica	Philippines	GL7-Hap2	C	A	C	T	G	T	T	C		G	T	G	T	G	A	G	C	C	T	A	G	T	A	A	T	G	T	G	C	G	A	G	G	G	C	T	G	A	C		G	C	A	G	G
IRIS 313-10653	MAK KHEUA::IRGC 11628-1	tropical japonica	Lao People's Democratic Republic	GL7-Hap2	C		C	T	G	T	T	C		G	T	G	T	G	A	G	C	C	T	A	G	T	A	A	T	G	T	G	C	G	A	G	G	G	C	T	G	A	C	C	G	C	A	G	G
IRIS 313-10893	ARC 13156::IRGC 22514-1	tropical japonica	India	GL7-Hap2	C		C	T	G	T	T	C		G	T	G	T	G	A	G	C	C	T	A	G	T	A	A	T	G	T	G	C	G	A	G	G	G	C	T	G	A	C	C	G	C	A	G	G
IRIS 313-11117	KAYELI KUNING::IRGC 31974-1	tropical japonica	Indonesia	GL7-Hap2	C	A		T	G	T	T	C		G	T	G	T	G	A	G	C	C	T	A	G	T	A	A	T	G	T	G	C	G	A	G	G	G	C	T	G	A	C	C	G	C	A	G	G
IRIS 313-9691	SIFARASI::IRGC 66644-1	tropical japonica	Indonesia	GL7-Hap2		A	C	T	G	T	T	C		G	T	G	T	G	A	G	C	C	T	A	G	T	A	A	T	G	T	G	C	G	A	G	G	G	C	T	G	A	C	C	G	C	A	G	G
IRIS 313-11846	TON TIA GUAY NU::IRGC 71467-1	tropical japonica	Thailand	GL7-Hap2	C		C	T	G	T	T	C		G	T	G	T	G	A	G	C	C	T	A	G	T	A	A	T	G	T	G	C	G		G	G	G	C	T	G	A	C	C	G	C	A	G	G
IRIS 313-10919	PINIDWA QAN QIPUGO PINGKITAN::IRGC 23359-1	tropical japonica	Philippines	GL7-Hap2	C	A		T	G	T	T	C		G	T	G	T	G	A	G	C	C	T	A	G	T	A	A	T	G	T	G	C	G	A	G	G	G	C	T	G	A	C	C	G	C	A	G	G
B025	DJANDA MANDJA	tropical japonica		GL7-Hap2		A	C	T	G	T	T	C		G	T	G	T	G	A	G	C	C	T	A	G	T	A	A	T	G	T	G	C	G	A	G	G	G	C	T	G	A	C	C	G	C	A	G	G
CX372	NERICA 2	tropical japonica		GL7-Hap2	C	A	C	T	G	T	T	C		G	T	G	T	G	A	G	C	C	T	A	G	T	A	A	T	G	T	G	C	G	A	G	G	G	C	T	G	A	C	C	G	C	A	G	G
CX363	YZX2	indica admix		GL7-Hap2		A	C	T	G	T	T	C		G	T	G	T	G	A	G	C	C	T	A	G	T	A	A	T	G	T	G	C	G	A	G	G	G	C	T	G	A	C	C	G	C	A	G	G
IRIS 313-10507	HSIANG TSENF TAO::IRGC 5008-1	tropical japonica	Taiwan	GL7-Hap2	C	A	C	T		T	T	C		G	T	G	T	G		G	C	C	T	A	G	T	A	A	T	G	T	G	C	G	A	G	G	G	C	T	G	A	C	C	G	C	A	G	G
IRIS 313-8927	NABESHI	tropical japonica	Taiwan	GL7-Hap2	C	A	C	T	G	T	T	C		G	T	G	T	G	A	G	C	C	T	A	G	T	A	A	T	G	T	G	C	G	A	G	G	G	C	T	G	A	C	C	G	C	A	G	G
IRIS 313-10051	TSIVIMBININA::IRGC 69890-1	tropical japonica	Madagascar	GL7-Hap2	C	A		T	G	T	T	C		G	T	G	T	G	A	G	C	C	T	A	G	T	A	A	T	G	T	G	C	G	A	G	G	G	C	T	G	A	C	C	G	C	A	G	G
IRIS 313-8778	SUP BLUE ROSE::IRGC 1739-1	tropical japonica	United States of America	GL7-Hap2	C	A	C	T	G	T	T	C		G	T	G	T	G	A	G	C	C	T	A	G	T	A	A	T	G	T	G	C	G	A	G	G	G	C	T	G	A	C	C	G	C	A	G	G
IRIS 313-8095	SHSS 53::GERVEX 550-C1	temperate japonica		GL7-Hap2	C	A	C	T	G	T	T	C		G	T	G	T	G	A	G	C	C	T	A	G	T	A	A	T	G	T	G	C	G	A	G	G	G	C	T	G	A	C	C	G	C	A	G	G
IRIS 313-12021	ITA 131::IRGC 80025-1	tropical japonica	Nigeria	GL7-Hap2	C	A	C	T	G	T	T	C		G	T	G	T	G	A	G	C	C	T	A	G	T	A	A	T	G	T	G	C	G	A	G	G	G	C	T	G	A	C	C	G	C	A	G	G
B020	JINEIYADAO	admix		GL7-Hap2	C			T	G	T	T	C		G	T	G	T	G		G	C	C	T	A	G	T	A	A	T	G	T	G	C	G	A	G	G	G	C	T	G	A	C	C	G	C	A	G	G
IRIS 313-11352	BUCHI::IRGC 45237-2	aro	India	GL7-Hap2	C			T	G	T	T	C		G	T	G	T	G		G	C	C	T	A	G	T	A	A	T	G	T	G	C	G		G	G	G	C	T	G	A	C	C	G	C	A	G	G
CX280	MARAVILHA	admix		GL7-Hap2			C	T	G	T	T	C		G	T	G	T	G	A	G	C	C	T	A	G	T	A	A	T	G	T	G	C	G	A	G	G	G	C	T	G	A	C	C	G	C	A	G	G
IRIS 313-11121	GBRA::IRGC 32474-2	tropical japonica	Liberia	GL7-Hap2	C		C	T	G	T	T	C		G	T	G	T	G	A	G	C	C	T	A	G	T	A	A	T	G	T	G	C	G	A	G	G	G	C	T	G	A	C	C	G	C	A	G	G
CX347	SAGCï¼7	indica admix		GL7-Hap2			C	T	G	T	T	C		G	T	G	T	G	A	G	C	C	T	A	G	T	A	A	T	G	T	G	C	G		G	G	G	C	T	G	A	C	C	G	C	A	G	G
IRIS 313-11380	CA ONG (WHITE)::IRGC 47174-1	tropical japonica	Philippines	GL7-Hap2			C	T	G	T	T	C		G	T	G	T	G		G	C	C	T	A	G	T	A	A	T	G	T	G	C	G		G	G	G	C	T	G	A	C	C	G	C	A	G	G
IRIS 313-10786	KETAN URANG::IRGC 17980-1	indica	Indonesia	GL7-Hap2		A		T	G	T	T	C		G	T	G	T	G		G	C	C	T	A	G	T	A	A	T	G	T	G	C	G		G	G	G	C	T	G	A	C	C	G	C	A	G	G
IRIS 313-11257	ARC 12757::IRGC 41095-2	indica admix	India	GL7-Hap2		A		T	G	T	T	C		G	T	G	T	G	A		C	C	T	A	G	T	A	A	T	G	T	G	C	G		G	G	G	C	T	G	A	C	C	G	C	A	G	G
IRIS 313-10444	FORTUNA COLORADO::IRGC 703-1	tropical japonica	Central America	GL7-Hap2	C		C	T	G	T	T	C		G	T	G	T	G		G	C	C	T	A	G	T	A		T	G	T	G	C	G		G	G	G	C	T	G	A	C	C	G	C	A	G	G
CX284	HAN 502	japonica admix		GL7-Hap2			C	T	G	T	T	C		G	T	G	T	G		G	C	C	T	A	G	T	A		T	G	T	G	C	G		G	G	G	C	T	G	A	C	C	G	C	A	G	G
IRIS 313-15908	COLOMBIA XXI::G1	aus		GL7-Hap3	T	A	C	T	G	T	T	C		G	T	G	T	G	G	G	C	C	T	A	G	T	A	A	T	G	T	G	C	G	G	G	G	G	C	T	G	A	C	C	G	C	G	G	G
IRIS 313-9626	KALIA::IRGC 34699-1	aus	Bangladesh	GL7-Hap3	T	A	C	T	G	T	T	C		G	T	G	T	G	G	G	C	C	T	A	G	T	A	A	T	G	T	G	C	G	G	G	G	G	C	T	G	A	C	C	G	C	G	G	G
IRIS 313-9661	LENJA MURALI::IRGC 66815-1	aus	Bangladesh	GL7-Hap3	T	A	C	T	G	T	T	C		G	T	G	T	G	G	G	C	C	T	A	G	T	A	A	T	G	T	G	C	G	G	G	G	G	C	T	G	A	C	C	G	C	G	G	G
IRIS 313-9445	KOIYA DIGHA::IRGC 63517-1	admix	Bangladesh	GL7-Hap3	T	A	C	T	G	T	T	C		G	T	G	T	G	G	G	C	C	T	A	G	T	A	A	T	G	T	G	C	G	G	G	G	G	C	T	G	A	C	C	G	C	G	G	G
IRIS 313-15904	JINBUBYEO::G1	temperate japonica		GL7-Hap3	T	A	C	T	G	T	T	C		G	T	G	T	G	G	G	C	C	T	A	G	T	A	A	T	G	T	G	C	G	G	G	G	G	C	T	G	A	C	C	G	C	G	G	G
IRIS 313-8747	DOM ZARD	aro	Iran	GL7-Hap3	T	A	C	T	G	T	T	C		G	T	G	T	G	G	G	C	C	T	A	G	T	A	A	T	G	T	G	C	G	G	G	G	G	C	T	G	A	C	C	G	C	G	G	G
IRIS 313-8390	SUFAID 246::IRGC 28303-1	aus	Pakistan	GL7-Hap3	T	A	C	T	G	T	T	C		G	T	G	T	G	G	G	C	C	T	A	G	T	A	A	T	G	T	G	C	G	G	G	G	G	C	T	G	A	C	C	G	C	G	G	G
IRIS 313-9137	ARC 10100::IRGC 20709-1	aus	India	GL7-Hap3	T	A	C	T	G	T	T	C		G	T	G	T	G	G	G	C	C	T	A	G	T	A	A	T	G	T	G	C	G	G	G	G	G	C	T	G	A	C	C	G	C	G	G	G
IRIS 313-9368	CHANDARHAT::IRGC 25845-1	aus	Bangladesh	GL7-Hap3	T	A	C	T	G	T	T	C		G	T	G	T	G	G	G	C	C	T	A	G	T	A	A	T	G	T	G	C	G	G	G	G	G	C	T	G	A	C	C	G	C	G	G	G
IRIS 313-8399	68-2::IRGC 14546-1	temperate japonica	France	GL7-Hap3	T	A	C	T	G	T	T	C		G	T	G	T	G	G	G	C	C	T	A	G	T	A	A	T	G	T	G	C	G	G	G	G	G	C	T	G	A	C	C	G	C	G	G	G
IRIS 313-8890	WIR 1072::IRGC 57496-1	temperate japonica	Belgium	GL7-Hap3	T	A	C	T	G	T	T	C		G	T	G	T	G	G	G	C	C	T	A	G	T	A	A	T	G	T	G	C	G	G	G	G	G	C	T	G	A	C	C	G	C	G	G	G
IRIS 313-9814	AMARELO::IRGC 9389-1	temperate japonica	Hungary	GL7-Hap3	T	A	C	T	G	T	T	C		G	T	G	T	G	G	G	C	C	T	A	G	T	A	A	T	G	T	G	C	G	G	G	G	G	C	T	G	A	C	C	G	C	G	G	G
IRIS 313-9783	BERENJ 1277 S::IRGC 3461-1	admix	Afghanistan	GL7-Hap3	T	A	C	T	G	T	T	C		G	T	G	T	G	G	G	C	C	T	A	G	T	A	A	T	G	T	G	C	G	G	G	G	G	C	T	G	A	C	C	G	C	G	G	G
IRIS 313-8342	KURULU WEE (WHITE)::IRGC 66518-1	aus	Sri Lanka	GL7-Hap3	T	A	C	T	G	T	T	C		G	T	G	T	G	G	G	C	C	T	A	G	T	A	A	T	G	T	G	C	G	G	G	G	G	C	T	G	A	C	C	G	C	G	G	G
IRIS 313-8864	NOROI::IRGC 31611-1	aus	Bangladesh	GL7-Hap3	T	A	C	T	G	T	T	C		G	T	G	T	G	G	G	C	C	T	A	G	T	A	A	T	G	T	G	C	G	G	G	G	G	C	T	G	A	C	C	G	C	G	G	G
IRIS 313-9438	7507-137::IRGC 40081-1	temperate japonica	Japan	GL7-Hap3	T	A	C	T	G	T	T	C		G	T	G	T	G	G	G	C	C	T	A	G	T	A	A	T	G	T	G	C	G	G	G	G	G	C	T	G	A	C	C	G	C	G	G	G
IRIS 313-9724	AI DA ZHONG::IRGC 59348-1	temperate japonica	China	GL7-Hap3	T	A	C	T	G	T	T	C		G	T	G	T	G	G	G	C	C	T	A	G	T	A	A	T	G	T	G	C	G	G	G	G	G	C	T	G	A	C	C	G	C	G	G	G
IRIS 313-9759	OEIRAS::IRGC 286-1	temperate japonica	Portugal	GL7-Hap3	T	A	C	T	G	T	T	C		G	T	G	T	G	G	G	C	C	T	A	G	T	A	A	T	G	T	G	C	G	G	G	G	G	C	T	G	A	C	C	G	C	G	G	G
IRIS 313-9770	RAZZA 77::IRGC 3130-1	temperate japonica	Italy	GL7-Hap3	T	A	C	T	G	T	T	C		G	T	G	T	G	G	G	C	C	T	A	G	T	A	A	T	G	T	G	C	G	G	G	G	G	C	T	G	A	C	C	G	C	G	G	G
IRIS 313-9811	KOPANCSI KEREK::IRGC 9305-1	temperate japonica	Hungary	GL7-Hap3	T	A	C	T	G	T	T	C		G	T	G	T	G	G	G	C	C	T	A	G	T	A	A	T	G	T	G	C	G	G	G	G	G	C	T	G	A	C	C	G	C	G	G	G
IRIS 313-9081	TAKAO MOCHI::IRGC 2564-1	temperate japonica	Japan	GL7-Hap3	T	A	C	T	G	T	T	C		G	T	G	T	G	G	G	C	C	T	A	G	T	A	A	T	G	T	G	C	G	G	G	G	G	C	T	G	A	C	C	G	C	G	G	G
IRIS 313-9201	ARC 6044::IRGC 12190-1	tropical japonica	India	GL7-Hap3	T	A	C	T	G	T	T	C		G	T	G	T	G	G	G	C	C	T	A	G	T	A	A	T	G	T	G	C	G	G	G	G	G	C	T	G	A	C	C	G	C	G	G	G
IRIS 313-9523	RIKUTO KEMOCHI	japonica admix	Japan	GL7-Hap3	T	A	C	T	G	T	T	C		G	T	G	T	G	G	G	C	C	T	A	G	T	A	A	T	G	T	G	C	G	G	G	G	G	C	T	G	A	C	C	G	C	G	G	G
IRIS 313-8502	M 102::IRGC 76307-1	temperate japonica	United States of America	GL7-Hap3	T	A	C	T	G	T	T	C		G	T	G	T	G	G	G	C	C	T	A	G	T	A	A	T	G	T	G	C	G	G	G	G	G	C	T	G	A	C	C	G	C	G	G	G
IRIS 313-8755	NORIN 6::IRGC 2633-1	temperate japonica	Japan	GL7-Hap3	T	A	C	T	G	T	T	C		G	T	G	T	G	G	G	C	C	T	A	G	T	A	A	T	G	T	G	C	G	G	G	G	G	C	T	G	A	C	C	G	C	G	G	G
IRIS 313-8856	S 201::IRGC 55230-1	temperate japonica	United States of America	GL7-Hap3	T	A	C	T	G	T	T	C		G	T	G	T	G	G	G	C	C	T	A	G	T	A	A	T	G	T	G	C	G	G	G	G	G	C	T	G	A	C	C	G	C	G	G	G
IRIS 313-9002	KOTOBUKI MOCHI	temperate japonica	Japan	GL7-Hap3	T	A	C	T	G	T	T	C		G	T	G	T	G	G	G	C	C	T	A	G	T	A	A	T	G	T	G	C	G	G	G	G	G	C	T	G	A	C	C	G	C	G	G	G
IRIS 313-9228	HOKUSETSU::IRGC 65705-1	temperate japonica	Japan	GL7-Hap3	T	A	C	T	G	T	T	C		G	T	G	T	G	G	G	C	C	T	A	G	T	A	A	T	G	T	G	C	G	G	G	G	G	C	T	G	A	C	C	G	C	G	G	G
IRIS 313-9379	HWANGJO::IRGC 55547-1	temperate japonica	Korea, Republic of	GL7-Hap3	T	A	C	T	G	T	T	C		G	T	G	T	G	G	G	C	C	T	A	G	T	A	A	T	G	T	G	C	G	G	G	G	G	C	T	G	A	C	C	G	C	G	G	G
IRIS 313-9463	CI 1600::IRGC 16305-1	temperate japonica	United States of America	GL7-Hap3	T	A	C	T	G	T	T	C		G	T	G	T	G	G	G	C	C	T	A	G	T	A	A	T	G	T	G	C	G	G	G	G	G	C	T	G	A	C	C	G	C	G	G	G
IRIS 313-9468	NONG KE::IRGC 59807-1	temperate japonica	China	GL7-Hap3	T	A	C	T	G	T	T	C		G	T	G	T	G	G	G	C	C	T	A	G	T	A	A	T	G	T	G	C	G	G	G	G	G	C	T	G	A	C	C	G	C	G	G	G
IRIS 313-9698	JO SANG DAE YA::IRGC 90852-1	temperate japonica	Democratic People's Republic of Korea	GL7-Hap3	T	A	C	T	G	T	T	C		G	T	G	T	G	G	G	C	C	T	A	G	T	A	A	T	G	T	G	C	G	G	G	G	G	C	T	G	A	C	C	G	C	G	G	G
IRIS 313-9725	DA DAO TOU::IRGC 59499-1	temperate japonica	China	GL7-Hap3	T	A	C	T	G	T	T	C		G	T	G	T	G	G	G	C	C	T	A	G	T	A	A	T	G	T	G	C	G	G	G	G	G	C	T	G	A	C	C	G	C	G	G	G
IRIS 313-9769	MURASAHITSUTSURI::IRGC 2493-1	temperate japonica	Japan	GL7-Hap3	T	A	C	T	G	T	T	C		G	T	G	T	G	G	G	C	C	T	A	G	T	A	A	T	G	T	G	C	G	G	G	G	G	C	T	G	A	C	C	G	C	G	G	G
IRIS 313-9782	BENLLOK::IRGC 3404-1	temperate japonica	Peru	GL7-Hap3	T	A	C	T	G	T	T	C		G	T	G	T	G	G	G	C	C	T	A	G	T	A	A	T	G	T	G	C	G	G	G	G	G	C	T	G	A	C	C	G	C	G	G	G
IRIS 313-9790	JAPONES BALILLA::IRGC 5785-1	temperate japonica	Uruguay	GL7-Hap3	T	A	C	T	G	T	T	C		G	T	G	T	G	G	G	C	C	T	A	G	T	A	A	T	G	T	G	C	G	G	G	G	G	C	T	G	A	C	C	G	C	G	G	G
IRIS 313-9813	SZANISZLO 2::IRGC 9353-1	temperate japonica	Hungary	GL7-Hap3	T	A	C	T	G	T	T	C		G	T	G	T	G	G	G	C	C	T	A	G	T	A	A	T	G	T	G	C	G	G	G	G	G	C	T	G	A	C	C	G	C	G	G	G
IRIS 313-9838	TEPUKE::IRGC 12872-1	temperate japonica	New Zealand	GL7-Hap3	T	A	C	T	G	T	T	C		G	T	G	T	G	G	G	C	C	T	A	G	T	A	A	T	G	T	G	C	G	G	G	G	G	C	T	G	A	C	C	G	C	G	G	G
IRIS 313-9884	FUKUSHIMA MOCHI (GLUT)::IRGC 19296-1	temperate japonica	Japan	GL7-Hap3	T	A	C	T	G	T	T	C		G	T	G	T	G	G	G	C	C	T	A	G	T	A	A	T	G	T	G	C	G	G	G	G	G	C	T	G	A	C	C	G	C	G	G	G
IRIS 313-9937	ROCCA::IRGC 50351-1	temperate japonica	Italy	GL7-Hap3	T	A	C	T	G	T	T	C		G	T	G	T	G	G	G	C	C	T	A	G	T	A	A	T	G	T	G	C	G	G	G	G	G	C	T	G	A	C	C	G	C	G	G	G
IRIS 313-9961	WIR 884::IRGC 51591-1	temperate japonica	Norway	GL7-Hap3	T	A	C	T	G	T	T	C		G	T	G	T	G	G	G	C	C	T	A	G	T	A	A	T	G	T	G	C	G	G	G	G	G	C	T	G	A	C	C	G	C	G	G	G
IRIS 313-9963	WIR 1391::IRGC 51605-1	aus	Sri Lanka	GL7-Hap3	T	A	C	T	G	T	T	C		G	T	G	T	G	G	G	C	C	T	A	G	T	A	A	T	G	T	G	C	G	G	G	G	G	C	T	G	A	C	C	G	C	G	G	G
IRIS 313-9964	WIR 1951::IRGC 51643-1	temperate japonica	Georgia	GL7-Hap3	T	A	C	T	G	T	T	C		G	T	G	T	G	G	G	C	C	T	A	G	T	A	A	T	G	T	G	C	G	G	G	G	G	C	T	G	A	C	C	G	C	G	G	G
IRIS 313-9996	SUWEON 295::IRGC 58368-1	temperate japonica	Korea, Republic of	GL7-Hap3	T	A	C	T	G	T	T	C		G	T	G	T	G	G	G	C	C	T	A	G	T	A	A	T	G	T	G	C	G	G	G	G	G	C	T	G	A	C	C	G	C	G	G	G
IRIS 313-10014	SANT ANDREA::IRGC 65732-1	temperate japonica	Italy	GL7-Hap3	T	A	C	T	G	T	T	C		G	T	G	T	G	G	G	C	C	T	A	G	T	A	A	T	G	T	G	C	G	G	G	G	G	C	T	G	A	C	C	G	C	G	G	G
IRIS 313-10084	SENIA::IRGC 74582-1	temperate japonica	Spain	GL7-Hap3	T	A	C	T	G	T	T	C		G	T	G	T	G	G	G	C	C	T	A	G	T	A	A	T	G	T	G	C	G	G	G	G	G	C	T	G	A	C	C	G	C	G	G	G
IRIS 313-10089	KALIN::IRGC 77312-1	temperate japonica	Bulgaria	GL7-Hap3	T	A	C	T	G	T	T	C		G	T	G	T	G	G	G	C	C	T	A	G	T	A	A	T	G	T	G	C	G	G	G	G	G	C	T	G	A	C	C	G	C	G	G	G
IRIS 313-10092	CHALBYEO::IRGC 77639-1	temperate japonica	Korea, Republic of	GL7-Hap3	T	A	C	T	G	T	T	C		G	T	G	T	G	G	G	C	C	T	A	G	T	A	A	T	G	T	G	C	G	G	G	G	G	C	T	G	A	C	C	G	C	G	G	G
IRIS 313-10164	HAN NUO::IRGC 59591-1	temperate japonica	China	GL7-Hap3	T	A	C	T	G	T	T	C		G	T	G	T	G	G	G	C	C	T	A	G	T	A	A	T	G	T	G	C	G	G	G	G	G	C	T	G	A	C	C	G	C	G	G	G
IRIS 313-9771	BERGREIS::IRGC 3150-1	temperate japonica	Austria	GL7-Hap3	T	A	C	T	G	T	T	C		G	T	G	T	G	G	G	C	C	T	A	G	T	A	A	T	G	T	G	C	G	G	G	G	G	C	T	G	A	C	C	G	C	G	G	G
IRIS 313-10074	RIKU AIKOKU::IRGC 74514-1	tropical japonica	Japan	GL7-Hap3	T	A	C	T	G	T	T	C		G	T	G	T	G	G	G	C	C	T	A	G	T	A	A	T	G	T	G	C	G	G	G	G	G	C	T	G	A	C	C	G	C	G	G	G
IRIS 313-8134	S 102/2::GERVEX 1251-C1	temperate japonica		GL7-Hap3	T	A	C	T	G	T	T	C		G	T	G	T	G	G	G	C	C	T	A	G	T	A	A	T	G	T	G	C	G	G	G	G	G	C	T	G	A	C	C	G	C	G	G	G
IRIS 313-8026	GIOVANNI MARCHETTI::GERVEX 62-C1	temperate japonica		GL7-Hap3	T	A	C	T	G	T	T	C		G	T	G	T	G	G	G	C	C	T	A	G	T	A	A	T	G	T	G	C	G	G	G	G	G	C	T	G	A	C	C	G	C	G	G	G
IRIS 313-8114	FAISCA::GERVEX 900-C1	temperate japonica		GL7-Hap3	T	A	C	T	G	T	T	C		G	T	G	T	G	G	G	C	C	T	A	G	T	A	A	T	G	T	G	C	G	G	G	G	G	C	T	G	A	C	C	G	C	G	G	G
IRIS 313-8025	ITALPATNA 48::GERVEX 60-C1	temperate japonica		GL7-Hap3	T	A	C	T	G	T	T	C		G	T	G	T	G	G	G	C	C	T	A	G	T	A	A	T	G	T	G	C	G	G	G	G	G	C	T	G	A	C	C	G	C	G	G	G
IRIS 313-8124	OTA::GERVEX 1145-C1	japonica admix		GL7-Hap3	T	A	C	T	G	T	T	C		G	T	G	T	G	G	G	C	C	T	A	G	T	A	A	T	G	T	G	C	G	G	G	G	G	C	T	G	A	C	C	G	C	G	G	G
IRIS 313-8142	SETTANTUNO::GERVEX 1279-C1	temperate japonica		GL7-Hap3	T	A	C	T	G	T	T	C		G	T	G	T	G	G	G	C	C	T	A	G	T	A	A	T	G	T	G	C	G	G	G	G	G	C	T	G	A	C	C	G	C	G	G	G
IRIS 313-8111	CARRICO::GERVEX 828-C1	temperate japonica		GL7-Hap3	T	A	C	T	G	T	T	C		G	T	G	T	G	G	G	C	C	T	A	G	T	A	A	T	G	T	G	C	G	G	G	G	G	C	T	G	A	C	C	G	C	G	G	G
IRIS 313-8105	THAIPERLA::GERVEX 696-C1	temperate japonica		GL7-Hap3	T	A	C	T	G	T	T	C		G	T	G	T	G	G	G	C	C	T	A	G	T	A	A	T	G	T	G	C	G	G	G	G	G	C	T	G	A	C	C	G	C	G	G	G
IRIS 313-8151	VALTEJO::GERVEX 1355-C1	temperate japonica		GL7-Hap3	T	A	C	T	G	T	T	C		G	T	G	T	G	G	G	C	C	T	A	G	T	A	A	T	G	T	G	C	G	G	G	G	G	C	T	G	A	C	C	G	C	G	G	G
IRIS 313-8149	TOPAZIO::GERVEX 1332-C1	temperate japonica		GL7-Hap3	T	A	C	T	G	T	T	C		G	T	G	T	G	G	G	C	C	T	A	G	T	A	A	T	G	T	G	C	G	G	G	G	G	C	T	G	A	C	C	G	C	G	G	G
IRIS 313-8049	LORD::GERVEX 127-C1	japonica admix		GL7-Hap3	T	A	C	T	G	T	T	C		G	T	G	T	G	G	G	C	C	T	A	G	T	A	A	T	G	T	G	C	G	G	G	G	G	C	T	G	A	C	C	G	C	G	G	G
IRIS 313-8129	RODINA::GERVEX 1234-C1	temperate japonica		GL7-Hap3	T	A	C	T	G	T	T	C		G	T	G	T	G	G	G	C	C	T	A	G	T	A	A	T	G	T	G	C	G	G	G	G	G	C	T	G	A	C	C	G	C	G	G	G
IRIS 313-8123	MUGA::GERVEX 1099-C1	temperate japonica		GL7-Hap3	T	A	C	T	G	T	T	C		G	T	G	T	G	G	G	C	C	T	A	G	T	A	A	T	G	T	G	C	G	G	G	G	G	C	T	G	A	C	C	G	C	G	G	G
IRIS 313-8148	TIMICH 108::GERVEX 1325-C1	temperate japonica		GL7-Hap3	T	A	C	T	G	T	T	C		G	T	G	T	G	G	G	C	C	T	A	G	T	A	A	T	G	T	G	C	G	G	G	G	G	C	T	G	A	C	C	G	C	G	G	G
IRIS 313-8099	FLIPPER::GERVEX 597-C1	temperate japonica		GL7-Hap3	T	A	C	T	G	T	T	C		G	T	G	T	G	G	G	C	C	T	A	G	T	A	A	T	G	T	G	C	G	G	G	G	G	C	T	G	A	C	C	G	C	G	G	G
IRIS 313-8135	SAEDINENIE::GERVEX 1255-C1	temperate japonica		GL7-Hap3	T	A	C	T	G	T	T	C		G	T	G	T	G	G	G	C	C	T	A	G	T	A	A	T	G	T	G	C	G	G	G	G	G	C	T	G	A	C	C	G	C	G	G	G
IRIS 313-8204	S 102::GERVEX 1671-C1	temperate japonica		GL7-Hap3	T	A	C	T	G	T	T	C		G	T	G	T	G	G	G	C	C	T	A	G	T	A	A	T	G	T	G	C	G	G	G	G	G	C	T	G	A	C	C	G	C	G	G	G
IRIS 313-8119	JUBILIENI::GERVEX 992-C1	temperate japonica		GL7-Hap3	T	A	C	T	G	T	T	C		G	T	G	T	G	G	G	C	C	T	A	G	T	A	A	T	G	T	G	C	G	G	G	G	G	C	T	G	A	C	C	G	C	G	G	G
IRIS 313-8075	HARRA::GERVEX 501-C1	temperate japonica		GL7-Hap3	T	A	C	T	G	T	T	C		G	T	G	T	G	G	G	C	C	T	A	G	T	A	A	T	G	T	G	C	G	G	G	G	G	C	T	G	A	C	C	G	C	G	G	G
IRIS 313-8154	GIGANTE VERCELLI::GERVEX 1408-C1	japonica admix		GL7-Hap3	T	A	C	T	G	T	T	C		G	T	G	T	G	G	G	C	C	T	A	G	T	A	A	T	G	T	G	C	G	G	G	G	G	C	T	G	A	C	C	G	C	G	G	G
IRIS 313-8027	ANSEATICO::GERVEX 67-C1	japonica admix		GL7-Hap3	T	A	C	T	G	T	T	C		G	T	G	T	G	G	G	C	C	T	A	G	T	A	A	T	G	T	G	C	G	G	G	G	G	C	T	G	A	C	C	G	C	G	G	G
IRIS 313-8023	RIZZOTTO 51/1::GERVEX 50-C1	japonica admix		GL7-Hap3	T	A	C	T	G	T	T	C		G	T	G	T	G	G	G	C	C	T	A	G	T	A	A	T	G	T	G	C	G	G	G	G	G	C	T	G	A	C	C	G	C	G	G	G
IRIS 313-8132	RUBI::GERVEX 1247-C1	temperate japonica		GL7-Hap3	T	A	C	T	G	T	T	C		G	T	G	T	G	G	G	C	C	T	A	G	T	A	A	T	G	T	G	C	G	G	G	G	G	C	T	G	A	C	C	G	C	G	G	G
IRIS 313-8164	YRM 6-2::GERVEX 1508-C1	temperate japonica		GL7-Hap3	T	A	C	T	G	T	T	C		G	T	G	T	G	G	G	C	C	T	A	G	T	A	A	T	G	T	G	C	G	G	G	G	G	C	T	G	A	C	C	G	C	G	G	G
IRIS 313-8168	ARLESIENNE::GERVEX 1530-C1	japonica admix		GL7-Hap3	T	A	C	T	G	T	T	C		G	T	G	T	G	G	G	C	C	T	A	G	T	A	A	T	G	T	G	C	G	G	G	G	G	C	T	G	A	C	C	G	C	G	G	G
IRIS 313-8128	PRECOZ 2 F A::GERVEX 1182-C1	temperate japonica		GL7-Hap3	T	A	C	T	G	T	T	C		G	T	G	T	G	G	G	C	C	T	A	G	T	A	A	T	G	T	G	C	G	G	G	G	G	C	T	G	A	C	C	G	C	G	G	G
IRIS 313-11455	CIPPI::IRGC 52415-1	aus	India	GL7-Hap3	T	A	C	T	G	T	T	C		G	T	G	T	G	G	G	C	C	T	A	G	T	A	A	T	G	T	G	C	G	G	G	G	G	C	T	G	A	C	C	G	C	G	G	G
IRIS 313-8162	RPC 12::GERVEX 1505-C1	temperate japonica		GL7-Hap3	T	A	C	T	G	T	T	C		G	T	G	T	G	G	G	C	C	T	A	G	T	A	A	T	G	T	G	C	G	G	G	G	G	C	T	G	A	C	C	G	C	G	G	G
IRIS 313-8217	SAKHA 102::GERVEX 1687-C1	temperate japonica		GL7-Hap3	T	A	C	T	G	T	T	C		G	T	G	T	G	G	G	C	C	T	A	G	T	A	A	T	G	T	G	C	G	G	G	G	G	C	T	G	A	C	C	G	C	G	G	G
IRIS 313-11483	BOTESHSHORE::IRGC 53484-1	aus	Bangladesh	GL7-Hap3	T	A	C	T	G	T	T	C		G	T	G	T	G	G	G	C	C	T	A	G	T	A	A	T	G	T	G	C	G	G	G	G	G	C	T	G	A	C	C	G	C	G	G	G
IRIS 313-8140	SANGHAI::GERVEX 1264-C1	temperate japonica		GL7-Hap3	T	A	C	T	G	T	T	C		G	T	G	T	G	G	G	C	C	T	A	G	T	A	A	T	G	T	G	C	G	G	G	G	G	C	T	G	A	C	C	G	C	G	G	G
IRIS 313-8147	T 757::GERVEX 1316-C1	temperate japonica		GL7-Hap3	T	A	C	T	G	T	T	C		G	T	G	T	G	G	G	C	C	T	A	G	T	A	A	T	G	T	G	C	G	G	G	G	G	C	T	G	A	C	C	G	C	G	G	G
IRIS 313-11522	XINTUAN HEI GU::IRGC 56159-1	japonica admix	China	GL7-Hap3	T	A	C	T	G	T	T	C		G	T	G	T	G	G	G	C	C	T	A	G	T	A	A	T	G	T	G	C	G	G	G	G	G	C	T	G	A	C	C	G	C	G	G	G
IRIS 313-11536	WIR 2091::IRGC 57536-1	temperate japonica	Georgia	GL7-Hap3	T	A	C	T	G	T	T	C		G	T	G	T	G	G	G	C	C	T	A	G	T	A	A	T	G	T	G	C	G	G	G	G	G	C	T	G	A	C	C	G	C	G	G	G
IRIS 313-11571	BAI MANG AI ZHONG::IRGC 59408-1	temperate japonica	China	GL7-Hap3	T	A	C	T	G	T	T	C		G	T	G	T	G	G	G	C	C	T	A	G	T	A	A	T	G	T	G	C	G	G	G	G	G	C	T	G	A	C	C	G	C	G	G	G
IRIS 313-11574	HEI TOU HONG::IRGC 59595-1	temperate japonica	China	GL7-Hap3	T	A	C	T	G	T	T	C		G	T	G	T	G	G	G	C	C	T	A	G	T	A	A	T	G	T	G	C	G	G	G	G	G	C	T	G	A	C	C	G	C	G	G	G
IRIS 313-11578	LUAN DAO::IRGC 59762-1	temperate japonica	China	GL7-Hap3	T	A	C	T	G	T	T	C		G	T	G	T	G	G	G	C	C	T	A	G	T	A	A	T	G	T	G	C	G	G	G	G	G	C	T	G	A	C	C	G	C	G	G	G
IRIS 313-11584	YI SUI QI::IRGC 60088-1	temperate japonica	China	GL7-Hap3	T	A	C	T	G	T	T	C		G	T	G	T	G	G	G	C	C	T	A	G	T	A	A	T	G	T	G	C	G	G	G	G	G	C	T	G	A	C	C	G	C	G	G	G
IRIS 313-11604	SUGARKAND::IRGC 61059-1	aus	India	GL7-Hap3	T	A	C	T	G	T	T	C		G	T	G	T	G	G	G	C	C	T	A	G	T	A	A	T	G	T	G	C	G	G	G	G	G	C	T	G	A	C	C	G	C	G	G	G
IRIS 313-11619	UPRH 166::IRGC 61615-1	aus	India	GL7-Hap3	T	A	C	T	G	T	T	C		G	T	G	T	G	G	G	C	C	T	A	G	T	A	A	T	G	T	G	C	G	G	G	G	G	C	T	G	A	C	C	G	C	G	G	G
IRIS 313-11620	UPRH 197::IRGC 61641-1	aus	India	GL7-Hap3	T	A	C	T	G	T	T	C		G	T	G	T	G	G	G	C	C	T	A	G	T	A	A	T	G	T	G	C	G	G	G	G	G	C	T	G	A	C	C	G	C	G	G	G
IRIS 313-11629	LATIJHABAR::IRGC 61991-1	aus	Nepal	GL7-Hap3	T	A	C	T	G	T	T	C		G	T	G	T	G	G	G	C	C	T	A	G	T	A	A	T	G	T	G	C	G	G	G	G	G	C	T	G	A	C	C	G	C	G	G	G
IRIS 313-11651	FEI ZHAO 12::IRGC 62683-1	temperate japonica	China	GL7-Hap3	T	A	C	T	G	T	T	C		G	T	G	T	G	G	G	C	C	T	A	G	T	A	A	T	G	T	G	C	G	G	G	G	G	C	T	G	A	C	C	G	C	G	G	G
IRIS 313-11652	GONG SHE 9::IRGC 62693-1	temperate japonica	China	GL7-Hap3	T	A	C	T	G	T	T	C		G	T	G	T	G	G	G	C	C	T	A	G	T	A	A	T	G	T	G	C	G	G	G	G	G	C	T	G	A	C	C	G	C	G	G	G
IRIS 313-11661	91-382::IRGC 63464-1	temperate japonica	Bhutan	GL7-Hap3	T	A	C	T	G	T	T	C		G	T	G	T	G	G	G	C	C	T	A	G	T	A	A	T	G	T	G	C	G	G	G	G	G	C	T	G	A	C	C	G	C	G	G	G
IRIS 313-11689	DECHANGBYEO::IRGC 64858-1	temperate japonica	Korea, Republic of	GL7-Hap3	T	A	C	T	G	T	T	C		G	T	G	T	G	G	G	C	C	T	A	G	T	A	A	T	G	T	G	C	G	G	G	G	G	C	T	G	A	C	C	G	C	G	G	G
IRIS 313-11712	GORA DHAN 2::IRGC 66269-1	aus	India	GL7-Hap3	T	A	C	T	G	T	T	C		G	T	G	T	G	G	G	C	C	T	A	G	T	A	A	T	G	T	G	C	G	G	G	G	G	C	T	G	A	C	C	G	C	G	G	G
IRIS 313-11725	ZUIHOU::IRGC 66982-1	temperate japonica	Japan	GL7-Hap3	T	A	C	T	G	T	T	C		G	T	G	T	G	G	G	C	C	T	A	G	T	A	A	T	G	T	G	C	G	G	G	G	G	C	T	G	A	C	C	G	C	G	G	G
IRIS 313-11782	MALAGASY::IRGC 69717-1	indica	Zambia	GL7-Hap3	T	A	C	T	G	T	T	C		G	T	G	T	G	G	G	C	C	T	A	G	T	A	A	T	G	T	G	C	G	G	G	G	G	C	T	G	A	C	C	G	C	G	G	G
IRIS 313-11829	MUNJI::IRGC 70928-1	temperate japonica	Pakistan	GL7-Hap3	T	A	C	T	G	T	T	C		G	T	G	T	G	G	G	C	C	T	A	G	T	A	A	T	G	T	G	C	G	G	G	G	G	C	T	G	A	C	C	G	C	G	G	G
IRIS 313-11876	AI DA::IRGC 72567-1	indica	China	GL7-Hap3	T	A	C	T	G	T	T	C		G	T	G	T	G	G	G	C	C	T	A	G	T	A	A	T	G	T	G	C	G	G	G	G	G	C	T	G	A	C	C	G	C	G	G	G
IRIS 313-11932	SINDANO 3::IRGC 75279-1	indica	Kenya	GL7-Hap3	T	A	C	T	G	T	T	C		G	T	G	T	G	G	G	C	C	T	A	G	T	A	A	T	G	T	G	C	G	G	G	G	G	C	T	G	A	C	C	G	C	G	G	G
IRIS 313-12015	DOGON IRI::IRGC 79882-1	indica	Nigeria	GL7-Hap3	T	A	C	T	G	T	T	C		G	T	G	T	G	G	G	C	C	T	A	G	T	A	A	T	G	T	G	C	G	G	G	G	G	C	T	G	A	C	C	G	C	G	G	G
IRIS 313-12054	HUA 24::IRGC 82127-1	temperate japonica	China	GL7-Hap3	T	A	C	T	G	T	T	C		G	T	G	T	G	G	G	C	C	T	A	G	T	A	A	T	G	T	G	C	G	G	G	G	G	C	T	G	A	C	C	G	C	G	G	G
IRIS 313-12060	LIJIAN 942::IRGC 82399-1	japonica admix	China	GL7-Hap3	T	A	C	T	G	T	T	C		G	T	G	T	G	G	G	C	C	T	A	G	T	A	A	T	G	T	G	C	G	G	G	G	G	C	T	G	A	C	C	G	C	G	G	G
IRIS 313-12061	YUNLEN 13::IRGC 82402-1	temperate japonica	China	GL7-Hap3	T	A	C	T	G	T	T	C		G	T	G	T	G	G	G	C	C	T	A	G	T	A	A	T	G	T	G	C	G	G	G	G	G	C	T	G	A	C	C	G	C	G	G	G
IRIS 313-12139	MANSARA DHAN::IRGC 86940-1	aus	Nepal	GL7-Hap3	T	A	C	T	G	T	T	C		G	T	G	T	G	G	G	C	C	T	A	G	T	A	A	T	G	T	G	C	G	G	G	G	G	C	T	G	A	C	C	G	C	G	G	G
IRIS 313-10437	NORIN 21::IRGC 493-1	temperate japonica	Japan	GL7-Hap3	T	A	C	T	G	T	T	C		G	T	G	T	G	G	G	C	C	T	A	G	T	A	A	T	G	T	G	C	G	G	G	G	G	C	T	G	A	C	C	G	C	G	G	G
IRIS 313-10430	GINMASARI::IRGC 242-1	temperate japonica	Japan	GL7-Hap3	T	A	C	T	G	T	T	C		G	T	G	T	G	G	G	C	C	T	A	G	T	A	A	T	G	T	G	C	G	G	G	G	G	C	T	G	A	C	C	G	C	G	G	G
IRIS 313-10469	KINUGASAWASE::IRGC 2609-1	temperate japonica	Japan	GL7-Hap3	T	A	C	T	G	T	T	C		G	T	G	T	G	G	G	C	C	T	A	G	T	A	A	T	G	T	G	C	G	G	G	G	G	C	T	G	A	C	C	G	C	G	G	G
IRIS 313-10536	GAMTI 1-34::IRGC 6479-2	indica	Tanzania	GL7-Hap3	T	A	C	T	G	T	T	C		G	T	G	T	G	G	G	C	C	T	A	G	T	A	A	T	G	T	G	C	G	G	G	G	G	C	T	G	A	C	C	G	C	G	G	G
IRIS 313-10537	KALAMON 113::IRGC 6534-1	admix	Bangladesh	GL7-Hap3	T	A	C	T	G	T	T	C		G	T	G	T	G	G	G	C	C	T	A	G	T	A	A	T	G	T	G	C	G	G	G	G	G	C	T	G	A	C	C	G	C	G	G	G
IRIS 313-10543	DODGUI::IRGC 6666-1	aus	India	GL7-Hap3	T	A	C	T	G	T	T	C		G	T	G	T	G	G	G	C	C	T	A	G	T	A	A	T	G	T	G	C	G	G	G	G	G	C	T	G	A	C	C	G	C	G	G	G
IRIS 313-10549	RATUA 81::IRGC 6829-1	aus	Pakistan	GL7-Hap3	T	A	C	T	G	T	T	C		G	T	G	T	G	G	G	C	C	T	A	G	T	A	A	T	G	T	G	C	G	G	G	G	G	C	T	G	A	C	C	G	C	G	G	G
IRIS 313-10559	FI LAI FENG::IRGC 7288-1	temperate japonica	China	GL7-Hap3	T	A	C	T	G	T	T	C		G	T	G	T	G	G	G	C	C	T	A	G	T	A	A	T	G	T	G	C	G	G	G	G	G	C	T	G	A	C	C	G	C	G	G	G
IRIS 313-10564	250 KUNGANI 1::IRGC 7370-1	temperate japonica	Japan	GL7-Hap3	T	A	C	T	G	T	T	C		G	T	G	T	G	G	G	C	C	T	A	G	T	A	A	T	G	T	G	C	G	G	G	G	G	C	T	G	A	C	C	G	C	G	G	G
IRIS 313-10568	OITA MII 120::IRGC 7696-1	temperate japonica	Japan	GL7-Hap3	T	A	C	T	G	T	T	C		G	T	G	T	G	G	G	C	C	T	A	G	T	A	A	T	G	T	G	C	G	G	G	G	G	C	T	G	A	C	C	G	C	G	G	G
IRIS 313-10583	TSAO SIAO PEH TAO::IRGC 8265-2	temperate japonica	China	GL7-Hap3	T	A	C	T	G	T	T	C		G	T	G	T	G	G	G	C	C	T	A	G	T	A	A	T	G	T	G	C	G	G	G	G	G	C	T	G	A	C	C	G	C	G	G	G
IRIS 313-10587	DB 3::IRGC 8361-1	aus	Bangladesh	GL7-Hap3	T	A	C	T	G	T	T	C		G	T	G	T	G	G	G	C	C	T	A	G	T	A	A	T	G	T	G	C	G	G	G	G	G	C	T	G	A	C	C	G	C	G	G	G
IRIS 313-10592	DJ 69::IRGC 8482-1	aus	Bangladesh	GL7-Hap3	T	A	C	T	G	T	T	C		G	T	G	T	G	G	G	C	C	T	A	G	T	A	A	T	G	T	G	C	G	G	G	G	G	C	T	G	A	C	C	G	C	G	G	G
IRIS 313-10594	DJ 29::IRGC 8505-1	aus	Bangladesh	GL7-Hap3	T	A	C	T	G	T	T	C		G	T	G	T	G	G	G	C	C	T	A	G	T	A	A	T	G	T	G	C	G	G	G	G	G	C	T	G	A	C	C	G	C	G	G	G
IRIS 313-10598	DD 126::IRGC 8667-1	aus	Bangladesh	GL7-Hap3	T	A	C	T	G	T	T	C		G	T	G	T	G	G	G	C	C	T	A	G	T	A	A	T	G	T	G	C	G	G	G	G	G	C	T	G	A	C	C	G	C	G	G	G
IRIS 313-10600	UCP 41::IRGC 8742-1	aus	Bangladesh	GL7-Hap3	T	A	C	T	G	T	T	C		G	T	G	T	G	G	G	C	C	T	A	G	T	A	A	T	G	T	G	C	G	G	G	G	G	C	T	G	A	C	C	G	C	G	G	G
IRIS 313-10604	DV 2::IRGC 8806-1	aus	Bangladesh	GL7-Hap3	T	A	C	T	G	T	T	C		G	T	G	T	G	G	G	C	C	T	A	G	T	A	A	T	G	T	G	C	G	G	G	G	G	C	T	G	A	C	C	G	C	G	G	G
IRIS 313-10642	SACHIKAZE::IRGC 10891-1	temperate japonica	Japan	GL7-Hap3	T	A	C	T	G	T	T	C		G	T	G	T	G	G	G	C	C	T	A	G	T	A	A	T	G	T	G	C	G	G	G	G	G	C	T	G	A	C	C	G	C	G	G	G
IRIS 313-10617	KARA SHALI::IRGC 9293-1	temperate japonica		GL7-Hap3	T	A	C	T	G	T	T	C		G	T	G	T	G	G	G	C	C	T	A	G	T	A	A	T	G	T	G	C	G	G	G	G	G	C	T	G	A	C	C	G	C	G	G	G
IRIS 313-10618	CHINES::IRGC 9316-1	temperate japonica		GL7-Hap3	T	A	C	T	G	T	T	C		G	T	G	T	G	G	G	C	C	T	A	G	T	A	A	T	G	T	G	C	G	G	G	G	G	C	T	G	A	C	C	G	C	G	G	G
IRIS 313-10677	DEWAMINORI::IRGC 12743-1	temperate japonica	Japan	GL7-Hap3	T	A	C	T	G	T	T	C		G	T	G	T	G	G	G	C	C	T	A	G	T	A	A	T	G	T	G	C	G	G	G	G	G	C	T	G	A	C	C	G	C	G	G	G
IRIS 313-10718	KARUTHA SEENATI::IRGC 15515-2	aus	Sri Lanka	GL7-Hap3	T	A	C	T	G	T	T	C		G	T	G	T	G	G	G	C	C	T	A	G	T	A	A	T	G	T	G	C	G	G	G	G	G	C	T	G	A	C	C	G	C	G	G	G
IRIS 313-10840	YE ZO::IRGC 19888-1	temperate japonica	Korea, Republic of	GL7-Hap3	T	A	C	T	G	T	T	C		G	T	G	T	G	G	G	C	C	T	A	G	T	A	A	T	G	T	G	C	G	G	G	G	G	C	T	G	A	C	C	G	C	G	G	G
IRIS 313-10849	ARC 7001::IRGC 20436-1	aus	India	GL7-Hap3	T	A	C	T	G	T	T	C		G	T	G	T	G	G	G	C	C	T	A	G	T	A	A	T	G	T	G	C	G	G	G	G	G	C	T	G	A	C	C	G	C	G	G	G
IRIS 313-10875	ARC 12021::IRGC 21837-1	aus	India	GL7-Hap3	T	A	C	T	G	T	T	C		G	T	G	T	G	G	G	C	C	T	A	G	T	A	A	T	G	T	G	C	G	G	G	G	G	C	T	G	A	C	C	G	C	G	G	G
IRIS 313-10925	KAMULI::IRGC 23928-1	aus	Nepal	GL7-Hap3	T	A	C	T	G	T	T	C		G	T	G	T	G	G	G	C	C	T	A	G	T	A	A	T	G	T	G	C	G	G	G	G	G	C	T	G	A	C	C	G	C	G	G	G
IRIS 313-10963	KATAKCHIKON::IRGC 25880-1	aus	Bangladesh	GL7-Hap3	T	A	C	T	G	T	T	C		G	T	G	T	G	G	G	C	C	T	A	G	T	A	A	T	G	T	G	C	G	G	G	G	G	C	T	G	A	C	C	G	C	G	G	G
IRIS 313-11013	BOTESWAR 2::IRGC 27536-1	aus	Bangladesh	GL7-Hap3	T	A	C	T	G	T	T	C		G	T	G	T	G	G	G	C	C	T	A	G	T	A	A	T	G	T	G	C	G	G	G	G	G	C	T	G	A	C	C	G	C	G	G	G
IRIS 313-11018	MADISA::IRGC 27568-1	aus	Bangladesh	GL7-Hap3	T	A	C	T	G	T	T	C		G	T	G	T	G	G	G	C	C	T	A	G	T	A	A	T	G	T	G	C	G	G	G	G	G	C	T	G	A	C	C	G	C	G	G	G
IRIS 313-11053	AUS 282::IRGC 29072-1	aus	Bangladesh	GL7-Hap3	T	A	C	T	G	T	T	C		G	T	G	T	G	G	G	C	C	T	A	G	T	A	A	T	G	T	G	C	G	G	G	G	G	C	T	G	A	C	C	G	C	G	G	G
IRIS 313-11155	K 113::IRGC 34107-1	temperate japonica	India	GL7-Hap3	T	A	C	T	G	T	T	C		G	T	G	T	G	G	G	C	C	T	A	G	T	A	A	T	G	T	G	C	G	G	G	G	G	C	T	G	A	C	C	G	C	G	G	G
IRIS 313-11189	PAIZ AMBARBU::IRGC 36179-1	admix	Union of Soviet Socialist Republics (Former)	GL7-Hap3	T	A	C	T	G	T	T	C		G	T	G	T	G	G	G	C	C	T	A	G	T	A	A	T	G	T	G	C	G	G	G	G	G	C	T	G	A	C	C	G	C	G	G	G
IRIS 313-11198	K 78-13::IRGC 36794-2	temperate japonica	India	GL7-Hap3	T	A	C	T	G	T	T	C		G	T	G	T	G	G	G	C	C	T	A	G	T	A	A	T	G	T	G	C	G	G	G	G	G	C	T	G	A	C	C	G	C	G	G	G
IRIS 313-11213	NARIKEL BADI::IRGC 37550-1	aus	Bangladesh	GL7-Hap3	T	A	C	T	G	T	T	C		G	T	G	T	G	G	G	C	C	T	A	G	T	A	A	T	G	T	G	C	G	G	G	G	G	C	T	G	A	C	C	G	C	G	G	G
IRIS 313-11217	LAL AMAN 207::IRGC 37754-1	aro	Bangladesh	GL7-Hap3	T	A	C	T	G	T	T	C		G	T	G	T	G	G	G	C	C	T	A	G	T	A	A	T	G	T	G	C	G	G	G	G	G	C	T	G	A	C	C	G	C	G	G	G
[truncated: 998 more rows]
[truncated: 27 more columns]
