# Supplementary material for: Discovery and Validation of Grain Shape Loci in U.S. Rice Germplasm Through Haplotype Characterization
Source: Front Genet. 2022 Sep 12;13:923078. doi: 10.3389/fgene.2022.923078 (PMC9511171; doi:10.3389/fgene.2022.923078)
Supplement: Supplementary file 2 [file Table3.xlsx]

## Sheet: Supp. Table 3
Supplementary Table3. Haplotype characterization in U.S. rice germplasm panel for GS3 and GL7 gene
										Chr	Chr3	Chr3	Chr3	Chr3	Chr3	Chr3	Chr3		Chr7	Chr7	Chr7	Chr7	Chr7	Chr7	Chr7	Chr7
										IRGSP V.1 Position →	16733441	16734715	16732914	16731092	16734015	16730370	16731513		24666092	24668947	24669200	24667874	24668019	24627579	24664520	24668887
										GS3 SNPID →	GS3-SNP1	GS-SNP2	GS3-SNP3	GS3-SNP4	GS3-SNP5	GS3-SNP6	GS3-SNP7	GL7 SNPID →	GL7-SNP1	GL7-SNP2	GL7-SNP3	GL7-SNP4	GL7-SNP5	GL7-SNP6	GL7-SNP7	GL7-SNP8
										Gene	GS3	GS3	GS3	GS3	GS3	GS3	GS3		GL7	GL7	GL7	GL7	GL7	GL7	GL7	GL7
Name	Pedigree	Program	Country	Herbicide Type	Grain Type	Length (mm)	Width (mm)	L/W Ratio	GS3 Hap.	GL7 Hap ID LSU ID →	LSU-963	LSU-964	LSU-967	LSU-969	LSU-977	LSU-1301	LSU-1302		LSU-902	LSU-908	LSU-911	LSU-921	LSU-916	LSU-915	LSU-1303	LSU-1305
MAYBELLE	Skybonnet/L201	TX	USA	CONV	L	6.67	2.18	3.05963	GS3-Hap1	GL7-Hap2	T:T	T:T	C:C	G:G	A:A	A:A	C:C		C:C	A:A	C:C	T:T	G:G	T:T	T:T	C:C
JACKSON	Skybonnet/L202	MS	USA	CONV	L	7.6	2.24	3.39286	GS3-Hap1	GL7-Hap2	T:T	T:T	C:C	G:G	A:A	A:A	C:C		C:C	A:A	C:C	T:T	G:G	T:T	T:T	C:C
LAGRUE	Bonnet73/Nova76//Bonnet73/3/Newrex	AR	USA	CONV	L	7.36	2.44	3.01639	GS3-Hap1	GL7-Hap2	T:T	T:T	C:C	G:G	A:A	A:A	C:C		C:C	A:A	C:C	T:T	G:G	T:T	T:T	C:C
RU9302065	Katy/Cypress	LA	USA	CONV	L	7.32	2.41	3.03734	GS3-Hap1	GL7-Hap2	T:T	T:T	C:C	G:G	A:A	A:A	C:C		C:C	A:A	C:C	T:T	G:G	T:T	T:T	C:C
SABER	Gulfmont/RU8703196//Teqing	TX	USA	CONV	L	6.68	2.2	3.03636	GS3-Hap1	GL7-Hap2	T:T	H/Y?	C:C	G:G	A:A	A:A	C:C		C:C	A:A	C:C	T:T	G:G	T:T	T:T	C:C
TEBONNET	Bonnet73/STG697717	AR	USA	CONV	L	6.91	2.29	3.01747	GS3-Hap1	GL7-Hap2	T:T	H/Y?	C:C	G:G	A:A	A:A	C:C		C:C	A:A	C:C	T:T	G:G	T:T	T:T	C:C
L205	M7/R660//M7/R1588/3/82Y52/4/Rexmont/83Y45	CA	USA	CONV	L	7.5	2.21	3.39367	GS3-Hap1	GL7-Hap2	T:T	No AMP	C:C	G:G	A:A	A:A	C:C		C:C	No AMP	C:C	T:T	G:G	No AMP	T:T	C:C
GULFMONT	Lebonnet/3/Bluebelle//Belle_Patna/Dawn/2/IR6591083	TX	USA	CONV	L	7.15	2.25	3.17778	GS3-Hap1	GL7-Hap2	T:T	T:T	C:C	G:G	A:A	A:A	C:C		C:C	A:A	C:C	T:T	G:G	T:T	T:T	C:C
DREW	Newbonnet/Katy	AR	USA	CONV	L	7.35	2.3	3.19565	GS3-Hap1	GL7-Hap2	T:T	T:T	C:C	G:G	A:A	A:A	C:C		C:C	A:A	C:C	No AMP	G:G	T:T	T:T	C:C
KATY	Bonnet73/IRGC14531//Starbonnet/Tetep/3/Lebonnet	AR	USA	CONV	L	7.44	2.11	3.52607	GS3-Hap1	GL7-Hap2	T:T	T:T	C:C	G:G	A:A	A:A	C:C		C:C	A:A	C:C	T:T	G:G	T:T	T:T	C:C
RICO1	Nortai//B572A348/Nova	TX	USA	CONV	M	5.79	2.81	2.0605	GS3-Hap3	GL7-Hap2	G:G	T:T	C:C	G:G	A:A	A:A	C:C		C:C	A:A	C:C	T:T	G:G	T:T	T:T	C:C
MARS	STG6102515/Saturn	AR	USA	CONV	M	6.16	2.69	2.28996	GS3-Hap3	GL7-Hap2	G:G	T:T	C:C	G:G	A:A	A:A	C:C		C:C	A:A	C:C	T:T	G:G	T:T	T:T	C:C
FRANCIS	Lebonnet/71CR5038/3/Dawn/STG653888/Starbonnet/4/Lagrue	AR	USA	CONV	L				GS3-Hap1	GL7-Hap2	T:T	T:T	C:C	G:G	A:A	No AMP	C:C		C:C	A:A	C:C	T:T	G:G	T:T	T:T	C:C
KAYBONNET	Katy/Newbonnet	AR	USA	CONV	L	7	2.24	3.125	GS3-Hap1	GL7-Hap2	T:T	T:T	C:C	G:G	A:A	A:A	C:C		C:C	A:A	C:C	T:T	G:G	T:T	T:T	C:C
SPRING	RU9101001//Tebonnet/Katy/3/Lagrue	AR	USA	CONV	L	6.73	2.29	2.93886	GS3-Hap1	GL7-Hap2	T:T	H/X?	C:C	G:G	A:A	A:A	C:C		C:C	A:A	C:C	T:T	G:G	T:T	T:T	C:C
ROSEMONT	B6616A422BK54/IR6591083//L201	TX	USA	CONV	L	7.01	2.23	3.1435	GS3-Hap1	GL7-Hap2	T:T	T:T	C:C	G:G	A:A	A:A	C:C		C:C	A:A	C:C	T:T	G:G	T:T	T:T	C:C
LABELLE	Bellepatna/Dawn	TX	USA	CONV	L	7.08	2.19	3.23288	GS3-Hap1	GL7-Hap2	T:T	T:T	C:C	G:G	A:A	A:A	C:C		C:C	A:A	C:C	T:T	G:G	T:T	T:T	C:C
M202	IR8/CSM3*2//107*2/3/M101	C A	USA	CONV	M	5.96	3.02	1.97351	GS3-Hap3	GL7-Hap2	G:G	T:T	C:C	G:G	A:A	A:A	C:C		C:C	A:A	C:C	T:T	G:G	T:T	T:T	C:C
S201	Calrose76/CSM3//S6	C A	USA	CONV	S	5.37	3.05	1.76066	GS3-Hap3	GL7-Hap3	G:G	T:T	C:C	G:G	A:A	A:A	C:C		T:T	A:A	C:C	T:T	G:G	T:T	T:T	C:C
S102	Calpearl/Calmochi101//Calpearl	C A	USA	CONV	S	5.65	3.15	1.79365	GS3-Hap3	GL7-Hap3	G:G	T:T	C:C	G:G	A:A	A:A	C:C		T:T	A:A	C:C	T:T	G:G	T:T	T:T	C:C
BASF1-8		LA	USA	PV	L	7.26	2.16	3.36111	GS3-Hap1	GL7-Hap2	T:T	T:T	C:C	G:G	A:A	A:A	C:C		C:C	A:A	C:C	T:T	G:G	T:T	T:T	C:C
TACAURI			Uruguay	CONV	L	7	2.2	3.18182	GS3-Hap1	GL7-Hap2	T:T	T:T	C:C	G:G	A:A	A:A	C:C		C:C	A:A	C:C	T:T	G:G	T:T	T:T	C:C
EPAGRI107			Brazil	CONV	L	7.28	2.17	3.35484	GS3-Hap1	GL7-Hap2	T:T	T:T	C:C	G:G	A:A	A:A	C:C		C:C	A:A	C:C	T:T	G:G	T:T	T:T	C:C
EPAGRI108	CT7347/IR21015723331		Brazil	CONV	L				GS3-Hap1	GL7-Hap2	T:T	T:T	C:C	G:G	A:A	A:A	No AMP		C:C	A:A	C:C	T:T	G:G	T:T	T:T	C:C
LIDO			Italy	CONV	M	6.37	2.62	2.4313	GS3-Hap3	GL7-Hap2	G:G	T:T	H/Y?	G:G	A:A	A:A	C:C		C:C	A:A	C:C	T:T	G:G	T:T	T:T	C:C
CYPRESS	L202/Lemont	LA	USA	CONV	L	7.2	2.32	3.10345	GS3-Hap1	GL7-Hap2	T:T	T:T	C:C	G:G	A:A	A:A	C:C		C:C	A:A	C:C	T:T	G:G	T:T	T:T	C:C
TEMPLETON	Drew/5/Newbonnet/3/Dawn/STG653888//Starbonnet/4/Katy/Starbonnet	AR	USA	CONV	L	7.35	2.25	3.26667	GS3-Hap1	GL7-Hap2	T:T	T:T	C:C	G:G	A:A	A:A	C:C		C:C	A:A	C:C	T:T	G:G	T:T	T:T	C:C
CYBONNET	Cypress//Newbonnet/Katy	AR	USA	CONV	L	6.06	2.71	2.23616	GS3-Hap1	GL7-Hap2	T:T	T:T	C:C	G:G	A:A	A:A	C:C		C:C	A:A	C:C	T:T	G:G	T:T	T:T	C:C
L202	723761/7232278//L201	C A	USA	CONV	L	7.5	2.29	3.27511	GS3-Hap1	GL7-Hap2	T:T	T:T	C:C	G:G	A:A	A:A	C:C		C:C	A:A	C:C	T:T	G:G	T:T	T:T	C:C
CALMATI202	82Y51/83Y45//L202/PI373938/3/83Y45/PI457918	C A	USA	CONV	L	7.95	2.06	3.85922	GS3-Hap1	GL7-Hap2	T:T	T:T	C:C	G:G	A:A	No AMP	C:C		C:C	A:A	C:C	T:T	G:G	No AMP	T:T	C:C
M201	Terso/3/IR8/CSM3*2//Kokohurose	C A	USA	CONV	M	5.9	2.85	2.07018	GS3-Hap3	GL7-Hap2	G:G	T:T	C:C	G:G	A:A	A:A	C:C		C:C	A:A	C:C	T:T	G:G	T:T	T:T	C:C
JEFFERSON	Vista/Lebonnet//Rosemont	TX	USA	CONV	L	7.02	2.38	2.94958	GS3-Hap1	GL7-Hap2	T:T	H/X?	C:C	G:G	A:A	A:A	C:C		C:C	A:A	C:C	T:T	G:G	T:T	T:T	C:C
NIL_121_2-2(B)	Jeff/Rufipogon	TX	USA	CONV	L	6.67	2.5	2.668	GS3-Hap1	GL7-Hap2	T:T	T:T	C:C	G:G	A:A	A:A	C:C		C:C	A:A	C:C	T:T	G:G	T:T	T:T	C:C
NIL_43A	Jeff/Rufipogon	TX	USA	CONV	L	6.99	2.23	3.13453	GS3-Hap1	GL7-Hap2	T:T	T:T	C:C	G:G	A:A	A:A	C:C		C:C	A:A	C:C	T:T	G:G	T:T	T:T	C:C
Cypress	L202/Lemont	LA	USA	CONV	L	7.24	2.32	3.12069	GS3-Hap1	GL7-Hap2	T:T	T:T	C:C	G:G	A:A	A:A	C:C		C:C	A:A	C:C	T:T	G:G	T:T	T:T	C:C
LAGRUE	Bonnet73/Nova76//Bonnet73/3/Newrex	AR	USA	CONV	L	7.21	2.23	3.23318	GS3-Hap1	GL7-Hap2	T:T	T:T	C:C	No AMP	A:A	A:A	C:C		C:C	A:A	C:C	T:T	G:G	T:T	T:T	C:C
JODON	L202/Lemont	LA	USA	CONV	L	7.13	2.22	3.21171	GS3-Hap1	GL7-Hap2	T:T	T:T	C:C	G:G	A:A	A:A	C:C		C:C	A:A	C:C	T:T	G:G	T:T	T:T	C:C
TRENASSE	Cypress//L202/Tebonnet/3/LSBR5	LA	USA	CONV	L	7.13	2.38	2.9958	GS3-Hap1	GL7-Hap2	T:T	T:T	C:C	G:G	A:A	A:A	C:C		C:C	A:A	C:C	T:T	G:G	T:T	T:T	C:C
CL131	CL161//Kaybonnet/LA2031	LA	USA	CL	L	7	2.28	3.07018	GS3-Hap1	GL7-Hap2	T:T	T:T	C:C	G:G	A:A	A:A	C:C		C:C	A:A	C:C	T:T	G:G	T:T	T:T	C:C
DELLROSE	Lemont/Della	LA	USA	CONV	L	7.08	2.29	3.0917	GS3-Hap1	GL7-Hap2	T:T	T:T	C:C	G:G	A:A	A:A	C:C		C:C	A:A	C:C	T:T	G:G	T:T	T:T	C:C
LACASSINE	Newbonnet/Lemont	LA	USA	CONV	L	6.96	2.23	3.12108	GS3-Hap1	GL7-Hap2	T:T	T:T	C:C	G:G	A:A	A:A	C:C		C:C	A:A	C:C	T:T	G:G	T:T	T:T	C:C
TORO2	71CR5038/3/Rexoro/Lacrosse//(Clor654//Rexoro/Fortuna/3/Dwarf)	LA	USA	CONV	L	7.58	2.35	3.22553	GS3-Hap1	GL7-Hap2	T:T	T:T	C:C	G:G	A:A	A:A	C:C		C:C	A:A	C:C	T:T	G:G	T:T	T:T	C:C
DELLA	RD/3/Century//Rexoro/Zenith	LA	USA	CONV	L	7.41	2.24	3.30804	GS3-Hap1	GL7-Hap2	T:T	T:T	C:C	G:G	A:A	A:A	No AMP		C:C	A:A	C:C	T:T	G:G	T:T	T:T	C:C
SATURN	Lacrosse/Magnolia	LA	USA	CONV	M	5.76	2.74	2.10219	GS3-Hap3	GL7-Hap2	G:G	T:T	C:C	G:G	A:A	A:A	C:C		C:C	A:A	C:C	T:T	G:G	T:T	T:T	C:C
BENGAL	Mars//M201/Mars	LA	USA	CONV	M	6.25	2.72	2.29779	GS3-Hap3	GL7-Hap2	G:G	T:T	C:C	G:G	A:A	A:A	C:C		C:C	A:A	C:C	T:T	G:G	T:T	T:T	C:C
NEPTUNE	Bengal//Mercury/Rico1/3/Mercury/Rico1//Bengal	LA	USA	CONV	M	6.09	2.81	2.16726	GS3-Hap3	GL7-Hap2	G:G	T:T	C:C	G:G	A:A	A:A	C:C		C:C	A:A	C:C	T:T	G:G	T:T	T:T	C:C
MERCURY	Shortmars/Nato	LA	USA	CONV	M	5.96	2.71	2.19926	GS3-Hap3	GL7-Hap2	G:G	T:T	C:C	G:G	A:A	A:A	C:C		C:C	A:A	C:C	T:T	G:G	T:T	T:T	C:C
PIROGUE	Rico1/S101	LA	USA	CONV	M	5.38	3.18	1.69182	GS3-Hap3	GL7-Hap3	G:G	T:T	C:C	G:G	A:A	A:A	C:C		T:T	A:A	C:C	T:T	G:G	T:T	T:T	C:C
EARL	Mercury/Rico1//Bengal	LA	USA	CONV	M	6.06	2.79	2.17204	GS3-Hap3	GL7-Hap2	G:G	T:T	C:C	G:G	A:A	A:A	C:C		C:C	A:A	C:C	T:T	G:G	T:T	T:T	C:C
LEAH	Dawn/245717/3/13D//Rexoro/Unknown	LA	USA	CONV	L	6.93	2.3	3.01304	GS3-Hap1	GL7-Hap2	T:T	T:T	C:C	G:G	A:A	A:A	C:C		C:C	A:A	C:C	T:T	G:G	T:T	T:T	C:C
ECREVISSE		LA	USA	CONV	S	5.45	3.28	1.66159	GS3-Hap3	GL7-Hap2	G:G	T:T	C:C	G:G	A:A	A:A	C:C		C:C	A:A	C:C	T:T	G:G	T:T	T:T	C:C
ACADIA	Omachi/Omachi	LA	USA	CONV	S				GS3-Hap3	GL7-Hap3	G:G	T:T	C:C	G:G	A:A	A:A	C:C		T:T	A:A	C:C	T:T	G:G	T:T	T:T	C:C
CL121	Cocodrie/93AS3510	LA	USA	CL	L	6.76	2.39	2.82845	GS3-Hap1	GL7-Hap2	T:T	T:T	C:C	G:G	A:A	A:A	C:C		C:C	A:A	C:C	T:T	G:G	T:T	T:T	C:C
CL141	Maybelle*3/93AS3510	LA	USA	CL	L	7.26	2.27	3.19824	GS3-Hap1	GL7-Hap2	T:T	T:T	C:C	G:G	A:A	A:A	C:C		C:C	A:A	C:C	T:T	G:G	T:T	T:T	C:C
CL161	Cypress/Cypress	LA	USA	CL	L	7.1	2.3	3.08696	GS3-Hap1	GL7-Hap2	T:T	T:T	C:C	G:G	A:A	A:A	C:C		C:C	A:A	C:C	T:T	G:G	No AMP	T:T	C:C
COLUSA	Chinese/Chinese	LA	USA	CONV	S	5.93	3.24	1.83025	GS3-Hap3	GL7-Hap2	G:G	T:T	C:C	G:G	A:A	A:A	C:C		C:C	A:A	C:C	T:T	G:G	T:T	T:T	C:C
DELITUS		LA	USA	CONV	L	6.75	2.43	2.77778	GS3-Hap1	GL7-Hap2	T:T	T:T	C:C	G:G	A:A	A:A	C:C		C:C	A:A	C:C	T:T	G:G	T:T	T:T	C:C
DELLMATI	Domsiah//Lemont/Newbonnet/3/Lemont/Della	LA	USA	CONV	L	7.32	2.17	3.37327	GS3-Hap1	GL7-Hap2	T:T	T:T	C:C	G:G	A:A	A:A	C:C		C:C	A:A	C:C	T:T	G:G	T:T	T:T	C:C
EVANGELINE		LA	USA	CONV	L	6.59	2.74	2.40511	GS3-Hap1	GL7-Hap2	T:T	T:T	C:C	G:G	A:A	A:A	C:C		C:C	A:A	C:C	T:T	G:G	T:T	T:T	C:C
FORTUNA	Pachiam/Pachiam	LA	USA	CONV	L	7.23	2.62	2.75954	GS3-Hap1	GL7-Hap2	T:T	T:T	C:C	G:G	A:A	A:A	C:C		C:C	A:A	C:C	T:T	G:G	T:T	T:T	C:C
JAZZMAN	96A8/Ahrent	LA	USA	CONV	L	7.26	2.32	3.12931	GS3-Hap1	GL7-Hap2	T:T	T:T	C:C	G:G	A:A	A:A	C:C		C:C	A:A	C:C	T:T	G:G	T:T	T:T	C:C
LACROSSE	Colusa/Blue_Rose//Shoemed/Fortuna	LA	USA	CONV	M	5.95	3.06	1.94444	GS3-Hap3	GL7-Hap2	G:G	T:T	C:C	G:G	A:A	A:A	C:C		C:C	A:A	C:C	T:T	G:G	T:T	T:T	C:C
MAGNOLIA	Improved_Blue_Rose/Fortuna	LA	USA	CONV	M	6.4	2.81	2.27758	GS3-Hap3	GL7-Hap2	G:G	T:T	C:C	G:G	A:A	A:A	C:C		C:C	A:A	C:C	T:T	G:G	T:T	T:T	C:C
NATO	Rexoro//Purpleleaf/Magnolia	LA	USA	CONV	M	5.79	2.7	2.14444	GS3-Hap3	GL7-Hap2	G:G	T:T	C:C	G:G	A:A	A:A	C:C		C:C	A:A	C:C	T:T	G:G	T:T	T:T	C:C
NIRA		LA	USA	CONV	L	7.78	2.49	3.1245	GS3-Hap1	GL7-Hap2	T:T	T:T	C:C	G:G	A:A	A:A	C:C		C:C	A:A	C:C	T:T	G:G	T:T	T:T	C:C
SUNBONNET	Bluebonnet/Bluebonnet	LA	USA	CONV	L	7.24	2.27	3.18943	GS3-Hap1	GL7-Hap2	T:T	T:T	C:C	G:G	A:A	A:A	C:C		C:C	A:A	C:C	T:T	G:G	T:T	T:T	C:C
TORO	Bluebonnet//Rexoro*2/Blue_Rose	LA	USA	CONV	L	7.02	2.32	3.02586	GS3-Hap1	GL7-Hap2	T:T	T:T	C:C	G:G	A:A	A:A	C:C		C:C	A:A	C:C	T:T	G:G	T:T	T:T	C:C
VISTA	Rexoro//Lacrosse/Magnolia	LA	USA	CONV	M	5.72	2.72	2.10294	GS3-Hap3	GL7-Hap3	G:G	T:T	C:C	G:G	A:A	A:A	C:C		T:T	A:A	C:C	T:T	G:G	T:T	T:T	C:C
CL152	Tacauri/3/Cypress/82CAY21/Tebonnet/4/CL161	LA	USA	CL	L	6.98	2.17	3.21659	GS3-Hap1	GL7-Hap2	T:T	T:T	C:C	G:G	A:A	No AMP	C:C		C:C	A:A	C:C	T:T	G:G	T:T	T:T	C:C
CL261	Bengal/CL161	LA	USA	CL	M	6.03	2.8	2.15357	GS3-Hap3	GL7-Hap2	G:G	T:T	C:C	G:G	A:A	A:A	C:C		C:C	A:A	C:C	T:T	G:G	T:T	T:T	C:C
CL271	Neptune//Bengal/CL161	LA	USA	CL	M	6.11	2.79	2.18996	GS3-Hap3	GL7-Hap2	G:G	T:T	C:C	G:G	A:A	A:A	C:C		C:C	A:A	C:C	T:T	G:G	T:T	T:T	C:C
PVL080	Cheniere/PV_BASF	LA	USA	PV	L	6.66	2.3	2.89565	GS3-Hap1	GL7-Hap2	T:T	T:T	C:C	G:G	A:A	A:A	C:C		C:C	A:A	C:C	T:T	G:G	T:T	T:T	C:C
PVL081	Cheniere/PV_BASF	LA	USA	PV	L	6.73	2.28	2.95175	GS3-Hap1	GL7-Hap2	T:T	T:T	C:C	G:G	A:A	A:A	C:C		C:C	A:A	C:C	T:T	G:G	T:T	T:T	C:C
PVL02	Cheniere/PV_BASF	LA	USA	PV	L	6.65	2.33	2.85408	GS3-Hap1	GL7-Hap2	T:T	T:T	C:C	G:G	A:A	A:A	C:C		C:C	A:A	C:C	T:T	G:G	T:T	T:T	C:C
PVL013	Cypress/PV_BASF	LA	USA	PV	L	7.02	2.21	3.17647	GS3-Hap1	GL7-Hap2	T:T	T:T	C:C	G:G	A:A	A:A	C:C		C:C	A:A	C:C	T:T	G:G	T:T	T:T	C:C
PVL038	Trenasse/PV_BASF	LA	USA	PV	L	6.97	2.12	3.28774	GS3-Hap1	GL7-Hap2	T:T	T:T	C:C	No AMP	A:A	A:A	C:C		C:C	A:A	C:C	T:T	G:G	T:T	T:T	C:C
CAFFEY	Bengal//Mercury/Rico1/3/Mercury/Rico1//Bengal	LA	USA	CONV	M	6.08	2.94	2.06803	GS3-Hap3	GL7-Hap2	G:G	T:T	C:C	G:G	A:A	A:A	C:C		C:C	A:A	C:C	T:T	G:G	T:T	T:T	C:C
CATAHOULA	Cocodrie/Drew	LA	USA	CONV	L	7.03	2.31	3.04329	GS3-Hap1	GL7-Hap2	T:T	T:T	C:C	G:G	A:A	A:A	C:C		C:C	A:A	C:C	T:T	G:G	T:T	T:T	C:C
PVL01	Cheniere/PV_BASF	LA	USA	PV	L	7.6	2.07	3.6715	GS3-Hap1	GL7-Hap2	T:T	T:T	C:C	G:G	A:A	A:A	C:C		C:C	A:A	C:C	T:T	G:G	T:T	T:T	C:C
LSU_Basmati	L202/Leah//Toro/3/IR67016	AR	USA	CONV	L	7.54	2.18	3.45872	GS3-Hap1	GL7-Hap2	T:T	T:T	C:C	G:G	A:A	A:A	C:C		C:C	A:A	C:C	T:T	G:G	T:T	T:T	C:C
RU1601081	Francis/Wells/2/Kaybonnet/Q36194	AR	USA	CL	L	6.77	2.42	2.79752	GS3-Hap1	GL7-Hap2	T:T	T:T	C:C	G:G	A:A	A:A	C:C		C:C	A:A	C:C	T:T	G:G	T:T	T:T	C:C
RU1602002	Trenasse/4/RU9502008A/Drew//CLR20/3/Cypress/Kaybonnet//Wells/CL161	LA	USA	CL	L	6.87	2.32	2.96121	GS3-Hap1	GL7-Hap2	T:T	T:T	C:C	G:G	A:A	A:A	C:C		C:C	A:A	C:C	T:T	G:G	T:T	T:T	C:C
RU1601004	Francis/Wells/7/Francis/6/Lebonnet/71CR5038/3/Dawn/STG653888//Starbonnet/4/LaGrue/5/Drew	AR	USA	CL	L	7.14	2.45	2.91429	GS3-Hap1	GL7-Hap2	T:T	T:T	C:C	G:G	A:A	A:A	C:C		C:C	A:A	C:C	T:T	G:G	T:T	T:T	C:C
CLL17	CL131/Trenasse	LA	USA	CL	L	6.93	2.43	2.85185	GS3-Hap1	GL7-Hap2	T:T	T:T	C:C	G:G	A:A	A:A	C:C		C:C	A:A	C:C	T:T	G:G	T:T	T:T	C:C
RU1003123	Cypress/Cocodrie	TX	USA	CONV	L	7.25	2.26	3.20796	GS3-Hap1	GL7-Hap2	T:T	T:T	C:C	G:G	A:A	A:A	C:C		C:C	A:A	C:C	T:T	G:G	T:T	T:T	C:C
RU1503175	L202/LQ39A//Saber	TX	USA	CONV	L	6.94	2.33	2.97854	GS3-Hap1	GL7-Hap2	T:T	T:T	C:C	G:G	A:A	A:A	C:C		C:C	A:A	C:C	T:T	G:G	T:T	T:T	C:C
RU1601010	91642//Katy/Newbonnet/5/Drew/4/Katy/Newbonnet/3/Lebonnet/Starbonnet//Newbonnet/6/Cybonnet/7/Francis	AR	USA	CONV	L	6.91	2.25	3.07111	GS3-Hap1	GL7-Hap2	T:T	T:T	C:C	G:G	A:A	A:A	No AMP		C:C	A:A	C:C	T:T	G:G	T:T	T:T	C:C
RU1402174	Cocodrie/3/Maybelle//Lemont/200015/4/Wells/CL161/5/Taggart	LA	USA	CL	L	6.8	2.39	2.84519	GS3-Hap1	GL7-Hap2	T:T	T:T	C:C	G:G	A:A	A:A	C:C		C:C	A:A	C:C	T:T	G:G	T:T	T:T	C:C
RU0803147	Lacassine/LaGrue	TX	USA	CONV	L	7.17	2.39	3	GS3-Hap1	GL7-Hap2	T:T	T:T	C:C	G:G	A:A	A:A	C:C		C:C	A:A	No AMP	T:T	G:G	T:T	T:T	C:C
RU1601133	RU1102192/4/Wells/CL161/3/CL161//Cocodrie/9770532DH2	AR	USA	CL	L	7.17	2.32	3.09052	GS3-Hap1	GL7-Hap2	T:T	T:T	C:C	G:G	A:A	A:A	C:C		C:C	A:A	C:C	T:T	G:G	T:T	T:T	C:C
RU1604191	Cheniere/Banks	MS	USA	CONV	L	6.92	2.26	3.06195	GS3-Hap1	GL7-Hap2	T:T	T:T	C:C	G:G	A:A	A:A	C:C		C:C	A:A	C:C	T:T	G:G	T:T	T:T	C:C
Leland	Cheniere/Banks	MS	USA	CONV	L	7.45	2.23	3.34081	GS3-Hap1	GL7-Hap2	T:T	T:T	C:C	G:G	A:A	A:A	C:C		C:C	A:A	C:C	T:T	G:G	T:T	T:T	C:C
RU1604197	CL151//COLUMBIA2/Bengal	MS	USA	CL	L	7.1	2.4	2.95833	GS3-Hap1	GL7-Hap2	T:T	T:T	C:C	G:G	A:A	A:A	C:C		C:C	A:A	C:C	T:T	G:G	T:T	T:T	C:C
CL111	RU9502008A/Drew/2/CFX29//Kaybonnet/LA2013	LA	USA	CL	L	7.12	2.4	2.96667	GS3-Hap1	GL7-Hap2	T:T	T:T	C:C	G:G	A:A	A:A	C:C		C:C	A:A	C:C	T:T	G:G	T:T	T:T	C:C
CL153	RU9502008A//Ahrent/Cocodrie/3/CFX26/RU9702128/4/Cheniere	LA	USA	CL	L	7.22	2.28	3.16667	GS3-Hap1	GL7-Hap2	T:T	T:T	C:C	G:G	A:A	A:A	C:C		C:C	A:A	C:C	T:T	G:G	T:T	T:T	C:C
PRESIDIO	Jefferson//Maybelle/Rosemont	TX	USA	CONV	L	7.23	2.14	3.3785	GS3-Hap1	GL7-Hap2	T:T	T:T	C:C	G:G	A:A	A:A	C:C		C:C	A:A	C:C	T:T	G:G	T:T	T:T	C:C
MERMENTAU	Ahrent/Cocodrie//Cocodrie/Lagrue	LA	USA	CONV	L	7.08	2.33	3.03863	GS3-Hap1	GL7-Hap2	T:T	T:T	C:C	G:G	A:A	A:A	C:C		C:C	A:A	C:C	T:T	G:G	T:T	T:T	C:C
RU1602112	RU9502008A/Drew//CLR20/5/RU9502008A/Drew//CLR20/4/Cypress/Kaybonnet//RU9502008A	LA	USA	CL	L	7.27	2.26	3.21681	GS3-Hap1	GL7-Hap2	T:T	T:T	C:C	G:G	A:A	A:A	No AMP		C:C	A:A	C:C	T:T	G:G	T:T	T:T	C:C
RU1403153	L202/LQ39A//Saber	TX	USA	CONV	L	7.07	2.36	2.99576	GS3-Hap1	GL7-Hap2	T:T	T:T	C:C	G:G	A:A	A:A	C:C		C:C	A:A	C:C	T:T	G:G	T:T	T:T	C:C
RU1501024	CL111/3/Cocodrie//Cocodrie/LaGrue	AR	USA	CL	L	7.25	2.38	3.04622	GS3-Hap1	GL7-Hap2	T:T	T:T	C:C	G:G	A:A	A:A	C:C		C:C	A:A	C:C	T:T	G:G	T:T	T:T	C:C
RU1602131	LaGrue/Lacassine/3/CL161//Cocodrie/9770532DH2/4/Cocodrie/Jefferson/3/CL161//Cocodrie/9770532DH2	LA	USA	CL	L	6.89	2.4	2.87083	GS3-Hap1	GL7-Hap2	T:T	T:T	C:C	G:G	A:A	A:A	C:C		C:C	A:A	C:C	T:T	G:G	T:T	T:T	C:C
RU1003098	Cypress/Newbonnet//Katy/3/Cocodrie	TX	USA	CONV	L	7.07	2.31	3.06061	GS3-Hap1	GL7-Hap2	T:T	T:T	C:C	G:G	A:A	A:A	C:C		C:C	A:A	C:C	T:T	G:G	T:T	T:T	C:C
RU1601121	Catahoula/RU1002192	AR	USA	CONV	L	6.76	2.35	2.8766	GS3-Hap1	GL7-Hap2	T:T	T:T	C:C	G:G	A:A	A:A	C:C		C:C	A:A	C:C	T:T	G:G	T:T	T:T	C:C
RU1602195	RU9502008A/Drew//CLR20/4/Cypress/Kaybonnet//RU9502008A	LA	USA	CL	L	7.22	2.46	2.93496	GS3-Hap1	GL7-Hap2	T:T	T:T	C:C	G:G	A:A	No AMP	C:C		C:C	A:A	C:C	T:T	G:G	T:T	T:T	C:C
RU0803153	Cypress/Cocodrie	TX	USA	CONV	L	7.08	2.43	2.91358	GS3-Hap1	GL7-Hap2	T:T	T:T	C:C	G:G	A:A	A:A	C:C		C:C	A:A	C:C	T:T	G:G	T:T	T:T	C:C
CLM04	RU1202168/Jupiter	AR	USA	CL	M	6.02	2.84	2.11972	GS3-Hap3	GL7-Hap2	G:G	T:T	C:C	G:G	A:A	A:A	C:C		C:C	A:A	C:C	T:T	G:G	T:T	T:T	C:C
RU1502094	Cypress/3/RU9502008A//Ahrent/Cocodrie/4/Cypress/RU9502008A/3/CFX29/Kaybonnet/LA2031	LA	USA	CL	L	7.13	2.31	3.08658	GS3-Hap1	GL7-Hap2	T:T	T:T	C:C	G:G	A:A	A:A	C:C		C:C	A:A	C:C	T:T	G:G	T:T	T:T	C:C
RU1604155	Bowman//Rosemont/Katy	MS	USA	CONV	L	6.98	2.33	2.99571	GS3-Hap1	GL7-Hap2	T:T	T:T	C:C	G:G	A:A	A:A	C:C		C:C	A:A	C:C	T:T	G:G	T:T	T:T	C:C
RU1602189	RU9502008A//Ahrent/Cocodrie/3/CFX26/RU9702128/4/RU9502008A//Ahrent/Cocodrie/3/Cypress/Kaybonnet//RU9502008A	LA	USA	CL	L	7.18	2.35	3.05532	GS3-Hap1	GL7-Hap2	T:T	T:T	C:C	G:G	A:A	A:A	No AMP		C:C	A:A	C:C	T:T	G:G	T:T	T:T	C:C
RU1504083	CL131/Priscilla	MS	USA	CL	L	7.14	2.45	2.91429	GS3-Hap1	GL7-Hap2	T:T	T:T	C:C	G:G	A:A	A:A	C:C		C:C	No AMP	C:C	T:T	G:G	T:T	T:T	C:C
RU1604198	CL151//COLUMBIA2/Bengal	MS	USA	CL	L	6.8	2.38	2.85714	GS3-Hap1	GL7-Hap2	T:T	T:T	C:C	G:G	A:A	A:A	C:C		C:C	A:A	C:C	T:T	G:G	T:T	T:T	C:C
JUPITER	Bengal/Rico1/3/Bengal//Mercury/Rico1	LA	USA	CONV	M	5.88	2.81	2.09253	GS3-Hap3	GL7-Hap2	G:G	T:T	C:C	G:G	A:A	A:A	C:C		C:C	A:A	C:C	T:T	G:G	T:T	T:T	C:C
WELLS	Newbonnet/3/Lebonnet/71CR5038//Lebonnet	AR	USA	CONV	L	7.25	2.27	3.19383	GS3-Hap1	GL7-Hap2	T:T	T:T	C:C	G:G	A:A	A:A	C:C		C:C	A:A	C:C	T:T	G:G	T:T	T:T	C:C
LAKAST	Lagrue//Katy/Starbonnet/3/Lagrue	AR	USA	CONV	L	7.35	2.19	3.35616	GS3-Hap1	GL7-Hap2	T:T	T:T	C:C	G:G	A:A	A:A	C:C		C:C	A:A	C:C	T:T	G:G	T:T	T:T	C:C
DIAMOND	Francis/6/Lagrue//Katy/Starbonnet/5/Newbonnet/Katy//RA73/Lemont/4/Lebonnet/71CR5038/3/Dawn/STG653888//Starbonnet	AR	USA	CONV	L	7.14	2.25	3.17333	GS3-Hap1	GL7-Hap2	T:T	T:T	C:C	G:G	A:A	A:A	C:C		C:C	A:A	C:C	T:T	G:G	T:T	T:T	C:C
RU1601041	Francis/Cl/Wells/2/Kaybonnet/Q36194	AR	USA	CL	L	6.77	2.46	2.75203	GS3-Hap1	GL7-Hap2	T:T	T:T	C:C	G:G	A:A	A:A	C:C		C:C	A:A	C:C	T:T	G:G	T:T	T:T	C:C
RU1702042	Trenasse//Cocodrie/Jefferson/5/RU9502008A/Drew//CLR20/4/Cypress/Kaybonnet//RU9502008A	LA	USA	CL	L	6.84	2.37	2.88608	GS3-Hap1	GL7-Hap2	T:T	T:T	C:C	G:G	A:A	A:A	C:C		C:C	A:A	C:C	T:T	G:G	T:T	T:T	C:C
RU1403138	043752/0047277/Cheniere	TX	USA	CONV	L	7.08	2.47	2.8664	GS3-Hap1	GL7-Hap2	T:T	T:T	C:C	G:G	A:A	A:A	C:C		C:C	A:A	C:C	T:T	G:G	No AMP	T:T	C:C
RU1601124	Mermentau/RU0502068	AR	USA	CONV	L	7.23	2.28	3.17105	GS3-Hap1	GL7-Hap2	T:T	T:T	C:C	G:G	A:A	A:A	C:C		C:C	A:A	C:C	T:T	G:G	T:T	T:T	C:C
RU1401145	RoyJ/2/Kaybonnet/Q36194	AR	USA	CONV	L	7.09	2.24	3.16518	GS3-Hap1	GL7-Hap2	T:T	T:T	C:C	G:G	A:A	A:A	No AMP		C:C	A:A	C:C	T:T	G:G	T:T	T:T	C:C
RU1502183	Bengal//Mercury/Rico1/3/Mercury/Rico1//Bengal/4/Mars	LA	USA	CONV	M	6.07	2.93	2.07167	GS3-Hap3	GL7-Hap2	G:G	T:T	C:C	G:G	A:A	A:A	C:C		C:C	A:A	C:C	T:T	G:G	T:T	T:T	C:C
RU1503147	Cypress/3/Cypress/Newbonnet/Katy/4/Spring	TX	USA	CONV	L	7.42	2.34	3.17094	GS3-Hap1	GL7-Hap2	T:T	T:T	C:C	G:G	A:A	A:A	C:C		C:C	A:A	C:C	T:T	G:G	T:T	T:T	C:C
RU1602051	Catahoula/3/Trenasse//RU9502008A/Drew	LA	USA	CONV	L	6.95	2.33	2.98283	GS3-Hap1	GL7-Hap2	T:T	T:T	C:C	G:G	A:A	A:A	C:C		C:C	A:A	C:C	T:T	G:G	T:T	T:T	C:C
RU1403089	Cypress/Francis	TX	USA	CONV	L	7.19	2.33	3.08584	GS3-Hap1	GL7-Hap2	T:T	T:T	C:C	G:G	A:A	A:A	C:C		C:C	A:A	C:C	T:T	G:G	T:T	T:T	C:C
RU1504114	Cheniere/Banks	MS	USA	CONV	L	7.3	2.26	3.23009	GS3-Hap1	GL7-Hap2	T:T	T:T	C:C	G:G	A:A	A:A	C:C		C:C	A:A	C:C	T:T	G:G	T:T	T:T	C:C
RU1504122	CL151//COLUMBIA2/Bengal	MS	USA	CL	L	6.76	2.4	2.81667	GS3-Hap1	GL7-Hap2	T:T	T:T	C:C	G:G	A:A	A:A	C:C		C:C	A:A	C:C	T:T	G:G	T:T	T:T	C:C
RU1704055	CL151/Jasmine85//CL161	MS	USA	CL	L	7.63	2.2	3.46818	GS3-Hap1	GL7-Hap2	T:T	T:T	C:C	G:G	A:A	A:A	C:C		C:C	A:A	C:C	T:T	G:G	T:T	T:T	C:C
MM14	Baldo/RU0201093	MO	USA	CONV	M	5.79	2.84	2.03873	GS3-Hap3	GL7-Hap2	G:G	T:T	C:C	G:G	A:A	A:A	C:C		C:C	A:A	C:C	T:T	G:G	T:T	T:T	C:C
REX	Rosemont//Rexmont/IR36	MS	USA	CONV	L	7.3	2.41	3.02905	GS3-Hap1	GL7-Hap2	T:T	T:T	C:C	G:G	A:A	A:A	C:C		C:C	A:A	C:C	T:T	G:G	T:T	T:T	C:C
CHENIERE	Newbonnet/Katy/3/L202/Lemont//L202	LA	USA	CONV	L	7.22	2.32	3.11207	GS3-Hap1	GL7-Hap2	T:T	T:T	C:C	G:G	A:A	A:A	No AMP		C:C	A:A	C:C	T:T	G:G	T:T	T:T	C:C
COCODRIE	Cypress//L202/Tebonnet	LA	USA	CONV	L	7.03	2.34	3.00427	GS3-Hap1	GL7-Hap2	T:T	T:T	C:C	G:G	A:A	A:A	No AMP		C:C	A:A	C:C	T:T	G:G	T:T	T:T	C:C
CL272	Neptune//Bengal/CL161	LA	USA	CL	M	5.99	2.88	2.07986	GS3-Hap3	GL7-Hap2	G:G	T:T	C:C	G:G	A:A	A:A	C:C		C:C	A:A	C:C	T:T	G:G	T:T	T:T	C:C
RU1601167	RU1302045/CL111	AR	USA	CL	L	7.29	2.31	3.15584	GS3-Hap1	GL7-Hap2	T:T	T:T	C:C	G:G	A:A	A:A	C:C		C:C	A:A	C:C	T:T	G:G	T:T	T:T	C:C
RU1702062	11AY022/Catahoula	LA	USA	CONV	L	6.99	2.34	2.98718	GS3-Hap1	GL7-Hap2	T:T	T:T	C:C	G:G	A:A	A:A	C:C		C:C	A:A	C:C	T:T	G:G	T:T	T:T	C:C
RU1603138	WAB4501111P31HB/Rosemont	TX	USA	CONV	L	7.36	2.33	3.1588	GS3-Hap1	GL7-Hap2	T:T	T:T	C:C	G:G	A:A	A:A	C:C		C:C	A:A	C:C	T:T	G:G	T:T	T:T	C:C
Aroma17	Jazzman/Ceysvoni	AR	USA	CONV	L	7.36	2.28	3.22807	GS3-Hap1	GL7-Hap2	T:T	T:T	C:C	G:G	A:A	A:A	C:C		C:C	A:A	C:C	T:T	G:G	T:T	T:T	C:C
RU1702065	Trenasse//Cocodrie/Jefferson/4/RU9502008A//Ahrent/Cocodrie/3/Cocodrie/Jefferson	LA	USA	CONV	L	6.94	2.36	2.94068	GS3-Hap1	GL7-Hap2	T:T	T:T	C:C	G:G	A:A	A:A	C:C		C:C	A:A	C:C	T:T	G:G	T:T	T:T	C:C
RU1403141	Cocodrie/(Mars/M201//Mars/3/Mercury/Rico1/4/AMARO)//Cocodrie/M201/3/Cheniere	TX	USA	CONV	L	6.94	2.36	2.94068	GS3-Hap1	GL7-Hap2	T:T	T:T	C:C	G:G	A:A	A:A	C:C		C:C	A:A	C:C	T:T	G:G	T:T	T:T	C:C
RU1601139	CL142AR//Kaybonnet/Q36194/3/Wells/CL161//Taggart	AR	USA	CL	L	7.19	2.45	2.93469	GS3-Hap1	GL7-Hap2	T:T	T:T	C:C	G:G	A:A	A:A	C:C		C:C	A:A	C:C	T:T	G:G	T:T	T:T	C:C
RU1702068	RU1102034/Mermentau	LA	USA	CONV	L	7.05	2.35	3	GS3-Hap1	GL7-Hap2	T:T	T:T	C:C	G:G	A:A	A:A	C:C		C:C	A:A	C:C	T:T	G:G	T:T	T:T	C:C
RU1603144	WAB4501111P31HB/Rosemont	TX	USA	CONV	L	7.33	2.28	3.21491	GS3-Hap1	GL7-Hap2	T:T	T:T	C:C	G:G	A:A	A:A	C:C		C:C	A:A	C:C	T:T	G:G	T:T	T:T	C:C
RU1601070	Brazos/T489//Mars/3/M201/Katy/4/Lemont/RA73//Katy/5/Taggart	AR	USA	CONV	L	7.29	2.31	3.15584	GS3-Hap1	GL7-Hap2	T:T	T:T	C:C	G:G	A:A	A:A	C:C		C:C	A:A	C:C	T:T	G:G	T:T	T:T	C:C
RU1303181	Cypress/(Cypress//L201/7402003/3/Newbonnet/Katy)/3/Ahrent//Sanantonio/Peru/4/Cocodrie/(Mars/M201//Mars/3/Mercury/Rico1/4/AMARO)/5/Cheniere	TX	USA	CONV	L	7.41	2.3	3.22174	GS3-Hap1	GL7-Hap2	T:T	T:T	C:C	G:G	A:A	A:A	C:C		C:C	A:A	C:C	T:T	G:G	T:T	T:T	C:C
RU1704073	CL131/Priscilla	MS	USA	CL	L	7.23	2.35	3.0766	GS3-Hap1	GL7-Hap2	T:T	T:T	C:C	G:G	A:A	A:A	C:C		C:C	A:A	C:C	T:T	G:G	T:T	T:T	C:C
RU1704074	Cheniere/Banks	MS	USA	CONV	L	7.15	2.23	3.20628	GS3-Hap1	GL7-Hap2	T:T	T:T	C:C	G:G	A:A	A:A	C:C		C:C	A:A	C:C	T:T	G:G	T:T	T:T	C:C
RU1603178	Saber/Cocodrie//Presidio	TX	USA	CONV	L	7.19	2.29	3.13974	GS3-Hap1	GL7-Hap2	T:T	T:T	C:C	G:G	A:A	A:A	C:C		C:C	A:A	C:C	T:T	G:G	T:T	T:T	C:C
RU1704077	Texmont/Teqing/Trenasse	MS	USA	CONV	L	7.12	2.51	2.83665	GS3-Hap1	GL7-Hap2	T:T	T:T	C:C	G:G	A:A	A:A	C:C		C:C	A:A	C:C	T:T	G:G	T:T	T:T	C:C
RU1603113	043752/0047277/Cheniere	TX	USA	CONV	L	7.31	2.4	3.04583	GS3-Hap1	GL7-Hap2	T:T	T:T	C:C	G:G	A:A	A:A	C:C		C:C	A:A	C:C	T:T	G:G	T:T	T:T	C:C
ROYJ	Lagrue//Katy/Starbonnet/5/Newbonnet/Katy//RA73/Lemont/4/Lebonnet/71CR5038/3/Dawn/STG653888//Starbonnet	AR	USA	CONV	L	7.38	2.22	3.32432	GS3-Hap1	GL7-Hap2	T:T	T:T	C:C	G:G	A:A	A:A	C:C		C:C	A:A	C:C	T:T	G:G	T:T	T:T	C:C
TITAN	M206/STG99F507118//Jupiter	AR	USA	CONV	M	6.07	2.88	2.10764	GS3-Hap3	GL7-Hap2	G:G	T:T	C:C	G:G	A:A	A:A	C:C		C:C	A:A	C:C	T:T	G:G	T:T	T:T	C:C
RU1701081	IRGA409/Rexmont/5/Newbonnet/3/Lebonnet/71CR5038//Labelle/4/Millie/6/Lebonnet/71CR5038/3/Dawn/STG653888//Starbonnet/4/LaGrue/5/Wells	AR	USA	CONV	L	7.13	2.31	3.08658	GS3-Hap1	GL7-Hap2	T:T	T:T	C:C	G:G	A:A	A:A	C:C		C:C	A:A	C:C	T:T	G:G	T:T	T:T	C:C
RU1704083	Bowman/CL131	MS	USA	CL	L	7.26	2.28	3.18421	GS3-Hap1	GL7-Hap2	T:T	T:T	C:C	G:G	A:A	A:A	No AMP		C:C	A:A	C:C	T:T	G:G	T:T	T:T	C:C
RU1701084	RoyJ/4/Katy/Newbonnet//L201/7402003/3/Wells/4/L201/7402003//Katy/Newbonnet/3/LaGrue	AR	USA	CONV	L	6.98	2.36	2.95763	GS3-Hap1	GL7-Hap2	T:T	T:T	C:C	G:G	A:A	A:A	C:C		C:C	A:A	C:C	T:T	G:G	T:T	T:T	C:C
RU1603086	CL161/Cypress	TX	USA	CL	L	7.14	2.25	3.17333	GS3-Hap1	GL7-Hap2	T:T	T:T	C:C	G:G	A:A	A:A	C:C		C:C	A:A	C:C	T:T	G:G	T:T	T:T	C:C
Jewel	19991516/19951166/7/Lebonnet/71CR5038/3/Dawn/STG653888//Starbonnet/4/Lagrue/5/Wells/6/RU9201179	AR	USA	CONV	L	7.18	2.28	3.14912	GS3-Hap1	GL7-Hap2	T:T	T:T	C:C	G:G	A:A	A:A	C:C		C:C	A:A	C:C	T:T	G:G	T:T	T:T	C:C
RU1603089	AC110DH2/AC108DH2//Cybonnet	TX	USA	CONV	L	7.33	2.34	3.13248	GS3-Hap1	GL7-Hap2	T:T	T:T	C:C	G:G	A:A	A:A	C:C		C:C	A:A	C:C	T:T	G:G	T:T	T:T	C:C
RU1701090	Wells/CL161//Taggart/3/Drew/CL161//CL142AR	AR	USA	CL	L	7.14	2.32	3.07759	GS3-Hap1	GL7-Hap2	T:T	T:T	C:C	G:G	A:A	A:A	C:C		C:C	A:A	C:C	T:T	G:G	T:T	T:T	C:C
RU1702091	Cypress/RU9502008A/3/CFX29//Kaybonnet/LA2031/4/Cocodrie//CFX29/Cocodrie	LA	USA	CL	L	7.2	2.28	3.15789	GS3-Hap1	GL7-Hap2	T:T	T:T	C:C	G:G	A:A	A:A	C:C		C:C	A:A	C:C	T:T	G:G	T:T	T:T	C:C
RU1703092	IR64/IR132112	TX	USA	CONV	L	7.21	2.34	3.0812	GS3-Hap1	GL7-Hap2	T:T	T:T	C:C	G:G	A:A	A:A	C:C		C:C	A:A	C:C	T:T	G:G	T:T	T:T	C:C
RU1702094	Cocodrie/Jefferson/3/CL161//Cypress/Kaybonnet/4/Trenasse//Cocodrie/Jefferson	LA	USA	CL	L	7.03	2.22	3.16667	GS3-Hap1	GL7-Hap2	T:T	T:T	C:C	G:G	A:A	A:A	C:C		C:C	A:A	C:C	T:T	G:G	T:T	T:T	C:C
RU1701096	CL172/RU1102192	AR	USA	CL	L	7.24	2.43	2.97942	GS3-Hap1	GL7-Hap2	T:T	T:T	C:C	G:G	A:A	A:A	C:C		C:C	A:A	C:C	T:T	G:G	T:T	T:T	C:C
RU1702097	RU9502008A//Ahrent/Cocodrie/3/CFX26/RU9702128/4/Trenasse	LA	USA	CL	L	7.15	2.33	3.06867	GS3-Hap1	GL7-Hap2	T:T	T:T	C:C	G:G	A:A	A:A	C:C		C:C	A:A	C:C	T:T	G:G	T:T	T:T	C:C
RU1601099	RU0502068/RU1202088	AR	USA	CL	L	7.49	2.31	3.24242	GS3-Hap1	GL7-Hap2	T:T	T:T	C:C	G:G	A:A	A:A	C:C		C:C	A:A	C:C	T:T	G:G	T:T	T:T	C:C
RU1704100	Bowman/Cypress	MS	USA	CONV	L	7.54	2.32	3.25	GS3-Hap1	GL7-Hap2	T:T	T:T	C:C	G:G	A:A	A:A	C:C		C:C	A:A	C:C	T:T	G:G	T:T	T:T	C:C
RU1503003	CF469/Cocodrie//Sierra	TX	USA	CONV	L	7.43	2.32	3.20259	GS3-Hap1	GL7-Hap2	T:T	No AMP	C:C	G:G	A:A	A:A	C:C		C:C	A:A	C:C	T:T	G:G	T:T	T:T	C:C
RU1702103	Cocodrie/Jefferson//CFX26/RU9702128/3/Wells/CL161//Drew/CL161	LA	USA	CL	L	7.05	2.38	2.96218	GS3-Hap1	GL7-Hap2	T:T	T:T	C:C	G:G	A:A	A:A	C:C		C:C	A:A	C:C	T:T	G:G	T:T	T:T	C:C
RU1702106	RU9502008A//Ahrent/Cocodrie/3/CFX26/RU9702128/4/RU9502008A//Ahrent/Cocodrie/3/Cypress/Kaybonnet//RU9502008A	LA	USA	CL	L	6.9	2.3	3	GS3-Hap1	GL7-Hap2	T:T	T:T	C:C	G:G	A:A	A:A	C:C		C:C	A:A	C:C	T:T	G:G	T:T	T:T	C:C
RU1603126	LaGrue/Lacassine/CF485//Sierra	TX	USA	CONV	L	7.2	2.31	3.11688	GS3-Hap1	GL7-Hap2	T:T	T:T	C:C	G:G	A:A	A:A	C:C		C:C	A:A	C:C	T:T	G:G	T:T	T:T	C:C
RU1701108	Jazzman/RU0701124//Jazzman2	AR	USA	CONV	L	7.38	2.32	3.18103	GS3-Hap1	GL7-Hap2	T:T	T:T	C:C	G:G	A:A	A:A	C:C		C:C	A:A	C:C	T:T	G:G	T:T	T:T	C:C
RU1702109	RU9502008A//Ahrent/Cocodrie/3/CFX26/RU9702128/4/Cheniere	LA	USA	CL	L	7.36	2.31	3.18615	GS3-Hap1	GL7-Hap2	T:T	T:T	C:C	G:G	A:A	A:A	No AMP		C:C	A:A	C:C	T:T	G:G	T:T	T:T	C:C
RU1703110	Carolina_Gold_Select/Presidio	TX	USA	CONV	L	6.79	2.39	2.841	GS3-Hap1	GL7-Hap2	T:T	T:T	C:C	G:G	A:A	A:A	C:C		C:C	A:A	C:C	T:T	G:G	T:T	T:T	C:C
RU1701111	RU1002128/RU1202097	AR	USA	CL	L	6.95	2.39	2.90795	GS3-Hap1	GL7-Hap2	T:T	T:T	C:C	G:G	A:A	A:A	C:C		C:C	A:A	C:C	T:T	G:G	T:T	T:T	C:C
RU1702112	CL162/Catahoula	LA	USA	CL	L	6.92	2.26	3.06195	GS3-Hap1	GL7-Hap2	T:T	T:T	C:C	G:G	A:A	A:A	C:C		C:C	A:A	C:C	T:T	G:G	T:T	T:T	C:C
RU1704114	Bowman//Rosemont/Katy	MS	USA	CONV	L	7.01	2.31	3.03463	GS3-Hap1	GL7-Hap2	T:T	T:T	C:C	G:G	A:A	A:A	C:C		C:C	A:A	C:C	T:T	G:G	T:T	T:T	C:C
RU1702115	Cypress//82CAY21/Tebonnet/3/CFX29//Kaybonnet/LA2031/4/Catahoula	LA	USA	CL	L	7.04	2.34	3.00855	GS3-Hap1	GL7-Hap2	T:T	T:T	C:C	G:G	A:A	A:A	C:C		C:C	A:A	C:C	T:T	G:G	T:T	T:T	C:C
RU1603116	L202/Saber//Pace	TX	USA	CONV	L	7.63	2.13	3.58216	GS3-Hap1	GL7-Hap2	T:T	T:T	C:C	G:G	A:A	A:A	C:C		C:C	A:A	C:C	T:T	G:G	T:T	T:T	C:C
JAZZMAN2	Cocodrie//Katy/Cypress/3/Jasmine85/Della//Leah/Della	LA	USA	CONV	L	7.04	2.25	3.12889	GS3-Hap1	GL7-Hap2	T:T	T:T	C:C	G:G	A:A	A:A	C:C		C:C	A:A	C:C	T:T	G:G	T:T	T:T	C:C
CL172	Drew/CL161/6/Lagrue//Katy/Starbonnet/5/Newbonnet/Katy//RA73/Lemont/4/Lebonnet/71CR5038/3/Dawn/STG653888//Starbonnet	AR	USA	CL	L	7.37	2.24	3.29018	GS3-Hap1	GL7-Hap2	T:T	No AMP	C:C	G:G	A:A	A:A	C:C		C:C	A:A	C:C	T:T	G:G	T:T	T:T	C:C
M206	S301/M204	C A	USA	CONV	M	6.1	2.84	2.10764	GS3-Hap3	GL7-Hap3	G:G	T:T	C:C	G:G	A:A	A:A	C:C		T:T	A:A	C:C	T:T	G:G	T:T	T:T	C:C
CL163	CL161/Rosemont/3/Mars/Newrex//Tebonnet	MS	USA	CL	L	7.17	2.35	3.05106	GS3-Hap1	GL7-Hap2	T:T	T:T	C:C	G:G	A:A	A:A	C:C		C:C	A:A	C:C	T:T	G:G	T:T	T:T	C:C
Lynx	Earl/RU9902028//Jupiter	AR	USA	CONV	M	6.12	2.79	2.19355	GS3-Hap3	GL7-Hap2	G:G	T:T	C:C	G:G	A:A	A:A	No AMP		C:C	A:A	C:C	T:T	G:G	T:T	T:T	C:C
RU1704122	CL151/Jasmine85//CL161	MS	USA	CL	L	7.42	2.2	3.37273	GS3-Hap1	GL7-Hap2	T:T	T:T	C:C	G:G	A:A	A:A	C:C		C:C	A:A	C:C	T:T	G:G	T:T	T:T	C:C
RU1603123	CL161//Kaybonnet/Zhongyouzao	TX	USA	CL	L	7.15	2.27	3.14978	GS3-Hap1	GL7-Hap2	T:T	T:T	C:C	G:G	A:A	A:A	C:C		C:C	A:A	C:C	T:T	G:G	T:T	T:T	C:C
RU1701124	Jupiter/Titan	AR	USA	CONV	M	5.95	2.84	2.09507	GS3-Hap3	GL7-Hap2	G:G	T:T	C:C	G:G	A:A	A:A	C:C		C:C	A:A	C:C	T:T	G:G	T:T	T:T	C:C
RU1703126	Carolina_Gold_Select/Presidio	TX	USA	CONV	L	7.33	2.33	3.14592	GS3-Hap1	GL7-Hap2	T:T	T:T	C:C	G:G	A:A	A:A	C:C		C:C	A:A	C:C	T:T	G:G	T:T	T:T	C:C
RU1702128	11AY023/Mermentau	LA	USA	CONV	L	7.01	2.32	3.02155	GS3-Hap1	GL7-Hap2	T:T	T:T	C:C	G:G	A:A	A:A	C:C		C:C	A:A	C:C	T:T	G:G	T:T	T:T	C:C
RU1701130	Jupiter/Titan	AR	USA	CONV	M	6.04	2.86	2.11189	GS3-Hap3	GL7-Hap2	G:G	T:T	C:C	G:G	A:A	A:A	C:C		C:C	A:A	C:C	T:T	G:G	T:T	T:T	C:C
RU1702131	Templeton/RU0902134	LA	USA	CONV	L	7.11	2.27	3.13216	GS3-Hap1	GL7-Hap2	T:T	T:T	C:C	G:G	A:A	A:A	C:C		C:C	A:A	C:C	T:T	G:G	T:T	T:T	C:C
RU1703132	Cypress/3/Cypress/Newbonnet/Katy	TX	USA	CONV	L	7.15	2.36	3.02966	GS3-Hap1	GL7-Hap2	T:T	T:T	C:C	G:G	A:A	A:A	C:C		C:C	A:A	C:C	T:T	G:G	T:T	T:T	C:C
RU1701133	RU1102034/RU1202155	AR	USA	CL	L	6.83	2.36	2.89407	GS3-Hap1	GL7-Hap2	T:T	T:T	C:C	G:G	A:A	A:A	No AMP		C:C	A:A	C:C	T:T	G:G	T:T	T:T	C:C
RU1702134	RU1102137/Catahoula	LA	USA	CONV	L	7.31	2.29	3.19214	GS3-Hap1	GL7-Hap2	T:T	T:T	C:C	G:G	A:A	A:A	C:C		C:C	A:A	C:C	T:T	G:G	T:T	T:T	C:C
RU1703135	CL161//Kaybonnet/Zhongyouzao	TX	USA	CL	L	7.26	2.27	3.19824	GS3-Hap1	GL7-Hap2	T:T	T:T	C:C	G:G	A:A	A:A	C:C		C:C	A:A	C:C	T:T	G:G	T:T	T:T	C:C
RU1701136	Earl/RU9902028//RU1202068	AR	USA	CL	M	5.74	2.84	2.02113	GS3-Hap3	GL7-Hap2	G:G	T:T	C:C	G:G	A:A	A:A	C:C		C:C	A:A	C:C	T:T	G:G	T:T	T:T	C:C
RU1702137	Mermentau/RU0602025	LA	USA	CONV	L	7.44	2.3	3.23478	GS3-Hap1	GL7-Hap2	T:T	T:T	C:C	G:G	A:A	A:A	C:C		C:C	A:A	C:C	T:T	G:G	T:T	T:T	C:C
RU1701139	STG05IMI02055/CL142AR/7/IRGA409/Rexmont/5/Newbonnet/3/Lebonnet/71CR5038//Labelle/4/Millie/6/Lebonnet/71CR5038/3/Dawn/STG653888//Starbonnet/4/LaGrue/5/Wells	AR	USA	CL	L	6.81	2.31	2.94805	GS3-Hap1	GL7-Hap2	T:T	T:T	C:C	G:G	A:A	A:A	C:C		C:C	A:A	C:C	T:T	G:G	T:T	T:T	C:C
RU1702140	Cheniere/Mermentau	LA	USA	CONV	L	6.81	2.31	2.94805	GS3-Hap1	GL7-Hap2	T:T	T:T	C:C	G:G	A:A	A:A	C:C		C:C	A:A	C:C	T:T	G:G	T:T	T:T	C:C
RU1701142	IRGA409/Rexmont/5/Newbonnet/3/Lebonnet/71CR5038//Labelle/4/Millie/6/Lebonnet/71CR5038/3/Dawn/STG653888//Starbonnet/4/LaGrue/5/Wells/7/248DREW16C13/6/LaGrue//Katy/Starbonnet/5/Newbonnet/Katy//RA73/Lemont/4/Lebonnet/71CR5038/3/Dawn/STG653888//Starbonnet	AR	USA	CL	L	6.93	2.25	3.08	GS3-Hap1	GL7-Hap2	T:T	T:T	C:C	G:G	A:A	A:A	C:C		C:C	A:A	C:C	T:T	G:G	T:T	T:T	C:C
RU1702143	Caffey/3/Bengal/RU9502065//Earl, Caffey/3/Bengal/RU9502065//Earl, Caffey/3/Bengal/RU9502065//Earl, Caffey/3/Bengal/RU9502065//Earl, Caffey/3/Bengal/RU9502065//Earl, Caffey/3/Bengal/RU9502065//Earl, Caffey/3/Bengal/RU9502065//Earl, Caffey/3/Bengal/RU9502065//Earl, Caffey/3/Bengal/RU9502065//Earl, Caffey/3/Bengal/RU9502065//Earl, Caffey/3/Bengal/RU9502065//Earl, Caffey/3/Bengal/RU9502065//Earl, Caf…	LA	USA	CONV	M	5.88	2.79	2.10753	GS3-Hap3	GL7-Hap2	G:G	T:T	C:C	G:G	A:A	A:A	C:C		C:C	A:A	C:C	T:T	G:G	T:T	T:T	C:C
RU1703144	CL161/Cypress	TX	USA	CL	L	7.08	2.35	3.01277	GS3-Hap1	GL7-Hap2	T:T	T:T	C:C	G:G	A:A	A:A	C:C		C:C	A:A	C:C	T:T	G:G	T:T	T:T	C:C
RU1701145	LaGrue//Katy/Starbonnet/3/LaGrue/7/248DREW16C13/6/LaGrue//Katy/Starbonnet/5/Newbonnet/Katy//RA73/Lemont/4/Lebonnet/71CR5038/3/Dawn/STG653888//Starbonnet	AR	USA	CL	L	7.32	2.37	3.08861	GS3-Hap1	GL7-Hap2	T:T	T:T	C:C	G:G	A:A	A:A	C:C		C:C	A:A	C:C	T:T	G:G	T:T	T:T	C:C
RU1702146	Cocodrie/Jefferson/3/CL161//Cocodrie/9770532DH2/4/Ahrent/Cocodrie//Cocodrie/LaGrue	LA	USA	CL	L	6.97	2.37	2.94093	GS3-Hap1	GL7-Hap2	T:T	T:T	C:C	G:G	A:A	A:A	C:C		C:C	A:A	C:C	T:T	G:G	T:T	T:T	C:C
RU1703147	Cypress/Newbonnet//Katy/3/Cocodrie	TX	USA	CONV	L	7.08	2.36	3	GS3-Hap1	GL7-Hap2	T:T	T:T	C:C	G:G	A:A	A:A	C:C		C:C	A:A	C:C	T:T	G:G	T:T	T:T	C:C
RU1701148	Cybonnet/Templeton/7/Drew/CL161/6/LaGrue//Katy/Starbonnet/5/Newbonnet/Katy//RA73/Lemont/4/Lebonnet/71CR5038/3/Dawn/STG653888//Starbonnet	AR	USA	CL	L	7.42	2.37	3.1308	GS3-Hap1	GL7-Hap2	T:T	T:T	C:C	G:G	A:A	A:A	C:C		C:C	A:A	C:C	T:T	G:G	T:T	T:T	C:C
RU1702149	Mermentau/3/Francis/CLR13//RU9502008A/Drew	LA	USA	CL	L	7.31	2.38	3.07143	GS3-Hap1	GL7-Hap2	T:T	T:T	C:C	G:G	A:A	A:A	C:C		C:C	A:A	C:C	T:T	G:G	T:T	T:T	C:C
RU1703150	Sabine//CF469/Cocodrie	TX	USA	CONV	L	7.33	2.34	3.13248	GS3-Hap1	GL7-Hap2	T:T	T:T	C:C	G:G	A:A	A:A	C:C		C:C	A:A	C:C	T:T	G:G	T:T	T:T	C:C
RU1701151	Francis//Wells/CL161/7/Francis/6/Lebonnet/71CR5038/3/Dawn/STG653888//Starbonnet/4/LaGrue/5/Drew	AR	USA	CL	L	7.28	2.35	3.09787	GS3-Hap1	GL7-Hap2	T:T	T:T	C:C	G:G	A:A	A:A	C:C		C:C	A:A	C:C	T:T	G:G	T:T	T:T	C:C
RU1603153	Cocodrie/LQ275A//Cocodrie	TX	USA	CONV	L	7.57	2.32	3.26293	GS3-Hap1	GL7-Hap2	T:T	T:T	C:C	G:G	A:A	A:A	C:C		C:C	H/X?	A:C	T:T	G:G	T:T	T:T	C:C
RU1704154	Rex/CL151	MS	USA	CL	L	7.2	2.31	3.11688	GS3-Hap1	GL7-Hap2	T:T	T:T	C:C	G:G	A:A	A:A	C:C		C:C	A:A	C:C	T:T	G:G	T:T	T:T	C:C
RU1704155	L201//Tebonnet/Bellemont/CL131	MS	USA	CL	L	7.47	2.42	3.08678	GS3-Hap1	GL7-Hap2	T:T	T:T	C:C	G:G	A:A	A:A	C:C		C:C	A:A	C:C	T:T	G:G	T:T	T:T	C:C
RU1704156	CL151//COLUMBIA2/Bengal	MS	USA	CL	L				GS3-Hap1	GL7-Hap2	T:T	T:T	C:C	G:G	A:A	A:A	C:C		C:C	A:A	C:C	T:T	G:G	T:T	T:T	C:C
RU1704157	Cheniere/Banks	MS	USA	CONV	L	7.1	2.27	3.12775	GS3-Hap1	GL7-Hap2	T:T	T:T	C:C	G:G	A:A	A:A	No AMP		C:C	A:A	C:C	T:T	G:G	T:T	T:T	C:C
DELLA2	Cypress//L205/Della	LA	USA	CONV	L	7.5	2.3	3.26087	GS3-Hap1	GL7-Hap2	T:T	T:T	C:C	G:G	A:A	A:A	C:C		C:C	A:A	C:C	T:T	G:G	T:T	T:T	C:C
RU1703144	CL161/Cypress	TX	USA	CONV	L	7.13	2.23	3.19731	GS3-Hap1	GL7-Hap2	T:T	T:T	C:C	G:G	A:A	A:A	C:C		C:C	A:A	C:C	T:T	G:G	T:T	T:T	C:C
THAD	Rosemont/3/Mars/Newrex//Tebonnet	MS	USA	CONV	L	7.1	2.45	2.89796	GS3-Hap1	GL7-Hap2	T:T	T:T	C:C	G:G	A:A	A:A	C:C		C:C	A:A	C:C	T:T	G:G	T:T	T:T	C:C
RU1703163	Hayakogane/Baldo	TX	USA	CONV	L	7.23	2.36	3.06356	GS3-Hap1	GL7-Hap2	T:T	T:T	C:C	G:G	A:A	A:A	C:C		C:C	A:A	C:C	T:T	G:G	T:T	T:T	C:C
RU1702165	Caffey/CL261	LA	USA	CL	M	5.68	2.93	1.93857	GS3-Hap3	GL7-Hap2	G:G	T:T	C:C	G:G	A:A	A:A	C:C		C:C	A:A	C:C	T:T	G:G	T:T	T:T	C:C
RU1702168	CL131/3/Cypress/Kaybonnet//RU9502008A/4/LaGrue/CLR11/4/RU9602065/3/CFX29/Kaybonnet/LA2031	LA	USA	CL	L	7.14	2.23	3.20179	GS3-Hap1	GL7-Hap2	T:T	T:T	C:C	G:G	A:A	A:A	C:C		C:C	A:A	C:C	T:T	G:G	T:T	T:T	C:C
RU1503169	Hayakogane/Baldo	TX	USA	CONV	L	7	2.34	2.99145	GS3-Hap1	GL7-Hap2	T:T	T:T	C:C	G:G	A:A	A:A	C:C		C:C	A:A	C:C	T:T	G:G	T:T	T:T	C:C
RU1701170	RU1102192/4/RU9502008A//Ahrent/Cocodrie/3/CFX29/Cocodrie	AR	USA	CL	L	6.95	2.34	2.97009	GS3-Hap1	GL7-Hap2	T:T	T:T	C:C	G:G	A:A	A:A	No AMP		C:C	A:A	C:C	T:T	G:G	T:T	T:T	C:C
RU1702171	Lakast/5/RU9502008A/Drew//CFX26/Wells/4/Cypress/3/CFX29//Kaybonnet/LA2031	LA	USA	CL	L	7.12	2.38	2.9916	GS3-Hap1	GL7-Hap2	T:T	T:T	C:C	G:G	A:A	A:A	C:C		C:C	A:A	C:C	T:T	G:G	T:T	T:T	C:C
RU1701173	Mermentau/RU1401044	AR	USA	CL	L	7.09	2.32	3.05603	GS3-Hap1	GL7-Hap2	T:T	T:T	C:C	G:G	A:A	A:A	C:C		C:C	A:A	C:C	T:T	G:G	T:T	T:T	C:C
CLJ01	Jazzman/08CLR004//RU0802146/3/RU0802146	LA	USA	CL	L	7.02	2.26	3.10619	GS3-Hap1	GL7-Hap2	T:T	T:T	C:C	G:G	A:A	A:A	C:C		C:C	A:A	C:C	T:T	G:G	T:T	T:T	C:C
RU1703175	Cypress/Cocodrie	TX	USA	CONV	L	7.13	2.31	3.08658	GS3-Hap1	GL7-Hap2	T:T	T:T	C:C	G:G	A:A	A:A	C:C		C:C	A:A	C:C	T:T	G:G	T:T	T:T	C:C
RU1701176	19991516/19951166/7/Lebonnet/71CR5038/3/Dawn/STG653888//Starbonnet/4/LaGrue/5/Wells/6/RU9201179	AR	USA	CONV	L	6.9	2.28	3.02632	GS3-Hap1	GL7-Hap2	T:T	T:T	C:C	G:G	A:A	A:A	C:C		C:C	A:A	C:C	T:T	G:G	T:T	T:T	C:C
RU1701179	Lebonnet/71CR5038/3/Dawn/STG653888//Starbonnet/4/LaGrue/5/Wells/6/RU9201179/7/IRGA409/Rexmont/5/LaGrue//Lemont/RA73/3/LaGrue/4/LaGrue	AR	USA	CONV	L	7.14	2.38	3	GS3-Hap1	GL7-Hap2	T:T	T:T	C:C	G:G	A:A	A:A	C:C		C:C	A:A	C:C	T:T	G:G	T:T	T:T	C:C
RU1702180	Bengal/CL161//Caffey/3/Neptune//Bengal/CL161, Bengal/CL161//Caffey/3/Neptune//Bengal/CL161, Bengal/CL161//Caffey/3/Neptune//Bengal/CL161, Bengal/CL161//Caffey/3/Neptune//Bengal/CL161, Bengal/CL161//Caffey/3/Neptune//Bengal/CL161, Bengal/CL161//Caffey/3/Neptune//Bengal/CL161, Bengal/CL161//Caffey/3/Neptune//Bengal/CL161, Bengal/CL161//Caffey/3/Neptune//Bengal/CL161, Bengal/CL161//Caffey/3/Neptune/…	LA	USA	CL	M	6	2.86	2.0979	GS3-Hap3	GL7-Hap2	G:G	T:T	C:C	G:G	A:A	A:A	C:C		C:C	A:A	C:C	T:T	G:G	T:T	T:T	C:C
RU1703181	AC110DH2/AC108DH2//Cybonnet	TX	USA	CONV	L	6.97	2.31	3.01732	GS3-Hap1	GL7-Hap2	T:T	T:T	C:C	G:G	A:A	A:A	C:C		C:C	A:A	C:C	T:T	G:G	T:T	T:T	C:C
RU1701182	Drew/CL161/6/LaGrue//Lemont/RA73/3/LaGrue/4/Wells/5/Cybonnet	AR	USA	CL	L	7.12	2.5	2.848	GS3-Hap1	GL7-Hap2	T:T	T:T	C:C	G:G	A:A	A:A	C:C		C:C	A:A	C:C	T:T	G:G	T:T	T:T	C:C
RU1702183	Trenasse//Cocodrie/Jefferson/5/Cocodrie/Drew//CLR20/4/Cypress/Kaybonnet//RU9502008A	LA	USA	CL	L	7.03	2.36	2.97881	GS3-Hap1	GL7-Hap2	T:T	T:T	C:C	G:G	A:A	A:A	C:C		C:C	A:A	C:C	T:T	G:G	T:T	T:T	C:C
RU1703184	Cypress/Francis//Pace	TX	USA	CONV	L	7.68	2.21	3.47511	GS3-Hap1	GL7-Hap2	T:T	T:T	C:C	G:G	A:A	A:A	C:C		C:C	A:A	C:C	T:T	G:G	T:T	T:T	C:C
RU1701185	Cheniere/Catahoula	AR	USA	CONV	L	7.07	2.29	3.08734	GS3-Hap1	GL7-Hap2	T:T	T:T	C:C	G:G	A:A	A:A	C:C		C:C	A:A	C:C	T:T	G:G	T:T	T:T	C:C
RU1704186	Cheniere/Banks	MS	USA	CONV	L	7.26	2.32	3.12931	GS3-Hap1	GL7-Hap2	T:T	T:T	C:C	G:G	A:A	A:A	C:C		C:C	A:A	C:C	T:T	G:G	T:T	T:T	C:C
RU1603187	Cypress/3/Cypress/Newbonnet/Katy	TX	USA	CONV	L	7.11	2.15	3.30698	GS3-Hap1	GL7-Hap2	T:T	T:T	C:C	G:G	A:A	A:A	C:C		C:C	A:A	C:C	T:T	G:G	T:T	T:T	C:C
RU1701188	Jazzman/RU0701124//Jazzman2	AR	USA	CONV	L	6.97	2.25	3.09778	GS3-Hap1	GL7-Hap2	T:T	T:T	C:C	G:G	A:A	A:A	C:C		C:C	A:A	C:C	T:T	G:G	T:T	T:T	C:C
RU1702189	Cypress//82CAY21/Tebonnet/3/CFX29//Kaybonnet/LA2031/4/LaGrue/Lacassine/3/CL161//Cocodrie/9770532DH2	LA	USA	CL	L				GS3-Hap1	GL7-Hap2	T:T	T:T	C:C	G:G	A:A	A:A	C:C		C:C	A:A	C:C	T:T	G:G	T:T	T:T	C:C
RU1703190	RU9302065/Cypress//Cypress	TX	USA	CONV	L	7.3	2.32	3.14655	GS3-Hap1	GL7-Hap2	T:T	T:T	C:C	G:G	A:A	A:A	C:C		C:C	A:A	C:C	T:T	G:G	T:T	T:T	C:C
RU1704191	Cheniere/Banks	MS	USA	CONV	L	7.43	2.23	3.33184	GS3-Hap1	GL7-Hap2	T:T	T:T	C:C	G:G	A:A	A:A	C:C		C:C	A:A	C:C	T:T	G:G	T:T	T:T	C:C
RU1702192	Cypress/Kaybonnet//RU9502008A/3/CL161//Cocodrie/977532DH2/4/Trenasse//Cocodrie/Jefferson	LA	USA	CL	L	6.98	2.36	2.95763	GS3-Hap1	GL7-Hap2	T:T	T:T	C:C	G:G	A:A	A:A	C:C		C:C	A:A	C:C	T:T	G:G	T:T	T:T	C:C
RU1704193	Cheniere/Banks	MS	USA	CONV	L	7.33	2.17	3.37788	GS3-Hap1	GL7-Hap2	T:T	T:T	C:C	G:G	A:A	A:A	C:C		C:C	A:A	C:C	T:T	G:G	T:T	T:T	C:C
RU1704194	Cheniere/Banks	MS	USA	CONV	L	7.32	2.29	3.19651	GS3-Hap1	GL7-Hap2	T:T	T:T	C:C	G:G	A:A	A:A	C:C		C:C	A:A	C:C	T:T	G:G	T:T	T:T	C:C
RU1702195	Cypress/Kaybonnet//RU9502008A/3/Cocodrie/4/CL131	LA	USA	CL	L	6.97	2.28	3.05702	GS3-Hap1	GL7-Hap2	T:T	T:T	C:C	G:G	A:A	A:A	C:C		C:C	A:A	C:C	T:T	G:G	T:T	T:T	C:C
RU1704196	Bowman/CL131	MS	USA	CL	L	7.36	2.24	3.28571	GS3-Hap1	GL7-Hap2	T:T	T:T	C:C	G:G	A:A	A:A	C:C		C:C	A:A	C:C	T:T	G:G	T:T	T:T	C:C
RU1704197	Bowman/CL131	MS	USA	CL	L	7.21	2.29	3.14847	GS3-Hap1	GL7-Hap2	T:T	T:T	C:C	G:G	A:A	A:A	C:C		C:C	A:A	C:C	T:T	G:G	T:T	T:T	C:C
RU1704198	Bowman/CL131	MS	USA	CL	L	7.22	2.23	3.23767	GS3-Hap1	GL7-Hap2	T:T	T:T	C:C	G:G	A:A	A:A	C:C		C:C	A:A	C:C	T:T	G:G	T:T	T:T	C:C
CL151	CFX26/4/Lemont/200015/3/Lemont//L202/Taducan	LA	USA	CL	L	6.77	2.42	2.79752	GS3-Hap1	GL7-Hap2	T:T	T:T	C:C	G:G	A:A	A:A	C:C		C:C	A:A	C:C	T:T	G:G	T:T	T:T	C:C
RU1601001	248DREW16C13/6/LaGrue//Katy/Starbonnet/5/Newbonnet/Katy//RA73/Lemont/4/Lebonnet/71CR5038/3/Dawn/STG653888//Starbonnet	AR	USA	CL	L	7.26	2.25	3.22667	GS3-Hap1	GL7-Hap2	T:T	T:T	C:C	G:G	A:A	A:A	C:C		C:C	A:A	C:C	T:T	G:G	T:T	T:T	C:C
RU1602005	Trenasse/4/RU9502008A/Drew//CLR20/3/Cypress/Kaybonnet//Wells/CL161	LA	USA	CL	L	6.93	2.39	2.89958	GS3-Hap1	GL7-Hap2	T:T	T:T	C:C	G:G	A:A	A:A	C:C		C:C	A:A	C:C	T:T	G:G	T:T	T:T	C:C
RU1501007	Lebonnet/71CR5038/3/Dawn/STG653888//Starbonnet/4/LaGrue/5/LaGrue/Millie/6/RU9201127/4/Katy/Newbonnet//L201/7402003/3/Wells	AR	USA	CONV	L	7.19	2.23	3.22422	GS3-Hap1	GL7-Hap2	T:T	T:T	C:C	G:G	A:A	A:A	C:C		C:C	A:A	C:C	T:T	G:G	T:T	T:T	C:C
RU1501170	Cheniere/4/Cypress/RU9502008A/3/CFX29//Kaybonnet/LA2031	AR	USA	CL	L	6.54	2.39	2.7364	GS3-Hap1	GL7-Hap2	T:T	T:T	C:C	G:G	A:A	A:A	C:C		C:C	A:A	C:C	T:T	G:G	T:T	T:T	C:C
RU1404122	Cypress/Newbonnet	MS	USA	CONV	L	6.97	2.22	3.13964	GS3-Hap1	GL7-Hap2	T:T	T:T	C:C	G:G	A:A	A:A	C:C		C:C	A:A	C:C	T:T	G:G	T:T	T:T	C:C
RU1501111	Bengal/CL161/4/9502065/3/Mercury//Mercury/4/RU9902028	AR	USA	CL	M	6.09	2.9	2.1	GS3-Hap3	GL7-Hap2	G:G	T:T	C:C	G:G	A:A	A:A	No AMP		C:C	A:A	C:C	T:T	G:G	T:T	T:T	C:C
RU1502068	Tacauri/3/Cypress//82CAY21/Tebonnet/4/CL161/5/Cheniere, Tacauri/3/Cypress//82CAY21/Tebonnet/4/CL161/5/Cheniere, Tacauri/3/Cypress//82CAY21/Tebonnet/4/CL161/5/Cheniere, Tacauri/3/Cypress//82CAY21/Tebonnet/4/CL161/5/Cheniere, Tacauri/3/Cypress//82CAY21/Tebonnet/4/CL161/5/Cheniere, Tacauri/3/Cypress//82CAY21/Tebonnet/4/CL161/5/Cheniere, Tacauri/3/Cypress//82CAY21/Tebonnet/4/CL161/5/Cheniere, Tacauri…	LA	USA	CL	L	6.93	2.49	2.78313	GS3-Hap1	GL7-Hap2	T:T	T:T	C:C	G:G	A:A	A:A	C:C		C:C	A:A	C:C	T:T	G:G	T:T	T:T	C:C
RU1502082	RU9502008A/Drew//CLR20/3/CL111, RU9502008A/Drew//CLR20/3/CL111, RU9502008A/Drew//CLR20/3/CL111, RU9502008A/Drew//CLR20/3/CL111, RU9502008A/Drew//CLR20/3/CL111, RU9502008A/Drew//CLR20/3/CL111, RU9502008A/Drew//CLR20/3/CL111, RU9502008A/Drew//CLR20/3/CL111, RU9502008A/Drew//CLR20/3/CL111, RU9502008A/Drew//CLR20/3/CL111, RU9502008A/Drew//CLR20/3/CL111, RU9502008A/Drew//CLR20/3/CL111, RU9502008A/Drew…	LA	USA	CL	L	6.97	2.34	2.97863	GS3-Hap1	GL7-Hap2	T:T	T:T	C:C	G:G	A:A	A:A	C:C		C:C	A:A	C:C	T:T	G:G	T:T	T:T	C:C
RU1601027	Bengal//Orion/Bengal	AR	USA	CONV	M	5.94	2.72	2.18382	GS3-Hap3	GL7-Hap2	G:G	T:T	C:C	G:G	A:A	A:A	C:C		C:C	A:A	C:C	T:T	G:G	T:T	T:T	C:C
RU1502085	Cypress/Kaybonnet//Wells/CL161/3/Cheniere, Cypress/Kaybonnet//Wells/CL161/3/Cheniere, Cypress/Kaybonnet//Wells/CL161/3/Cheniere, Cypress/Kaybonnet//Wells/CL161/3/Cheniere, Cypress/Kaybonnet//Wells/CL161/3/Cheniere, Cypress/Kaybonnet//Wells/CL161/3/Cheniere, Cypress/Kaybonnet//Wells/CL161/3/Cheniere, Cypress/Kaybonnet//Wells/CL161/3/Cheniere, Cypress/Kaybonnet//Wells/CL161/3/Cheniere, Cypress/Kayb…	LA	USA	CL	L	6.76	2.39	2.82845	GS3-Hap1	GL7-Hap2	T:T	T:T	C:C	G:G	A:A	A:A	C:C		C:C	A:A	C:C	T:T	G:G	T:T	T:T	C:C
RU1404156	Cypress//Newbonnet/C463	MS	USA	CONV	L	7.23	2.27	3.18502	GS3-Hap1	GL7-Hap2	T:T	T:T	C:C	G:G	A:A	A:A	C:C		C:C	A:A	C:C	T:T	G:G	T:T	T:T	C:C
RU1502115	RU9502008A/Drew//CLR20/4/Cypress/Kaybonnet//RU9502008A, RU9502008A/Drew//CLR20/4/Cypress/Kaybonnet//RU9502008A, RU9502008A/Drew//CLR20/4/Cypress/Kaybonnet//RU9502008A, RU9502008A/Drew//CLR20/4/Cypress/Kaybonnet//RU9502008A, RU9502008A/Drew//CLR20/4/Cypress/Kaybonnet//RU9502008A, RU9502008A/Drew//CLR20/4/Cypress/Kaybonnet//RU9502008A, RU9502008A/Drew//CLR20/4/Cypress/Kaybonnet//RU9502008A, RU95020…	LA	USA	CL	L	7	2.43	2.88066	GS3-Hap1	GL7-Hap2	T:T	T:T	C:C	G:G	A:A	A:A	C:C		C:C	A:A	C:C	T:T	G:G	T:T	T:T	C:C
RU1504100	Cheniere/Banks	MS	USA	CONV	L	7.49	2.27	3.29956	GS3-Hap1	GL7-Hap2	T:T	T:T	C:C	G:G	A:A	A:A	C:C		C:C	A:A	C:C	T:T	G:G	T:T	T:T	C:C
RU1602048	RU9502008A/Drew//CLR20/3/Trenasse//Cocodrie/Jefferson	LA	USA	CL	L	6.98	2.41	2.89627	GS3-Hap1	GL7-Hap2	T:T	T:T	C:C	G:G	A:A	A:A	C:C		C:C	A:A	C:C	T:T	G:G	T:T	T:T	C:C
RU1601050	RU1301124/CL261	AR	USA	CL	M	5.95	2.98	1.99664	GS3-Hap3	GL7-Hap2	G:G	T:T	C:C	G:G	A:A	A:A	C:C		C:C	A:A	C:C	T:T	G:G	T:T	T:T	C:C
RU1501130	Cypress/Kaybonnet//CFX29/Cocodrie/3/06CFP952	AR	USA	CL	L	7.23	2.25	3.21333	GS3-Hap1	GL7-Hap2	T:T	T:T	C:C	G:G	A:A	A:A	C:C		C:C	A:A	C:C	T:T	G:G	T:T	T:T	C:C
RU1602062	Mermentau/RU1002189	LA	USA	CL	L	6.96	2.36	2.94915	GS3-Hap1	GL7-Hap2	T:T	T:T	C:C	G:G	A:A	A:A	C:C		C:C	A:A	C:C	T:T	G:G	T:T	T:T	C:C
RU1602065	Cocodrie/3/Cypress/Kaybonnet//Wells/CL161	LA	USA	CL	L	7.01	2.35	2.98298	GS3-Hap1	GL7-Hap2	T:T	T:T	C:C	G:G	A:A	A:A	C:C		C:C	A:A	C:C	T:T	G:G	T:T	T:T	C:C
RU1601067	STG05IMI01113/STG05L40137	AR	USA	CL	L	7.21	2.4	3.00417	GS3-Hap1	GL7-Hap2	T:T	T:T	C:C	G:G	A:A	A:A	C:C		C:C	A:A	C:C	T:T	G:G	T:T	T:T	C:C
RU1602068	Cypress/Kaybonnet//Wells/CL161/3/Ahrent/Cocodrie//Cocodrie/LaGrue	LA	USA	CL	L	7.13	2.26	3.15487	GS3-Hap1	GL7-Hap2	T:T	T:T	C:C	G:G	A:A	A:A	C:C		C:C	A:A	C:C	T:T	G:G	No AMP	T:T	C:C
RU1504157	Cypress/Jackson//Banks	MS	USA	CONV	L	7.32	2.37	3.08861	GS3-Hap1	GL7-Hap2	T:T	T:T	C:C	G:G	A:A	A:A	C:C		C:C	A:A	C:C	T:T	G:G	T:T	T:T	C:C
RU1601076	248WE16I5/2/Taggart	AR	USA	CL	L				GS3-Hap1	GL7-Hap2	T:T	T:T	C:C	G:G	A:A	A:A	C:C		C:C	A:A	C:C	T:T	G:G	T:T	T:T	C:C
RU1504191	Rosemont//Texmont/IR36/3/(0115735)/CL151	MS	USA	CL	L	7.42	2.26	3.28319	GS3-Hap1	GL7-Hap2	T:T	T:T	C:C	G:G	A:A	A:A	C:C		C:C	A:A	C:C	T:T	G:G	T:T	T:T	C:C
RU1601084	Francis/Wells/7/Francis/6/Lebonnet/71CR5038/3/Dawn/STG653888//Starbonnet/4/LaGrue/5/Drew	AR	USA	CL	L	6.87	2.42	2.83884	GS3-Hap1	GL7-Hap2	T:T	T:T	C:C	G:G	A:A	A:A	C:C		C:C	A:A	C:C	T:T	G:G	T:T	T:T	C:C
RU1601085		AR	USA	CL	L	7.31	2.29	3.19214	GS3-Hap1	GL7-Hap2	T:T	T:T	C:C	G:G	A:A	A:A	C:C		C:C	A:A	C:C	T:T	G:G	T:T	T:T	C:C
RU1601087	248DREW16C13/6/Cypress/Drew/5/Vsntlm//L201/9NRZ/3/Katy/4/Vsntlm//L201/9NRZ/3/Tebonnet/Labelle//L201/9NRZ	AR	USA	CL	L	7.09	2.29	3.09607	GS3-Hap1	GL7-Hap2	T:T	T:T	C:C	G:G	A:A	A:A	No AMP		C:C	A:A	C:C	T:T	G:G	T:T	T:T	C:C
RU1601090	Francis/Wells/4/GP13416/Katy//WC4644/3/Francis	AR	USA	CL	L	7.06	2.44	2.89344	GS3-Hap1	GL7-Hap2	T:T	T:T	C:C	G:G	A:A	A:A	C:C		C:C	A:A	C:C	T:T	G:G	T:T	T:T	C:C
RU1602091	RU1002146*4//Jazzman/08CLR004	LA	USA	CL	L	7.19	2.39	3.00837	GS3-Hap1	GL7-Hap2	T:T	T:T	C:C	G:G	A:A	A:A	C:C		C:C	A:A	C:C	T:T	G:G	T:T	T:T	C:C
RU1503092	Cypress/3/Cypress/Newbonnet/Katy	TX	USA	CONV	L	6.94	2.24	3.09821	GS3-Hap1	GL7-Hap2	T:T	T:T	C:C	G:G	A:A	A:A	C:C		C:C	A:A	C:C	T:T	G:G	T:T	T:T	C:C
RU1601093	Francis/Wells/7/Francis/6/Lebonnet/71CR5038/3/Dawn/STG653888//Starbonnet/4/LaGrue/5/Drew	AR	USA	CL	L	6.91	2.39	2.89121	GS3-Hap1	GL7-Hap2	T:T	T:T	C:C	G:G	A:A	A:A	C:C		C:C	A:A	C:C	T:T	G:G	T:T	T:T	C:C
RU1602094	RU1002146*4//Jazzman/08CLR004	LA	USA	CL	L	7.02	2.41	2.91286	GS3-Hap1	GL7-Hap2	T:T	T:T	C:C	G:G	A:A	A:A	C:C		C:C	A:A	C:C	T:T	G:G	T:T	T:T	C:C
RU1503095	M202*4/KATYBC5F4	TX	USA	CONV	M	5.98	2.87	2.08362	GS3-Hap3	GL7-Hap2	G:G	T:T	C:C	G:G	A:A	A:A	C:C		C:C	A:A	C:C	T:T	G:G	T:T	T:T	C:C
RU1601096	CL131/RoyJ	AR	USA	CL	L	7.03	2.16	3.25463	GS3-Hap1	GL7-Hap2	T:T	T:T	C:C	G:G	A:A	A:A	C:C		C:C	A:A	C:C	T:T	G:G	T:T	T:T	C:C
RU1503098	Cypress/Francis	TX	USA	CONV	L	7.07	2.36	2.99576	GS3-Hap1	GL7-Hap2	T:T	T:T	C:C	G:G	A:A	A:A	C:C		C:C	A:A	C:C	T:T	G:G	T:T	T:T	C:C
RU1504193	IR36/Rosemont	MS	USA	CONV	L	6.91	2.22	3.11261	GS3-Hap1	GL7-Hap2	T:T	T:T	C:C	G:G	A:A	A:A	C:C		C:C	A:A	C:C	T:T	G:G	T:T	T:T	C:C
RU1603101	LaGrue/Lacassine/CF485//Sierra	TX	USA	CONV	L	7.35	2.37	3.10127	GS3-Hap1	GL7-Hap2	T:T	T:T	C:C	G:G	A:A	A:A	C:C		C:C	A:A	C:C	T:T	G:G	T:T	T:T	C:C
RU1602103		LA	USA	CL	L	6.98	2.4	2.90833	GS3-Hap1	GL7-Hap2	T:T	T:T	C:C	G:G	A:A	A:A	C:C		C:C	A:A	C:C	T:T	G:G	T:T	T:T	C:C
RU1601105	STG05F508104/STG03F502085//Jazzman	AR	USA	CONV	L	7.28	2.22	3.27928	GS3-Hap1	GL7-Hap2	T:T	T:T	C:C	G:G	A:A	A:A	H/Y?		C:C	A:A	C:C	T:T	G:G	T:T	T:T	C:C
RU1602106	Drew//Cocodrie/CL151	LA	USA	CL	L	7.15	2.32	3.0819	GS3-Hap1	GL7-Hap2	T:T	T:T	C:C	G:G	A:A	A:A	C:C		C:C	A:A	C:C	T:T	G:G	T:T	T:T	C:C
RU1603107	Sierra/Deltabelle	TX	USA	CONV	L	7.43	2.34	3.17521	GS3-Hap1	GL7-Hap2	T:T	T:T	C:C	G:G	A:A	A:A	C:C		C:C	A:A	C:C	T:T	G:G	T:T	T:T	C:C
RU1501108	Jazzman/PI597046	AR	USA	CONV	L	7.28	2.26	3.22124	GS3-Hap1	GL7-Hap2	T:T	T:T	C:C	G:G	A:A	A:A	C:C		C:C	A:A	C:C	T:T	G:G	T:T	T:T	C:C
RU1503110	Deltabelle//LaGrue/Lacassine/CF485	TX	USA	CONV	L	7.17	2.36	3.03814	GS3-Hap1	GL7-Hap2	T:T	T:T	C:C	G:G	A:A	A:A	C:C		C:C	A:A	C:C	T:T	G:G	T:T	T:T	C:C
RU1504194	Dixiebelle//Newbonnet/Katy	MS	USA	CONV	L	7.02	2.31	3.03896	GS3-Hap1	GL7-Hap2	T:T	T:T	C:C	G:G	A:A	A:A	C:C		C:C	A:A	C:C	T:T	G:G	T:T	T:T	C:C
RU1504196	Rexmont/Banks	MS	USA	CONV	L	7.34	2.28	3.2193	GS3-Hap1	GL7-Hap2	T:T	T:T	C:C	G:G	A:A	A:A	C:C		C:C	A:A	C:C	T:T	G:G	T:T	T:T	C:C
RU1601127	RU1102034/RU1202082	AR	USA	CL	L	6.91	2.41	2.86722	GS3-Hap1	GL7-Hap2	T:T	T:T	C:C	G:G	A:A	A:A	C:C		C:C	A:A	C:C	T:T	G:G	T:T	T:T	C:C
RU1602128		LA	USA	CL	L	7.02	2.24	3.13393	GS3-Hap1	GL7-Hap2	T:T	T:T	C:C	G:G	A:A	A:A	C:C		C:C	A:A	C:C	T:T	G:G	T:T	T:T	C:C
RU1601130	CL172/5/Cypress/Newbonnet//Katy/3/Cocodrie/4/CL161//Cocodrie/9770532DH2	AR	USA	CL	L	7.23	2.31	3.12987	GS3-Hap1	GL7-Hap2	T:T	T:T	C:C	G:G	A:A	A:A	No AMP		C:C	A:A	C:C	T:T	G:G	T:T	T:T	C:C
RU1503132	Cypress/Francis	TX	USA	CONV	L	7.08	2.3	3.07826	GS3-Hap1	GL7-Hap2	T:T	T:T	C:C	G:G	A:A	A:A	C:C		C:C	A:A	C:C	T:T	G:G	T:T	T:T	C:C
RU1602134		LA	USA	CL	L	6.91	2.44	2.83197	GS3-Hap1	GL7-Hap2	T:T	T:T	C:C	G:G	A:A	A:A	C:C		C:C	A:A	C:C	T:T	G:G	T:T	T:T	C:C
RU1601136	RU1202168//RU0602162/RU0502031	AR	USA	CL	M	5.97	2.77	2.15523	GS3-Hap3	GL7-Hap2	G:G	T:T	C:C	G:G	A:A	A:A	C:C		C:C	A:A	C:C	T:T	G:G	T:T	T:T	C:C
RU1602137		LA	USA	CONV	L	6.66	2.38	2.79832	GS3-Hap1	GL7-Hap2	T:T	T:T	C:C	G:G	A:A	A:A	C:C		C:C	A:A	C:C	T:T	G:G	T:T	T:T	C:C
RU1602140	Cocodrie/RU1002177	LA	USA	CONV	L	7.25	2.34	3.09829	GS3-Hap1	GL7-Hap2	T:T	T:T	C:C	G:G	A:A	A:A	C:C		C:C	A:A	C:C	T:T	G:G	T:T	T:T	C:C
RU1601142	248DREW16C13/6/LaGrue//Katy/Starbonnet/5/Newbonnet/Katy//RA73/Lemont/4/Lebonnet/71CR5038/3/Dawn/STG653888//Starbonnet	AR	USA	CL	L	7.3	2.26	3.23009	GS3-Hap1	GL7-Hap2	T:T	T:T	C:C	G:G	A:A	A:A	C:C		C:C	A:A	C:C	T:T	G:G	T:T	T:T	C:C
RU1602149	Jazzman/08CLR004//RU0802146/3/Jazzman2	LA	USA	CL	L	6.69	2.52	2.65476	GS3-Hap1	GL7-Hap2	T:T	T:T	No AMP	G:G	A:A	A:A	C:C		C:C	A:A	C:C	T:T	G:G	T:T	T:T	C:C
RU1603150	Deltabelle//LaGrue/Lacassine/CF485	TX	USA	CONV	L	7.35	2.38	3.08824	GS3-Hap1	GL7-Hap2	T:T	T:T	C:C	G:G	A:A	A:A	C:C		C:C	A:A	C:C	T:T	G:G	T:T	T:T	C:C
RU1602152	Jazzman/08CLR004//RU1002146*2	LA	USA	CL	L	7.5	2.29	3.27511	GS3-Hap1	GL7-Hap2	T:T	T:T	C:C	G:G	A:A	A:A	C:C		C:C	A:A	C:C	T:T	G:G	T:T	T:T	C:C
RU1504197	Rosemont/3/Mars/Newrex//Tebonnet/4/CL151	MS	USA	CL	L				GS3-Hap1	GL7-Hap2	T:T	T:T	C:C	G:G	A:A	A:A	H/Y?		C:C	A:A	C:C	T:T	G:G	T:T	T:T	C:C
TAGGART	Lagrue//Katy/Starbonnet/5/Lagrue/Lemont/RA73/3/Lagrue/4/Lagrue	AR	USA	CONV	L	7.48	2.31	3.2381	GS3-Hap1	GL7-Hap2	T:T	T:T	C:C	G:G	A:A	A:A	C:C		C:C	A:A	C:C	T:T	G:G	T:T	T:T	C:C
RU1602162	Jazzman*2/08CLR004	LA	USA	CL	L	7.39	2.27	3.25551	GS3-Hap1	GL7-Hap2	T:T	T:T	C:C	G:G	A:A	A:A	C:C		C:C	A:A	C:C	T:T	G:G	T:T	T:T	C:C
RU1601164	RU1102034/RU1302045	AR	USA	CL	L	7.41	2.39	3.10042	GS3-Hap1	GL7-Hap2	T:T	T:T	C:C	G:G	A:A	A:A	C:C		C:C	A:A	C:C	T:T	G:G	T:T	T:T	C:C
RU1602165	RU1002146*4//Jazzman/08CLR004	LA	USA	CL	L	7.15	2.44	2.93033	GS3-Hap1	GL7-Hap2	T:T	T:T	C:C	G:G	A:A	A:A	C:C		C:C	A:A	C:C	T:T	G:G	T:T	T:T	C:C
RU1602168		LA	USA	CL	L	7.4	2.3	3.21739	GS3-Hap1	GL7-Hap2	T:T	T:T	C:C	G:G	A:A	A:A	C:C		C:C	A:A	C:C	T:T	G:G	T:T	T:T	C:C
RU1601170	STG10IMI05034//RU0902155/RU0902131	AR	USA	CL	L	7.23	2.29	3.15721	GS3-Hap1	GL7-Hap2	T:T	T:T	C:C	G:G	A:A	A:A	C:C		C:C	A:A	C:C	T:T	G:G	T:T	T:T	C:C
RU1602171	CL152/Drew	LA	USA	CL	L	7.03	2.37	2.96624	GS3-Hap1	GL7-Hap2	T:T	T:T	C:C	G:G	A:A	A:A	C:C		C:C	A:A	C:C	T:T	G:G	T:T	T:T	C:C
RU1601173	RU1302045/Mermentau	AR	USA	CL	L	7.15	2.28	3.13596	GS3-Hap1	GL7-Hap2	T:T	T:T	C:C	G:G	A:A	A:A	C:C		C:C	A:A	C:C	T:T	G:G	T:T	T:T	C:C
RU1602174		LA	USA	CL	L	7.03	2.35	2.99149	GS3-Hap1	GL7-Hap2	T:T	H/X?	C:C	G:G	A:A	A:A	C:C		C:C	A:A	C:C	T:T	G:G	T:T	T:T	C:C
RU1501176	RoyJ//19991516/19981467	AR	USA	CONV	L	7.27	2.28	3.1886	GS3-Hap1	GL7-Hap2	T:T	T:T	C:C	G:G	A:A	A:A	No AMP		C:C	A:A	C:C	T:T	G:G	T:T	T:T	C:C
RU1602177		LA	USA	CL	L				GS3-Hap1	GL7-Hap2	T:T	T:T	C:C	G:G	A:A	A:A	C:C		C:C	A:A	C:C	T:T	G:G	T:T	T:T	C:C
RU1501179	Francis/6/Lebonnet/71CR5038/3/Dawn/STG653888//Starbonnet/4/LaGrue/5/Drew/7/Lebonnet/71CR5038/3/Dawn/STG653888//Starbonnet/4/LaGrue/5/Wells/6/19981434	AR	USA	CONV	L	6.83	2.32	2.94397	GS3-Hap1	GL7-Hap2	T:T	T:T	C:C	G:G	A:A	A:A	C:C		C:C	A:A	C:C	T:T	G:G	T:T	T:T	C:C
RU1501182	Lebonnet/71CR5038//Newbonnet/3/Katy/Newbonnet/5/IR36M4/4/L201/3/Tetep/IR8//Unkn/6/Francis/5/Lebonnet/71CR5038//Newbonnet/3/Katy/Newbonnet/4/LaGrue	AR	USA	CL	L				GS3-Hap1	GL7-Hap2	T:T	T:T	C:C	G:G	A:A	A:A	C:C		C:C	A:A	C:C	T:T	G:G	T:T	T:T	C:C
RU1602183	Catahoula/CL111	LA	USA	CL	L	7.16	2.42	2.95868	GS3-Hap1	GL7-Hap2	T:T	T:T	C:C	G:G	A:A	A:A	C:C		C:C	A:A	C:C	T:T	G:G	T:T	T:T	C:C
RU1601185	RU1302048/RU1302045	AR	USA	CL	L	7.26	2.22	3.27027	GS3-Hap1	GL7-Hap2	T:T	T:T	C:C	G:G	A:A	A:A	C:C		C:C	A:A	C:C	T:T	G:G	T:T	T:T	C:C
RU1604186	Rexmont/Banks	MS	USA	CONV	L	7.18	2.27	3.163	GS3-Hap1	GL7-Hap2	T:T	T:T	C:C	G:G	A:A	A:A	C:C		C:C	A:A	C:C	T:T	G:G	No AMP	T:T	C:C
RU1501188	LaGrue//Lemont/RA73/3/LaGrue/4/Wells/5/Cybonnet/7/Brazos/Tebonnet/3/1649864/Nova66//Nortai/4/Bengal/5/Drew/4/Lebonnet/Starbonnet//Newbonnet/3/Millie/6/Banks	AR	USA	CL	L	6.92	2.45	2.82449	GS3-Hap1	GL7-Hap2	T:T	T:T	C:C	G:G	A:A	A:A	C:C		C:C	A:A	C:C	T:T	G:G	T:T	T:T	C:C
RU1403190	Lacassine/LaGrue	TX	USA	CONV	L	6.75	2.31	2.92208	GS3-Hap1	GL7-Hap2	T:T	T:T	C:C	G:G	A:A	A:A	No AMP		C:C	A:A	C:C	T:T	G:G	T:T	T:T	C:C
RU1602192	Cypress/Kaybonnet//RU9502008A/5/Katy/Cypress//Newbonnet/Katy/3/9502008/4/COR9/6/Cheniere//Cocodrie/Jefferson	LA	USA	CL	L	7.15	2.3	3.1087	GS3-Hap1	GL7-Hap2	T:T	H/X?	C:C	G:G	A:A	A:A	C:C		C:C	A:A	C:C	T:T	G:G	T:T	T:T	C:C
RU1604194	Gulfmont/Labelle	MS	USA	CONV	L	7.44	2.28	3.26316	GS3-Hap1	GL7-Hap2	T:T	T:T	C:C	G:G	A:A	No AMP	C:C		C:C	A:A	C:C	T:T	G:G	T:T	T:T	C:C
RU1604196	CL151//COLUMBIA2/Bengal	MS	USA	CL	L	6.95	2.39	2.90795	GS3-Hap1	GL7-Hap2	T:T	No AMP	C:C	G:G	A:A	A:A	C:C		C:C	A:A	C:C	T:T	G:G	T:T	T:T	C:C
