# Supplementary material for: Discovery and Validation of Grain Shape Loci in U.S. Rice Germplasm Through Haplotype Characterization
Source: Front Genet. 2022 Sep 12;13:923078. doi: 10.3389/fgene.2022.923078 (PMC9511171; doi:10.3389/fgene.2022.923078)
Supplement: Supplementary file 6 [file Table4.XLSX]

## Sheet: Supp. Table 4
Supplementary Table 4. Haplotype characterization in HDRA dataset for qGL7.1 locus
								Chr	Chr7	Chr7	Chr7	Chr7	Chr7	Chr7	Chr7	Chr7	Chr7	Chr7	Chr7	Chr7	Chr7	Chr7	Chr7	Chr7	Chr7	Chr7	Chr7	Chr7	Chr7	Chr7	Chr7	Chr7	Chr7	Chr7	Chr7	Chr7	Chr7	Chr7	Chr7	Chr7	Chr7	Chr7	Chr7	Chr7	Chr7	Chr7	Chr7	Chr7	Chr7
								IRGSP V.1 Position →	25211630	24907971	24919843	25224592	24983114	25257713	25203551	25107858	25106041	24954250	24932977	25111323	25045791	25204881	25060708	25208329	25219323	25242522	25249594	25217588	24942579	25220261	25318023	24849040	25309646	25184016	25188579	25217569	25312084	25318937	25319809	24919704	25224752	25239678	25304166	25304940	25308322	25308421	25311313	25007759	25311495
IRIS ID	Name	ASSAY ID	ACCESSION	Subpopulation	Country	Release year	Grain	qGL7.1 Hap ID LSU ID	1480	1482	1486
1eb5d579.0	COCODRIE	1eb5d579.0	NSFTV 396	tropical-japonica	USA	1999	L	qGL7.1-Hap1	G	C	C	G	A	A	G	C	C	G	T	G	A	A	C	G	T	A	G	A	C	T	C	G	G	T	G	T	A	G	A	C	A	T	T	C	C	T	G	G	T
961237a1.0	KAYBONNET	961237a1.0	NSFTV 624	tropical-japonica	USA	1995	L	qGL7.1-Hap1	G	C	C	G	A	A	G	C	C	G	T	G	A	G	C	G	T	A	G	A	C	T	C	G	G	T	G	T	A	G	A	C	A	T	T	C	C	T	G	G	T
bdc4ff2b.0	DIXIEBELLE	bdc4ff2b.0	IRGC 121734	tropical-japonica	USA	1998	L	qGL7.1-Hap1	G	C	C	G	A	A	G	C	C	G	T		A	G	C	G	T	A	G	A	C	T	A		G	T	G	T	A	G	A	C	A	T	T	C	C	T	G	G	T
77522873	FRANCIS	77522873	NSFTV 632	tropical-japonica	USA	2002	L	qGL7.1-Hap1	G	C	C	G	A		G	C	C	G	T	A	A	G	C		T	A	G	A	C	T	C		G	T	G	T	A	G	A	C	A	T	T	C	C	T	G	G	T
6ab77e3e.0	L-202	6ab77e3e.0	NSFTV 98	tropical-japonica	USA	1984	L	qGL7.1-Hap1	G	C	C	G	A	A	G	C	C	A		G	A	G	C	G	T	A	G	A	C	T	C		G	T	G		A	G	A	C	A	T	T	C	C	T	G	G	T
3995b6ff.0	JEFFERSON	3995b6ff.0	NSFTV 628	tropical-japonica	USA	1997	L	qGL7.1-Hap1	G	C	C	G	A	A	G	C	C		T	G	A	G	C	G	T	T	G	A	C	T	C	G	G	T	G	T	A	G	A	C	A	T	T	C		T	G	G	T
74b35ce8.0	ADAIR	74b35ce8.0	IRGC 121702	tropical-japonica	USA	1994	L	qGL7.1-Hap1	G	C	C	G	A	A	G	C	C	G	T	G	A	G	C	G	T	A	G	A	C	T	C	G	G	T	G	T	A	G	A	C	A	T	T	C	C	T	G	G	T
cd9a7003.0	L 201	cd9a7003.0	IRGC 121569	tropical-japonica	USA	2001	L	qGL7.1-Hap1	G	C	C	G	A	A		C	C	G	T	G	A	G	C	G	T	A	G	A	C	T	C	G	G	T	G	T	A	G	A	C	A	T	T	C	C	T	G	G	T
7e8cbe08.0	TEXMONT	7e8cbe08.0	IRGC 121828	tropical-japonica	USA	1992	L	qGL7.1-Hap1	G	C	C	G	A	A	G	C	C	G	T	G	A	G	C	G	T	A	G	A	C	T	C	G	G	T		T	A	G	A	C	A	T	T	C	C	T	G	G	T
b4d6e1d7.0	LAGRUE	b4d6e1d7.0	NSFTV 621	tropical-japonica	USA	1993	L	qGL7.1-Hap1	G	C	C	G	A	A	G	C	C	G	T	G	A	G	C	G	T	A		A	C	T	C	G	G	T	G	T	A	G	A	C	A	T	T	C	C	T	G	G	T
4cbb1d88.0	DELLROSE	4cbb1d88.0	IRGC 121732	tropical-japonica	USA	1995	L	qGL7.1-Hap1	G	C	C	G	A	A	G	C	C	A	T	G	A	G	C	G	T	A	G	A	C	T	C	G	G	T	G	T	A	G	A	C	A	T	T	C	C	T	G	G	T
66640ece.0	A 301	66640ece.0	IRGC 121558	tropical-japonica	USA	1987	L	qGL7.1-Hap1	G	C	C	G	A	A	C	C	C	G	T	G	A	G	C	G	T	A	G	A	C	T	C	G	G	T	G	T	A	G	A	C	A	T	T	C	C	T	G		T
76db905a.0	SABER	76db905a.0	NSFTV 630	tropical-japonica	USA	2004	L	qGL7.1-Hap1	G	C	C	G	A	A	C	C	C	G	C		G		C	G	T	A	G	A	C	T	C	G	G	T	G	T	A	G	A	C	A	T	T	C	C	T	G	G	T
818143d8.0	LEAH	818143d8.0	NSFTV 198	tropical-japonica	USA	1982	L	qGL7.1-Hap2	G	G	C	A	C	A	G	C	A	A	C	G	G	A	T	A	C	A	A	T	C	C	G	G	T	G	A	C	C	C	G	T	G	C	A	T	G	C	A	A	G
71271947	TORO 2	71271947	IRGC 124468	tropical-japonica	USA	1984	L	qGL7.1-Hap2	G	G	C	A	C	A		C		A	C	G	G	G	T	A	C	A	A	T	C	C	G	G	T	G	A	T	C	C	G	T	G	C	A	T	G	C	A	A	G
c6a28e9a.0	M 201	c6a28e9a.0	IRGC 121414	admixed-japonica	USA	1982	M	qGL7.1-Hap3	A	C		A	C	G	C		A	G	T	G	A	G	C	G	T	A	G	A	C	T	C	G	G	T	G	T	A	G	C	C	A		T	C	C	T	G	G	T
a08839ce.0	M-202	a08839ce.0	NSFTV 387	admixed-japonica	USA	1985	M	qGL7.1-Hap3	A	C	C	A	C	G	G	T	A	G	T	G	A	G	C	G	T	A	G	A	C	T	A	G	G	T	G	T		G	C	C	A	T	T	C	C	T	G	G	T
d94e2d1b.0	M 401	d94e2d1b.0	IRGC 121572	temperate-japonica	USA	1981	M	qGL7.1-Hap3	A	C		A	C	G	G	T	A	G		G	A	G	C	G	T	A	G	A	G	T		G		T	G	T		G	C	C	A	T	T		C	T	G	G	T
71ad2583.0	M 302	71ad2583.0	IRGC 121415	temperate-japonica	USA	1981	M	qGL7.1-Hap3	A	C	C	A	C	G	C	T	A	G	T	G	A	G	C	G	T	A	G	A	C	T	C	G	G	T	G	T	A	G	C	C	A	T	T	C	C	T	G	G	T
3a860263.0	NORTHROSE	3a860263.0	IRGC 121577	admixed-japonica	USA	1962	M	qGL7.1-Hap3	A	C	C	A	C	G	C	T		G		G	A	G	C	G	T	A	G	A	G	T	A	G	G		G	T	A	G	C	C	A	T	T	C	C	T	G	G	T
b61072f8.0	M 203	b61072f8.0	IRGC 121789	temperate-japonica	USA	1989	M	qGL7.1-Hap3	A	C	C	A	C	G	G		A	G	T	G	A	G	C	G	T	A	G	A	G	T	C	G	G	T	G	T	A	G	C	C	A	T	T	C	C	T	G	G	T
d2d89b16.0	MERCURY	d2d89b16.0	IRGC 121210	admixed-japonica	USA	1991	M	qGL7.1-Hap3	A	C	C	A	C	G	G	T	A	G	T	G	A	G	C	G	T	A	G	A	G	T	C	G	G	T	G	T	A		C	C	A	T	T	C	C	T	G	G	T
588ae055.0	M 204	588ae055.0	IRGC 121790	temperate-japonica	USA	1995	M	qGL7.1-Hap4	A	C	T	G	A	A	C	C	C		T	G	A	G	C	A	C	A	A	T	C	C	C	G	G	G	A	C	A	G	C	C	G	T	T	C	C	T	G	G	T
5dbf5fd5.0	S 101	5dbf5fd5.0	IRGC 121218	temperate-japonica	USA	1989	S	qGL7.1-Hap4	A	C	T	G	A	A	C	C	C	G	T	G	A			A	C	A	A	T	C	C	C	G				C	A	G	C	C		T	T	C	C	T	G	G	T
fb21dae1.0	BENGAL	fb21dae1.0	NSFTV 622	admixed-japonica	USA	1993	M	Rare	A	C	C	A	C	G	G	T		G	T	A	A	G	C	G	T	T	G	A	C	T	C	G	G	T	G	T	A	G	C	T	A	T	T	C	C		G	G	T
12a175c1.0	SPRING	12a175c1.0	NSFTV 399	tropical-japonica	USA	2007	L	Rare	G	C	C	G	A	A	G	C	C	G	T	G	A	G	T	G	T	A	G	A	C	T	G	T	T	T	G	T	C	C	G	C	A	T	A	T	G	C	A	G	G
d298701c.0	CYPRESS	d298701c.0	NSFTV 647	tropical-japonica	USA	1992	L	Rare	G	C	C	G	A	A	G	C	C	A	T	G		G	C	G	T	A	G	A	C	T	C	G	G	T	G	T	A	G	A	C	A	T	T	C	C	T	G	G	T
9f782e9e.0	LEMONT	9f782e9e.0	NSFTV 101	tropical-japonica	USA	1983	L	Rare	G	C	C	G	A	A	G	C	C	A	C	G	A	G	C	G	T	A	G	A	C	T	C	T		T	G	T	A	G	A	C	A	T	T	C	C	T	G	G	T
38ab4ed4.0	KATY	38ab4ed4.0	NSFTV 625	tropical-japonica	USA	1989	L	Rare	G	C		G	A	A	G	C	C	G			G	A	C	G	T	T	G	A	C	T		G	G	T	G	T	A	G	A		A	C	T	C	C	T	G	G	T
715bc18e.0	WELLS	715bc18e.0	NSFTV 170	tropical-japonica	USA	1999	L	Rare	G	C	C	G	A	A	G	C	C	G	T	G	A	G	C	G	T	T	G	A	C	T	C		G	T	G	T	A	G	A	C	A	T	T	C	C	T	G	G	T
f7e71b48.0	ROSEMONT	f7e71b48.0	NSFTV 619	tropical-japonica	USA	1992	L	Rare	G	C	C	G		A	C	C	C	G	T	G	A	G	C	G	T	A	G	A	C	T	C	G	G	T	G	T	A			C	A	T	T	C	C	T	G	A	T
45d3c920.0	CYBONNET	45d3c920.0	NSFTV 397	tropical-japonica	USA	2006	L	Rare	G	C	C	G	A	A	G	C	C	G	T	G		A	T	G	T		G	A	C	T	C	G	G	T	G		A	G	A	C	A	T	T	C	C	T	G	G	T
a4acb3d5.0	PECOS	a4acb3d5.0	NSFTV 618	admixed-japonica	USA	1985	L	Rare	G		C		A	A		T	C	A	T	A	A	G		G		A	G		C	T		T	G	T	G	T	A	G		C	A	T		C	C	T		G
0766f190.0	L 204	0766f190.0	IRGC 121783	admixed-japonica	USA	1984	L	Rare	A	C	C	A	C	G	G	T		G	T	A	A	G	C	G	T	A	G	A	C	T		G	G	T	G	T	A	G	C	C	A	T	T	C	C	T	G	G	T
[truncated: 317 more columns]
