# Supplementary material for: Discovery and Validation of Grain Shape Loci in U.S. Rice Germplasm Through Haplotype Characterization
Source: Front Genet. 2022 Sep 12;13:923078. doi: 10.3389/fgene.2022.923078 (PMC9511171; doi:10.3389/fgene.2022.923078)
Supplement: Supplementary file 7 [file Table1.XLSX]

## Sheet: Supp. Table 1
Supplementary Table 1. Haplotype characterization in IRRI 3K RGP panel for GS3 gene
				Chr	Chr3	Chr3	Chr3	Chr3	Chr3	Chr3	Chr3		Chr3	Chr3	Chr3	Chr3	Chr3	Chr3	Chr3	Chr3	Chr3	Chr3	Chr3	Chr3	Chr3	Chr3	Chr3	Chr3	Chr3	Chr3	Chr3	Chr3	Chr3	Chr3	Chr3	Chr3	Chr3	Chr3	Chr3	Chr3	Chr3	Chr3	Chr3	Chr3	Chr3	Chr3	Chr3	Chr3	Chr3
				IRGSP V.1 Position →	16733441	16734715	16732914	16731092	16734015	16730370	16731513		16729569	16729662	16729663	16729853	16729991	16729992	16730184	16730185	16730450	16730746	16730924	16730952	16730953	16730966	16730977	16730993	16731001	16731043	16731135	16731141	16731155	16731162	16731164	16731172	16731202	16731232	16731270	16731585	16731948	16731962	16732192	16732221	16732232	16732310	16732361	16732366	16732368
				GS3 SNP ID →	GS3-SNP1	GS3-SNP2	GS3-SNP3	GS3-SNP4	GS3-SNP5	GS3-SNP6	GS3-SNP7
IRIS ID	Name	Variety group	Country	GS3 Hap ID LSU ID	LSU-963	LSU-964	LSU-967	LSU-969	LSU-977	LSU-1301	LSU-1302
B231	B231	indica admix		GS3-Hap1	T	T	C	G	A	A	C		G	C	G		G	G	C	A	A	A	A	T	C	C	A	C	G	T	C	G	G	G	G	T	G	G	T	C	C	A	A	T	T	G	G	A	T
CX408	CX408	indica		GS3-Hap1	T	T	C	G	A	A	C		G	C	G		G	G	C	A	A	A	A	T	C	C	A	C	G	T	C	G	G	G	G	T	G	G	T	C	C	A	A	T	T	G	G	A	T
CX409	CX409	indica		GS3-Hap1	T	T	C	G	A	A	C		G	C	G		G	G	C	A	A	A	A	T	C	C	A	C	G	T	C	G	G	G	G	T	G	G	T	C	C	A	A	T	T	G	G	A	T
CX414	CX414	indica		GS3-Hap1	T	T	C	G	A	A	C		G	C	G		G	G	C	A	A	A	A	T	C	C	A	C	G	T	C	G	G	G	G	T	G	G	T	C	C	A	A	T	T	G	G	A	T
CX417	CX417	indica		GS3-Hap1	T	T	C	G	A	A	C		G	C	G		G	G	C	A	A	A	A	T	C	C	A	C	G	T	C	G	G	G	G	T	G	G	T	C	C	A	A	T	T	G	G	A	T
CX418	CX418	indica		GS3-Hap1	T	T	C	G	A	A	C		G	C	G		G	G	C	A	A	A	A	T	C	C	A	C	G	T	C	G	G	G	G	T	G	G	T	C	C	A	A	T	T	G	G	A	T
CX419	CX419	indica		GS3-Hap1	T	T	C	G	A	A	C		G	C	G		G	G	C	A	A	A	A	T	C	C	A	C	G	T	C	G	G	G	G	T	G	G	T	C	C	A	A	T	T	G	G	A	T
CX420	CX420	indica		GS3-Hap1	T	T	C	G	A	A	C		G	C	G		G	G	C	A	A	A	A	T	C	C	A	C	G	T	C	G	G	G	G	T	G	G	T	C	C	A	A	T	T	G	G	A	T
CX421	CX421	indica		GS3-Hap1	T	T	C	G	A	A	C		G	C	G		G	G	C	A	A	A	A	T	C	C	A	C	G	T	C	G	G	G	G	T	G	G	T	C	C	A	A	T	T	G	G	A	T
CX422	CX422	indica		GS3-Hap1	T	T	C	G	A	A	C		G	C	G		G	G	C	A	A	A	A	T	C	C	A	C	G	T	C	G	G	G	G	T	G	G	T	C	C	A	A	T	T	G	G	A	T
CX423	CX423	indica		GS3-Hap1	T	T	C	G	A	A	C		G	C	G		G	G	C	A	A	A	A	T	C	C	A	C	G	T	C	G	G	G	G	T	G	G	T	C	C	A	A	T	T	G	G	A	T
CX424	CX424	indica		GS3-Hap1	T	T	C	G	A	A	C		G	C	G	G	G	G	C	A	A	A	A	T	C	C	A	C	G	T	C	G	G	G	G	T	G	G	T	C	C	A	A	T	T	G	G	A	T
CX425	CX425	indica		GS3-Hap1	T	T	C	G	A	A	C		G	C	G	G	G	G	C	A	A	A	A	T	C	C	A	C	G	T	C	G	G	G	G	T	G	G	T	C	C	A	A	T	T	G	G	A	T
CX426	CX426	indica		GS3-Hap1	T	T	C	G	A	A	C		G	C	G		G	G	C	A	A	A	A	T	C	C	A	C	G	T	C	G	G	G	G	T	G	G	T	C	C	A	A	T	T	G	G	A	T
CX561	CX561	indica		GS3-Hap1	T	T	C	G	A	A	C		G	C	G	G	G	G	C	A	A	A	A	T	C	C	A	C	G	T	C	G	G	G	G	T	G	G	T	C	C	A	A	T	T	G	G	A	T
CX410	CX410	indica		GS3-Hap1	T	T	C	G	A	A	C		G	C	G		G	G	C	A	A	A	A	T	C	C	A	C	G	T		G	G	G	G	T	G	G	T	C	C	A	A	T	T	G	G	A	T
CX413	CX413	indica		GS3-Hap1	T	T	C	G	A	A	C		G	C	G		G	G	C	A	A	A	A	T	C	C	A	C	G	T	C	G	G	G	G	T	G	G	T	C	C	A	A	T	T	G	G	A	T
CX416	CX416	indica		GS3-Hap1	T	T	C	G	A	A	C		G	C	G		G	G	C	A	A	A	A	T	C	C	A	C	G	T	C	G	G	G	G	T	G	G	T	C	C	A	A	T	T	G	G	A	T
CX411	CX411	indica		GS3-Hap1	T	T	C	G	A	A	C		G	C	G		G	G	C	A	A	A	A	T	C	C	A	C		T	C	G	G	G	G	T	G	G	T	C	C	A	A	T	T	G	G	A	T
IRIS 313-8279	SAWAH::IRGC 71612-1	tropical japonica	Malaysia	GS3-Hap1	T	T	C	G	A	A	C		G	C	G	G	G	G	C	A	A	A	A	T	C	C	A	C	G	T	C	G	G	G	G	T	G	G	T	C	C	A	A	T	T	G	G	A	T
IRIS 313-10702	JAROM EMAS::IRGC 14272-1	indica	Malaysia	GS3-Hap1	T	T	C	G	A	A	C		G	C	G	G	G	G	C	A	A	A	A	T	C	C	A	C	G	T	C	G	G	G	G	T	G	G	T	C	C	A	A	T	T	G	G	A	T
IRIS 313-11347	WAGWAG RAOIS::IRGC 44805-1	indica admix	Philippines	GS3-Hap1	T	T	C	G	A	A	C		G	C	G	G	G	G	C	A	A	A	A	T	C	C	A	C	G	T	C	G	G	G	G	T	G	G	T	C	C	A	A	T	T	G	G	A	T
IRIS 313-10650	NAHNG PRAYAH 132::IRGC 11470-1	indica	Thailand	GS3-Hap1	T	T	C	G	A	A	C		G	C	G	G	G	G	C	A	A	A	A	T	C	C	A	C	G	T	C	G	G	G	G	T	G	G	T	C	C	A	A	T	T	G	G	A	T
IRIS 313-15907	INIA TACUARI::G1	tropical japonica		GS3-Hap1	T	T	C	G	A	A	C		G	C	G	G	G	G	C	A	A	A	A	T	C	C	A	C	G	T	C	G	G	G	G	T	G	G	T	C	C	A	A	T	T	G	G	A	T
IRIS 313-15910	CYPRESS::IRTP 19532-G1	tropical japonica		GS3-Hap1	T	T	C	G	A	A	C		G	C	G	G	G	G	C	A	A	A	A	T	C	C	A	C	G	T	C	G	G	G	G	T	G	G	T	C	C	A	A	T	T	G	G	A	T
IRIS 313-10421	WAR 72-2-1-1::IRGC 117361-1	indica admix	Sierra Leone	GS3-Hap1	T	T	C	G	A	A	C		G	C	G	G	G	G	C	A	A	A	A	T	C	C	A	C	G	T	C	G	G	G	G	T	G	G	T	C	C	A	A	T	T	G	G	A	T
IRIS 313-10359	IR 53650-2B-10-1-2-1::IRGC 117379-1	indica admix	Philippines	GS3-Hap1	T	T	C	G	A	A	C		G	C	G	G	G	G	C	A	A	A	A	T	C	C	A	C	G	T	C	G	G	G	G	T	G	G	T	C	C	A	A	T	T	G	G	A	T
IRIS 313-8578	KHAU TRA BONG::IRGC 78342-1	tropical japonica	Viet Nam	GS3-Hap1	T	T	C	G	A	A	C		G	C	G	G	G	G	C	A	A	A	A	T	C	C	A	C	G	T	C	G	G	G	G	T	G	G	T	C	C	A	A	T	T	G	G	A	T
IRIS 313-9363	MAYBELLE::IRGC 78629-1	tropical japonica	USA	GS3-Hap1	T	T	C	G	A	A	C		G	C	G	G	G	G	C	A	A	A	A	T	C	C	A	C	G	T	C	G	G	G	G	T	G	G	T	C	C	A	A	T	T	G	G	A	T
IRIS 313-9770	RAZZA 77::IRGC 3130-1	temperate japonica	Italy	GS3-Hap1	T	T	C	G	A	A	C		G	C	G	G	G	G	C	A	A	A	A	T	C	C	A	C	G	T	C	G	G	G	G	T	G	G	T	C	C	A	A	T	T	G	G	A	T
IRIS 313-9301	KETAN DONGGO::IRGC 54201-1	tropical japonica	Indonesia	GS3-Hap1	T	T	C	G	A	A	C		G	C	G	G	G	G	C	A	A	A	A	T	C	C	A	C	G	T	C	G	G	G	G	T	G	G	T	C	C	A	A	T	T	G	G	A	T
IRIS 313-9239	RIMBUN::IRGC 43741-1	tropical japonica	Indonesia	GS3-Hap1	T	T	C	G	A	A	C		G	C	G	G	G	G	C	A	A	A	A	T	C	C	A	C	G	T	C	G	G	G	G	T	G	G	T	C	C	A	A	T	T	G	G	A	T
IRIS 313-10258	BULI INIA::IRGC 116961-1	temperate japonica	Chile	GS3-Hap1	T	T	C	G	A	A	C		G	C	G	G	G	G	C	A	A	A	A	T	C	C	A	C	G	T	C	G	G	G	G	T	G	G	T	C	C	A	A	T	T	G	G	A	T
IRIS 313-11683	NIAW KHIAW NGOO::IRGC 64563-1	indica	Thailand	GS3-Hap1	T	T	C	G	A	A	C		G	C	G	G	G	G	C	A	A	A	A	T	C	C	A	C	G	T	C	G	G	G	G	T	G	G	T	C	C	A	A	T	T	G	G	A	T
IRIS 313-9020	LEUANG CHAIYAPHUM::IRGC 78266-1	indica	Thailand	GS3-Hap1	T	T	C	G	A	A	C		G	C	G	G	G	G	C	A	A	A	A	T	C	C	A	C	G	T	C	G	G	G	G	T	G	G	T	C	C	A	A	T	T	G	G	A	T
IRIS 313-9209	LEUANG LAI MAE PRAJAN::IRGC 71279-1	indica	Thailand	GS3-Hap1	T	T	C	G	A	A	C		G	C	G	G	G	G	C	A	A	A	A	T	C	C	A	C	G	T	C	G	G	G	G	T	G	G	T	C	C	A	A	T	T	G	G	A	T
IRIS 313-9522	RPW 9-4 (SS 1)::IRGC 50690-1	indica admix	India	GS3-Hap1	T	T	C	G	A	A	C		G	C	G	G	G	G	C	A	A	A	A	T	C	C	A	C	G	T	C	G	G	G	G	T	G	G	T	C	C	A	A	T	T	G	G	A	T
IRIS 313-9567	KHAO CHUAN CHOM 452::IRGC 36571-1	indica	Thailand	GS3-Hap1	T	T	C	G	A	A	C		G	C	G	G	G	G	C	A	A	A	A	T	C	C	A	C	G	T	C	G	G	G	G	T	G	G	T	C	C	A	A	T	T	G	G	A	T
IRIS 313-9604	RPA 5929 (K 45)::IRGC 33963-1	indica admix	India	GS3-Hap1	T	T	C	G	A	A	C		G	C	G	G	G	G	C	A	A	A	A	T	C	C	A	C	G	T	C	G	G	G	G	T	G	G	T	C	C	A	A	T	T	G	G	A	T
IRIS 313-9825	MOCHICA::IRGC 11070-1	indica	Peru	GS3-Hap1	T	T	C	G	A	A	C		G	C	G	G	G	G	C	A	A	A	A	T	C	C	A	C	G	T	C	G	G	G	G	T	G	G	T	C	C	A	A	T	T	G	G	A	T
IRIS 313-10016	BOHOTO BALOOCHESTAN::IRGC 66237-1	indica admix	Iran	GS3-Hap1	T	T	C	G	A	A	C		G	C	G	G	G	G	C	A	A	A	A	T	C	C	A	C	G	T	C	G	G	G	G	T	G	G	T	C	C	A	A	T	T	G	G	A	T
IRIS 313-8723	KUTAI PAYA::IRGC 19528-1	indica	Malaysia	GS3-Hap1	T	T	C	G	A	A	C		G	C	G	G	G	G	C	A	A	A	A	T	C	C	A	C	G	T	C	G	G	G	G	T	G	G	T	C	C	A	A	T	T	G	G	A	T
IRIS 313-9156	DHOLA AMAN (LOWLAND AMAN)::IRGC 8341-1	indica	Bangladesh	GS3-Hap1	T	T	C	G	A	A	C		G	C	G	G	G	G	C	A	A	A	A	T	C	C	A	C	G	T	C	G	G	G	G	T	G	G	T	C	C	A	A	T	T	G	G	A	T
IRIS 313-9342	LUA CHAN HUONG::IRGC 16800-1	indica	Viet Nam	GS3-Hap1	T	T	C	G	A	A	C		G	C	G	G	G	G	C	A	A	A	A	T	C	C	A	C	G	T	C	G	G	G	G	T	G	G	T	C	C	A	A	T	T	G	G	A	T
IRIS 313-8870	KHAO PLAH LAI NAK::IRGC 65941-1	indica	Thailand	GS3-Hap1	T	T	C	G	A	A	C		G	C	G	G	G	G	C	A	A	A	A	T	C	C	A	C	G	T	C	G	G	G	G	T	G	G	T	C	C	A	A	T	T	G	G	A	T
IRIS 313-9406	LEUANG SAWED::IRGC 78268-1	indica	Thailand	GS3-Hap1	T	T	C	G	A	A	C		G	C	G	G	G	G	C	A	A	A	A	T	C	C	A	C	G	T	C	G	G	G	G	T	G	G	T	C	C	A	A	T	T	G	G	A	T
IRIS 313-9699	SERAUP 27::IRGC 1-1	indica	Malaysia	GS3-Hap1	T	T	C	G	A	A	C		G	C	G	G	G	G	C	A	A	A	A	T	C	C	A	C	G	T	C	G	G	G	G	T	G	G	T	C	C	A	A	T	T	G	G	A	T
IRIS 313-11709	LEUANG KHAJAWN::IRGC 66014-1	indica	Thailand	GS3-Hap1	T	T	C	G	A	A	C		G	C	G	G	G	G	C	A	A	A	A	T	C	C	A	C	G	T	C	G	G	G	G	T	G	G	T	C	C	A	A	T	T	G	G	A	T
IRIS 313-11762	NS 1515::IRGC 68947-1	indica	Madagascar	GS3-Hap1	T	T	C	G	A	A	C		G	C	G	G	G	G	C	A	A	A	A	T	C	C	A	C	G	T	C	G	G	G	G	T	G	G	T	C	C	A	A	T	T	G	G	A	T
IRIS 313-11707	KHAO SAHKORN::IRGC 65948-1	indica	Thailand	GS3-Hap1	T	T	C	G	A	A	C		G	C	G	G	G	G	C	A	A	A	A	T	C	C	A	C	G	T	C	G	G	G	G	T	G	G	T	C	C	A	A	T	T	G	G	A	T
IRIS 313-11838	LEUM DERN::IRGC 71288-1	indica	Thailand	GS3-Hap1	T	T	C	G	A	A	C		G	C	G	G	G	G	C	A	A	A	A	T	C	C	A	C	G	T	C	G	G	G	G	T	G	G	T	C	C	A	A	T	T	G	G	A	T
IRIS 313-11840	NIAW NAHK KRAD::IRGC 71352-1	indica	Thailand	GS3-Hap1	T	T	C	G	A	A	C		G	C	G	G	G	G	C	A	A	A	A	T	C	C	A	C	G	T	C	G	G	G	G	T	G	G	T	C	C	A	A	T	T	G	G	A	T
IRIS 313-11896	CA HIM::IRGC 73246-1	indica	Viet Nam	GS3-Hap1	T	T	C	G	A	A	C		G	C	G	G	G	G	C	A	A	A	A	T	C	C	A	C	G	T	C	G	G	G	G	T	G	G	T	C	C	A	A	T	T	G	G	A	T
IRIS 313-11899	MAHA CHAI::IRGC 73517-1	indica admix	Thailand	GS3-Hap1	T	T	C	G	A	A	C		G	C	G	G	G	G	C	A	A	A	A	T	C	C	A	C	G	T	C	G	G	G	G	T	G	G	T	C	C	A	A	T	T	G	G	A	T
IRIS 313-11889	MURGI BRINJ::IRGC 73109-1	indica admix	Pakistan	GS3-Hap1	T	T	C	G	A	A	C		G	C	G	G	G	G	C	A	A	A	A	T	C	C	A	C	G	T	C	G	G	G	G	T	G	G	T	C	C	A	A	T	T	G	G	A	T
IRIS 313-11936	NEANG MINH TONN::IRGC 75366-2	indica	Cambodia	GS3-Hap1	T	T	C	G	A	A	C		G	C	G	G	G	G	C	A	A	A	A	T	C	C	A	C	G	T	C	G	G	G	G	T	G	G	T	C	C	A	A	T	T	G	G	A	T
IRIS 313-11999	KAUN TREI::IRGC 79194-1	indica	Cambodia	GS3-Hap1	T	T	C	G	A	A	C		G	C	G	G	G	G	C	A	A	A	A	T	C	C	A	C	G	T	C	G	G	G	G	T	G	G	T	C	C	A	A	T	T	G	G	A	T
IRIS 313-12039	NEANG AN::IRGC 81315-1	indica	Cambodia	GS3-Hap1	T	T	C	G	A	A	C		G	C	G	G	G	G	C	A	A	A	A	T	C	C	A	C	G	T	C	G	G	G	G	T	G	G	T	C	C	A	A	T	T	G	G	A	T
IRIS 313-12102	SOK SOV::IRGC 83966-1	indica	Cambodia	GS3-Hap1	T	T	C	G	A	A	C		G	C	G	G	G	G	C	A	A	A	A	T	C	C	A	C	G	T	C	G	G	G	G	T	G	G	T	C	C	A	A	T	T	G	G	A	T
IRIS 313-12240	PULUT MINYAK::IRGC 93615-1	indica	Indonesia	GS3-Hap1	T	T	C	G	A	A	C		G	C	G	G	G	G	C	A	A	A	A	T	C	C	A	C	G	T	C	G	G	G	G	T	G	G	T	C	C	A	A	T	T	G	G	A	T
IRIS 313-10556	LUA DEN MUA::IRGC 7185-1	indica	Viet Nam	GS3-Hap1	T	T	C	G	A	A	C		G	C	G	G	G	G	C	A	A	A	A	T	C	C	A	C	G	T	C	G	G	G	G	T	G	G	T	C	C	A	A	T	T	G	G	A	T
IRIS 313-10524	KHAO BAI SRI::IRGC 6110-2	indica		GS3-Hap1	T	T	C	G	A	A	C		G	C	G	G	G	G	C	A	A	A	A	T	C	C	A	C	G	T	C	G	G	G	G	T	G	G	T	C	C	A	A	T	T	G	G	A	T
IRIS 313-10688	PADI TIMBUN::IRGC 13451-1	indica	Malaysia	GS3-Hap1	T	T	C	G	A	A	C		G	C	G	G	G	G	C	A	A	A	A	T	C	C	A	C	G	T	C	G	G	G	G	T	G	G	T	C	C	A	A	T	T	G	G	A	T
IRIS 313-10921	KHAO PHAE HOM::IRGC 23518-2	indica admix	Lao People's Democratic Republic	GS3-Hap1	T	T	C	G	A	A	C		G	C	G	G	G	G	C	A	A	A	A	T	C	C	A	C	G	T	C	G	G	G	G	T	G	G	T	C	C	A	A	T	T	G	G	A	T
IRIS 313-11085	KHAO HAE::IRGC 29773-3	indica admix	Lao People's Democratic Republic	GS3-Hap1	T	T	C	G	A	A	C		G	C	G	G	G	G	C	A	A	A	A	T	C	C	A	C	G	T	C	G	G	G	G	T	G	G	T	C	C	A	A	T	T	G	G	A	T
IRIS 313-11247	RP 1153-20-14::IRGC 40131-2	indica admix	India	GS3-Hap1	T	T	C	G	A	A	C		G	C	G	G	G	G	C	A	A	A	A	T	C	C	A	C	G	T	C	G	G	G	G	T	G	G	T	C	C	A	A	T	T	G	G	A	T
IRIS 313-11343	PURTOK (MALAGKIT)::IRGC 44707-2	indica	Philippines	GS3-Hap1	T	T	C	G	A	A	C		G	C	G	G	G	G	C	A	A	A	A	T	C	C	A	C	G	T	C	G	G	G	G	T	G	G	T	C	C	A	A	T	T	G	G	A	T
IRIS 313-11389	LEUANG PRA TAHN::IRGC 48292-2	indica	Thailand	GS3-Hap1	T	T	C	G	A	A	C		G	C	G	G	G	G	C	A	A	A	A	T	C	C	A	C	G	T	C	G	G	G	G	T	G	G	T	C	C	A	A	T	T	G	G	A	T
B019	BULEIDA A-75	indica admix		GS3-Hap1	T	T	C	G	A	A	C		G	C	G	G	G	G	C	A	A	A	A	T	C	C	A	C	G	T	C	G	G	G	G	T	G	G	T	C	C	A	A	T	T	G	G	A	T
CX103	RUBIO	admix		GS3-Hap1	T	T	C	G	A	A	C		G	C	G	G	G	G	C	A	A	A	A	T	C	C	A	C	G	T	C	G	G	G	G	T	G	G	T	C	C	A	A	T	T	G	G	A	T
IRIS 313-10349	CSR-90 IR-2::IRGC 117327-1	indica admix	India	GS3-Hap1	T	T	C	G	A	A	C		G	C	G		G	G	C	A	A	A	A	T	C	C	A	C	G	T	C	G	G	G	G	T	G	G	T	C	C	A	A	T	T	G	G	A	T
IRIS 313-9482	E 2024::IRGC 67958-1	indica	China	GS3-Hap1	T	T	C	G	A		C		G	C	G	G	G	G	C	A	A	A	A	T	C	C	A	C	G	T	C	G	G	G	G	T	G	G	T	C	C	A	A	T	T	G	G	A	T
IRIS 313-11472	BANGBANG::IRGC 53131-1	indica	Philippines	GS3-Hap1	T	T	C	G	A	A	C		G	C	G	G	G	G	C	A	A	A	A	T	C	C	A	C	G	T	C		G	G	G	T	G	G	T	C	C	A	A	T	T	G	G	A	T
IRIS 313-11561	BANGLA::IRGC 58876-1	indica	Nepal	GS3-Hap1	T	T	C	G	A	A	C		G	C	G	G	G	G	C	A	A	A	A	T	C	C	A	C		T	C	G	G	G	G	T	G	G	T	C	C	A	A	T	T	G	G	A	T
IRIS 313-11842	NIAW YUANG KHANUN::IRGC 71362-1	indica	Thailand	GS3-Hap1	T	T	C	G	A	A	C		G	C	G	G	G	G		A	A	A	A	T	C	C	A	C	G	T	C	G	G	G	G	T	G	G	T	C	C	A	A	T	T	G	G	A	T
IRIS 313-11962	KHAO SETTI::IRGC 77084-1	indica	Thailand	GS3-Hap1	T	T	C	G	A	A	C		G	C	G	G	G	G	C	A	A	A	A	T	C	C	A	C	G	T	C	G	G	G	G	T	G	G	T	C	C	A	A	T	T	G	G	A	T
B245	SHANJIUGU	tropical japonica		GS3-Hap1	T	T	C	G	A	A	C		G	C	G		G	G	C	A	A	A	A	T	C	C	A	C	G	T	C	G	G	G	G	T	G	G	T	C	C	A	A	T	T	G	G	A	T
CX280	MARAVILHA	admix		GS3-Hap1	T	T	C	G	A	A	C		G	C	G		G	G	C	A	A	A	A	T	C	C	A	C	G	T	C	G	G	G	G	T	G	G	T	C	C	A	A	T	T	G	G	A	T
CX65	DOMSIAH	aro		GS3-Hap1	T	T	C	G	A	A	C		G	C	G	G	G	G	C		A	A	A	T	C	C	A	C	G	T	C	G	G	G	G	T	G	G	T	C	C	A	A	T	T	G	G	A	T
IRIS 313-11558	NULI::IRGC 58824-1	indica	Bangladesh	GS3-Hap1	T	T	C	G	A	A	C		G	C	G	G	G		C	A	A	A	A	T	C	C	A	C	G	T	C	G	G	G	G	T	G	G	T	C	C	A	A	T	T	G	G	A	T
IRIS 313-11713	ITA 245::IRGC 66288-1	indica	Nigeria	GS3-Hap1	T	T	C	G	A	A	C		G	C	G	G	G	G	C	A	A	A	A	T	C	C	A	C	G	T	C	G	G	G	G	T	G	G	T		C	A	A	T	T	G	G	A	T
IRIS 313-10905	KUOL DAUN THNONG::IRGC 22986-1	indica	Cambodia	GS3-Hap1	T	T	C	G	A	A	C		G	C	G			G	C	A	A	A	A	T	C	C	A	C	G	T	C	G	G	G	G	T	G	G	T	C	C	A	A	T	T	G	G	A	T
IRIS 313-11080	PHAE MEUN LAN::IRGC 29660-1	indica	Lao People's Democratic Republic	GS3-Hap1	T	T	C	G	A	A	C		G	C	G		G	G	C	A	A	A	A	T	C	C	A	C	G	T	C	G	G	G	G	T	G	G	T	C	C	A	A	T	T	G	G	A	T
IRIS 313-11231	STRAW 23-471::IRGC 38456-1	indica	Bangladesh	GS3-Hap1	T	T	C	G	A	A	C		G	C	G	G	G	G	C	A	A	A	A	T	C	C	A	C	G	T	C	G	G	G	G	T	G	G	T	C	C	A	A	T	T	G	G	A	T
IRIS 313-11427	GEM OU BRAZIL::IRGC 50470-1	tropical japonica	Brazil	GS3-Hap1	T	T	C	G	A	A	C		G	C	G	G			C	A	A	A	A	T	C	C	A	C	G	T	C	G	G	G	G	T	G	G	T	C	C	A	A	T	T	G	G	A	T
B202	BAOXIE 123B	indica admix		GS3-Hap1	T	T	C	G	A	A	C		G	C	G		G	G	C	A	A	A	A	T	C	C	A	C	G	T	C	G	G	G	G	T	G	G	T	C	C	A	A	T	T	G	G	A	T
IRIS 313-11149	YODAYA::IRGC 33901-2	indica	Myanmar	GS3-Hap1	T	T	C		A	A	C		G	C	G	G	G	G	C	A		A	A	T	C	C	A	C	G	T	C		G	G	G	T	G	G	T	C	C	A	A	T	T	G	G	A	T
IRIS 313-11160	B 38::IRGC 34409-1	indica	Liberia	GS3-Hap1	T	T	C		A	A	C		G	C	G	G	G	G	C	A	A	A	A	T	C	C	A	C	G	T			G	G	G	T	G	G	T	C	C	A	A	T	T	G	G	A	T
B155	BAOXIE-7B	indica admix		GS3-Hap1	T	T			A	A	C		G	C	G		G	G	C	A	A	A	A	T	C	C	A	C	G	T	C	G	G	G	G	T	G	G	T	C	C	A	A	T	T	G	G	A	T
IRIS 313-10051	TSIVIMBININA::IRGC 69890-1	tropical japonica	Madagascar	GS3-Hap1	T	T	C	G	A	A	C		G	C	G	G	G	G	C	A	A	A	A	T	C	C	A	C	G	T	C	G	G	G	G	T	G	G	T	C	C	A	A	T	T	G	G	A	T
IRIS 313-10289	ARAURE 1::IRGC 116956-1	indica	Venezuela	GS3-Hap1	T	T	C	G	A	A	C		G	C	G	G	G	G	C	A	A	A	A	T	C	C	A	C	G	T	C	G	G	G	G	T	G	G	T	C	C	A	A	T	T	G	G	A	T
IRIS 313-10290	ELONI::IRGC 116980-1	indica	Surinam	GS3-Hap1	T	T	C	G	A	A	C		G	C	G	G	G	G	C	A	A	A	A	T	C	C	A	C	G	T	C	G	G	G	G	T	G	G	T	C	C	A	A	T	T	G	G	A	T
IRIS 313-10300	CT 9506-18-7-1T-2::IRGC 116973-1	indica admix	Colombia	GS3-Hap1	T	T	C	G	A	A	C		G	C	G	G	G	G	C	A	A	A	A	T	C	C	A	C	G	T	C	G	G	G	G	T	G	G	T	C	C	A	A	T	T	G	G	A	T
IRIS 313-10352	CT 9737-6-1-1-2-2P-M::IRGC 117330-1	indica admix	Colombia	GS3-Hap1	T	T	C	G	A	A	C		G	C	G	G	G	G	C	A	A	A	A	T	C	C	A	C	G	T	C	G	G	G	G	T	G	G	T	C	C	A	A	T	T	G	G	A	T
IRIS 313-8368	MENTIK TJERE BELUT::IRGC 18254-1	indica admix	Indonesia	GS3-Hap1	T	T	C	G	A	A	C		G	C	G	G	G	G	C	A	A	A	A	T	C	C	A	C	G	T	C	G	G	G	G	T	G	G	T	C	C	A	A	T	T	G	G	A	T
IRIS 313-8392	IR 2003-P7-7-4-2::IRGC 32671-1	indica	Philippines	GS3-Hap1	T	T	C	G	A	A	C		G	C	G	G	G	G	C	A	A	A	A	T	C	C	A	C	G	T	C	G	G	G	G	T	G	G	T	C	C	A	A	T	T	G	G	A	T
IRIS 313-8485	NAM SA GUI 19	indica	Thailand	GS3-Hap1	T	T	C	G	A	A	C		G	C	G	G	G	G	C	A	A	A	A	T	C	C	A	C	G	T	C	G	G	G	G	T	G	G	T	C	C	A	A	T	T	G	G	A	T
IRIS 313-8514	DAA MANSA::IRGC 67559-1	indica	Ghana	GS3-Hap1	T	T	C	G	A	A	C		G	C	G	G	G	G	C	A	A	A	A	T	C	C	A	C	G	T	C	G	G	G	G	T	G	G	T	C	C	A	A	T	T	G	G	A	T
IRIS 313-8616	IR 5494 (BPH 1)::IRGC 24484-1	indica	Philippines	GS3-Hap1	T	T	C	G	A	A	C		G	C	G	G	G	G	C	A	A	A	A	T	C	C	A	C	G	T	C	G	G	G	G	T	G	G	T	C	C	A	A	T	T	G	G	A	T
IRIS 313-8674	HAWM KRUA::IRGC 64333-1	indica	Thailand	GS3-Hap1	T	T	C	G	A	A	C		G	C	G	G	G	G	C	A	A	A	A	T	C	C	A	C	G	T	C	G	G	G	G	T	G	G	T	C	C	A	A	T	T	G	G	A	T
IRIS 313-8679	JAO LEUANG::IRGC 65866-1	indica	Thailand	GS3-Hap1	T	T	C	G	A	A	C		G	C	G	G	G	G	C	A	A	A	A	T	C	C	A	C	G	T	C	G	G	G	G	T	G	G	T	C	C	A	A	T	T	G	G	A	T
IRIS 313-8697	YEBAWYIN::IRGC 33885-1	indica	Myanmar	GS3-Hap1	T	T	C	G	A	A	C		G	C	G	G	G	G	C	A	A	A	A	T	C	C	A	C	G	T	C	G	G	G	G	T	G	G	T	C	C	A	A	T	T	G	G	A	T
IRIS 313-8732	WP 36::IRGC 55278-1	indica	Thailand	GS3-Hap1	T	T	C	G	A	A	C		G	C	G	G	G	G	C	A	A	A	A	T	C	C	A	C	G	T	C	G	G	G	G	T	G	G	T	C	C	A	A	T	T	G	G	A	T
IRIS 313-8909	FAYA MOSHI::IRGC 69653-1	indica	Tanzania	GS3-Hap1	T	T	C	G	A	A	C		G	C	G	G	G	G	C	A	A	A	A	T	C	C	A	C	G	T	C	G	G	G	G	T	G	G	T	C	C	A	A	T	T	G	G	A	T
IRIS 313-8930	MUKKALA BAZAL::IRGC 77279-1	indica	Bangladesh	GS3-Hap1	T	T	C	G	A	A	C		G	C	G	G	G	G	C	A	A	A	A	T	C	C	A	C	G	T	C	G	G	G	G	T	G	G	T	C	C	A	A	T	T	G	G	A	T
IRIS 313-8967	ARC 12576::IRGC 22163-1	indica admix	India	GS3-Hap1	T	T	C	G	A	A	C		G	C	G	G	G	G	C	A	A	A	A	T	C	C	A	C	G	T	C	G	G	G	G	T	G	G	T	C	C	A	A	T	T	G	G	A	T
IRIS 313-9006	LONG KHI KRAI::IRGC 64490-1	indica	Thailand	GS3-Hap1	T	T	C	G	A	A	C		G	C	G	G	G	G	C	A	A	A	A	T	C	C	A	C	G	T	C	G	G	G	G	T	G	G	T	C	C	A	A	T	T	G	G	A	T
IRIS 313-9017	PING SHAN TA TSWEN KU::IRGC 1563-1	indica admix	China	GS3-Hap1	T	T	C	G	A	A	C		G	C	G	G	G	G	C	A	A	A	A	T	C	C	A	C	G	T	C	G	G	G	G	T	G	G	T	C	C	A	A	T	T	G	G	A	T
IRIS 313-9019	KAM PAI::IRGC 78245-1	indica	Thailand	GS3-Hap1	T	T	C	G	A	A	C		G	C	G	G	G	G	C	A	A	A	A	T	C	C	A	C	G	T	C	G	G	G	G	T	G	G	T	C	C	A	A	T	T	G	G	A	T
IRIS 313-9023	CR 60-10::IRGC 15777-1	indica admix	India	GS3-Hap1	T	T	C	G	A	A	C		G	C	G	G	G	G	C	A	A	A	A	T	C	C	A	C	G	T	C	G	G	G	G	T	G	G	T	C	C	A	A	T	T	G	G	A	T
IRIS 313-9066	AUS 177::IRGC 29009-1	indica	Bangladesh	GS3-Hap1	T	T	C	G	A	A	C		G	C	G	G	G	G	C	A	A	A	A	T	C	C	A	C	G	T	C	G	G	G	G	T	G	G	T	C	C	A	A	T	T	G	G	A	T
IRIS 313-9115	LEUANG YAI 29-12-2::IRGC 881-1	indica	Thailand	GS3-Hap1	T	T	C	G	A	A	C		G	C	G	G	G	G	C	A	A	A	A	T	C	C	A	C	G	T	C	G	G	G	G	T	G	G	T	C	C	A	A	T	T	G	G	A	T
IRIS 313-9116	LEUANG YAI 2 B 72::IRGC 882-1	indica	Thailand	GS3-Hap1	T	T	C	G	A	A	C		G	C	G	G	G	G	C	A	A	A	A	T	C	C	A	C	G	T	C	G	G	G	G	T	G	G	T	C	C	A	A	T	T	G	G	A	T
IRIS 313-9119	LEUANG YAI 29-12-46::IRGC 24397-1	indica	Thailand	GS3-Hap1	T	T	C	G	A	A	C		G	C	G	G	G	G	C	A	A	A	A	T	C	C	A	C	G	T	C	G	G	G	G	T	G	G	T	C	C	A	A	T	T	G	G	A	T
IRIS 313-9123	LEUANG GLIANG::IRGC 71271-1	tropical japonica	Thailand	GS3-Hap1	T	T	C	G	A	A	C		G	C	G	G	G	G	C	A	A	A	A	T	C	C	A	C	G	T	C	G	G	G	G	T	G	G	T	C	C	A	A	T	T	G	G	A	T
IRIS 313-9182	KHAO MON::IRGC 60764-1	indica admix	Myanmar	GS3-Hap1	T	T	C	G	A	A	C		G	C	G	G	G	G	C	A	A	A	A	T	C	C	A	C	G	T	C	G	G	G	G	T	G	G	T	C	C	A	A	T	T	G	G	A	T
IRIS 313-9198	KHAO PONG AEV::IRGC 29820-1	indica	Lao People's Democratic Republic	GS3-Hap1	T	T	C	G	A	A	C		G	C	G	G	G	G	C	A	A	A	A	T	C	C	A	C	G	T	C	G	G	G	G	T	G	G	T	C	C	A	A	T	T	G	G	A	T
IRIS 313-9286	LEUANG TAWNG SOOK::IRGC 24394-1	indica	Thailand	GS3-Hap1	T	T	C	G	A	A	C		G	C	G	G	G	G	C	A	A	A	A	T	C	C	A	C	G	T	C	G	G	G	G	T	G	G	T	C	C	A	A	T	T	G	G	A	T
IRIS 313-9357	HAM 48::IRGC 29740-1	indica	Thailand	GS3-Hap1	T	T	C	G	A	A	C		G	C	G	G	G	G	C	A	A	A	A	T	C	C	A	C	G	T	C	G	G	G	G	T	G	G	T	C	C	A	A	T	T	G	G	A	T
IRIS 313-9533	DUD KUNING::IRGC 44-1	indica	Indonesia	GS3-Hap1	T	T	C	G	A	A	C		G	C	G	G	G	G	C	A	A	A	A	T	C	C	A	C	G	T	C	G	G	G	G	T	G	G	T	C	C	A	A	T	T	G	G	A	T
IRIS 313-9551	BENGALY MORIMO::IRGC 10976-1	indica	Madagascar	GS3-Hap1	T	T	C	G	A	A	C		G	C	G	G	G	G	C	A	A	A	A	T	C	C	A	C	G	T	C	G	G	G	G	T	G	G	T	C	C	A	A	T	T	G	G	A	T
IRIS 313-9566	RP 9-4::IRGC 39735-1	indica	India	GS3-Hap1	T	T	C	G	A	A	C		G	C	G	G	G	G	C	A	A	A	A	T	C	C	A	C	G	T	C	G	G	G	G	T	G	G	T	C	C	A	A	T	T	G	G	A	T
IRIS 313-9570	NX 3533::IRGC 63796-1	indica admix	China	GS3-Hap1	T	T	C	G	A	A	C		G	C	G	G	G	G	C	A	A	A	A	T	C	C	A	C	G	T	C	G	G	G	G	T	G	G	T	C	C	A	A	T	T	G	G	A	T
IRIS 313-9574	B 78-S81::IRGC 58415-1	indica admix	Brunei Darussalam	GS3-Hap1	T	T	C	G	A	A	C		G	C	G	G	G	G	C	A	A	A	A	T	C	C	A	C	G	T	C	G	G	G	G	T	G	G	T	C	C	A	A	T	T	G	G	A	T
IRIS 313-9600	E LONG MAH::IRGC 47946-1	indica admix	Thailand	GS3-Hap1	T	T	C	G	A	A	C		G	C	G	G	G	G	C	A	A	A	A	T	C	C	A	C	G	T	C	G	G	G	G	T	G	G	T	C	C	A	A	T	T	G	G	A	T
IRIS 313-9602	HTA 22::IRGC 45827-1	indica admix	Thailand	GS3-Hap1	T	T	C	G	A	A	C		G	C	G	G	G	G	C	A	A	A	A	T	C	C	A	C	G	T	C	G	G	G	G	T	G	G	T	C	C	A	A	T	T	G	G	A	T
IRIS 313-9623	PESAGRO 102::IRGC 78703-1	indica admix	Brazil	GS3-Hap1	T	T	C	G	A	A	C		G	C	G	G	G	G	C	A	A	A	A	T	C	C	A	C	G	T	C	G	G	G	G	T	G	G	T	C	C	A	A	T	T	G	G	A	T
IRIS 313-9709	MAKALIOKA::IRGC 376-1	indica	Madagascar	GS3-Hap1	T	T	C	G	A	A	C		G	C	G	G	G	G	C	A	A	A	A	T	C	C	A	C	G	T	C	G	G	G	G	T	G	G	T	C	C	A	A	T	T	G	G	A	T
IRIS 313-9767	CI 9445::IRGC 2081-1	indica admix	USA	GS3-Hap1	T	T	C	G	A	A	C		G	C	G	G	G	G	C	A	A	A	A	T	C	C	A	C	G	T	C	G	G	G	G	T	G	G	T	C	C	A	A	T	T	G	G	A	T
IRIS 313-9841	SML AWINI::IRGC 13391-1	indica admix	Surinam	GS3-Hap1	T	T	C	G	A	A	C		G	C	G	G	G	G	C	A	A	A	A	T	C	C	A	C	G	T	C	G	G	G	G	T	G	G	T	C	C	A	A	T	T	G	G	A	T
IRIS 313-9898	QUERO ASSAN::IRGC 28860-1	indica	Portugal	GS3-Hap1	T	T	C	G	A	A	C		G	C	G	G	G	G	C	A	A	A	A	T	C	C	A	C	G	T	C	G	G	G	G	T	G	G	T	C	C	A	A	T	T	G	G	A	T
IRIS 313-9953	BAMOA A 75::IRGC 51101-1	indica admix	Mexico	GS3-Hap1	T	T	C	G	A	A	C		G	C	G	G	G	G	C	A	A	A	A	T	C	C	A	C	G	T	C	G	G	G	G	T	G	G	T	C	C	A	A	T	T	G	G	A	T
IRIS 313-9966	CICA 9::IRGC 53079-1	indica	Colombia	GS3-Hap1	T	T	C	G	A	A	C		G	C	G	G	G	G	C	A	A	A	A	T	C	C	A	C	G	T	C	G	G	G	G	T	G	G	T	C	C	A	A	T	T	G	G	A	T
IRIS 313-9968	KULA KARUPPAN::IRGC 55328-1	indica admix	Sri Lanka	GS3-Hap1	T	T	C	G	A	A	C		G	C	G	G	G	G	C	A	A	A	A	T	C	C	A	C	G	T	C	G	G	G	G	T	G	G	T	C	C	A	A	T	T	G	G	A	T
IRIS 313-10001	C 662083::IRGC 62101-1	indica	Taiwan	GS3-Hap1	T	T	C	G	A	A	C		G	C	G	G	G	G	C	A	A	A	A	T	C	C	A	C	G	T	C	G	G	G	G	T	G	G	T	C	C	A	A	T	T	G	G	A	T
IRIS 313-10035	RIZ TYPE SORGHO::IRGC 69015-1	indica	Madagascar	GS3-Hap1	T	T	C	G	A	A	C		G	C	G	G	G	G	C	A	A	A	A	T	C	C	A	C	G	T	C	G	G	G	G	T	G	G	T	C	C	A	A	T	T	G	G	A	T
IRIS 313-10048	MOVE (MOKOLE)::IRGC 69739-1	indica admix	Benin	GS3-Hap1	T	T	C	G	A	A	C		G	C	G	G	G	G	C	A	A	A	A	T	C	C	A	C	G	T	C	G	G	G	G	T	G	G	T	C	C	A	A	T	T	G	G	A	T
IRIS 313-10054	TOC 5430::IRGC 70487-1	indica admix	Panama	GS3-Hap1	T	T	C	G	A	A	C		G	C	G	G	G	G	C	A	A	A	A	T	C	C	A	C	G	T	C	G	G	G	G	T	G	G	T	C	C	A	A	T	T	G	G	A	T
IRIS 313-10113	EX FOILAEIN (NAPUTO)::IRGC 81675-1	indica admix	Mozambique	GS3-Hap1	T	T	C	G	A	A	C		G	C	G	G	G	G	C	A	A	A	A	T	C	C	A	C	G	T	C	G	G	G	G	T	G	G	T	C	C	A	A	T	T	G	G	A	T
IRIS 313-10147	RD 19::IRGC 39174-1	indica	Thailand	GS3-Hap1	T	T	C	G	A	A	C		G	C	G	G	G	G	C	A	A	A	A	T	C	C	A	C	G	T	C	G	G	G	G	T	G	G	T	C	C	A	A	T	T	G	G	A	T
IRIS 313-10151	RD 15::IRGC 47705-1	indica	Thailand	GS3-Hap1	T	T	C	G	A	A	C		G	C	G	G	G	G	C	A	A	A	A	T	C	C	A	C	G	T	C	G	G	G	G	T	G	G	T	C	C	A	A	T	T	G	G	A	T
IRIS 313-10171	YA NONG ZAO 4::IRGC 63908-1	indica	China	GS3-Hap1	T	T	C	G	A	A	C		G	C	G	G	G	G	C	A	A	A	A	T	C	C	A	C	G	T	C	G	G	G	G	T	G	G	T	C	C	A	A	T	T	G	G	A	T
IRIS 313-10234	PSBRC 50::IRGC 99706-1	indica	Philippines	GS3-Hap1	T	T	C	G	A	A	C		G	C	G	G	G	G	C	A	A	A	A	T	C	C	A	C	G	T	C	G	G	G	G	T	G	G	T	C	C	A	A	T	T	G	G	A	T
IRIS 313-10235	PSBRC 68::IRGC 99711-1	indica admix	Philippines	GS3-Hap1	T	T	C	G	A	A	C		G	C	G	G	G	G	C	A	A	A	A	T	C	C	A	C	G	T	C	G	G	G	G	T	G	G	T	C	C	A	A	T	T	G	G	A	T
IRIS 313-10247	AMISTAD 82::IRGC 116954-1	indica	Cuba	GS3-Hap1	T	T	C	G	A	A	C		G	C	G	G	G	G	C	A	A	A	A	T	C	C	A	C	G	T	C	G	G	G	G	T	G	G	T	C	C	A	A	T	T	G	G	A	T
IRIS 313-10260	CEA 3::IRGC 116965-1	indica admix	Paraguay	GS3-Hap1	T	T	C	G	A	A	C		G	C	G	G	G	G	C	A	A	A	A	T	C	C	A	C	G	T	C	G	G	G	G	T	G	G	T	C	C	A	A	T	T	G	G	A	T
IRIS 313-10263	CUYAMEL 3820::IRGC 116975-1	indica admix	Mexico	GS3-Hap1	T	T	C	G	A	A	C		G	C	G	G	G	G	C	A	A	A	A	T	C	C	A	C	G	T	C	G	G	G	G	T	G	G	T	C	C	A	A	T	T	G	G	A	T
IRIS 313-10275	ICTA MOTAGUA::IRGC 116995-1	indica admix	Guatemala	GS3-Hap1	T	T	C	G	A	A	C		G	C	G	G	G	G	C	A	A	A	A	T	C	C	A	C	G	T	C	G	G	G	G	T	G	G	T	C	C	A	A	T	T	G	G	A	T
IRIS 313-10301	IRGA 959-1-2-2F-4-1-4A-6-CA-6X::IRGC 117006-1	indica admix	Brazil	GS3-Hap1	T	T	C	G	A	A	C		G	C	G	G	G	G	C	A	A	A	A	T	C	C	A	C	G	T	C	G	G	G	G	T	G	G	T	C	C	A	A	T	T	G	G	A	T
IRIS 313-10307	INIAP 6::IRGC 117002-1	indica admix	Ecuador	GS3-Hap1	T	T	C	G	A	A	C		G	C	G	G	G	G	C	A	A	A	A	T	C	C	A	C	G	T	C	G	G	G	G	T	G	G	T	C	C	A	A	T	T	G	G	A	T
IRIS 313-10325	CAMPONI::IRGC 116963-1	indica admix	Surinam	GS3-Hap1	T	T	C	G	A	A	C		G	C	G	G	G	G	C	A	A	A	A	T	C	C	A	C	G	T	C	G	G	G	G	T	G	G	T	C	C	A	A	T	T	G	G	A	T
IRIS 313-10336	B 6144-MR-6-0-0::IRGC 117371-1	tropical japonica	Lao People's Democratic Republic	GS3-Hap1	T	T	C	G	A	A	C		G	C	G	G	G	G	C	A	A	A	A	T	C	C	A	C	G	T	C	G	G	G	G	T	G	G	T	C	C	A	A	T	T	G	G	A	T
IRIS 313-10353	HP 3319-2WX-6-4-1-B::IRGC 117331-1	indica admix	Korea, Republic of	GS3-Hap1	T	T	C	G	A	A	C		G	C	G	G	G	G	C	A	A	A	A	T	C	C	A	C	G	T	C	G	G	G	G	T	G	G	T	C	C	A	A	T	T	G	G	A	T
IRIS 313-10385	IR 75870-5-8-5-B-1::IRGC 117297-1	indica	Philippines	GS3-Hap1	T	T	C	G	A	A	C		G	C	G	G	G	G	C	A	A	A	A	T	C	C	A	C	G	T	C	G	G	G	G	T	G	G	T	C	C	A	A	T	T	G	G	A	T
IRIS 313-10396	IR 80340-23-B-12-6-B::IRGC 117309-1	indica admix	Philippines	GS3-Hap1	T	T	C	G	A	A	C		G	C	G	G	G	G	C	A	A	A	A	T	C	C	A	C	G	T	C	G	G	G	G	T	G	G	T	C	C	A	A	T	T	G	G	A	T
IRIS 313-10401	IRGA 370-42-1-1F-C-1::IRGC 117343-1	indica	Colombia	GS3-Hap1	T	T	C	G	A	A	C		G	C	G	G	G	G	C	A	A	A	A	T	C	C	A	C	G	T	C	G	G	G	G	T	G	G	T	C	C	A	A	T	T	G	G	A	T
IRIS 313-10402	IRGA 411-1-6-1F-A::IRGC 117344-1	indica	Colombia	GS3-Hap1	T	T	C	G	A	A	C		G	C	G	G	G	G	C	A	A	A	A	T	C	C	A	C	G	T	C	G	G	G	G	T	G	G	T	C	C	A	A	T	T	G	G	A	T
IRIS 313-8315	ARC 11867::IRGC 40978-1	indica admix	India	GS3-Hap1	T	T	C	G	A	A	C		G	C	G	G	G	G	C	A	A	A	A	T	C	C	A	C	G	T	C	G	G	G	G	T	G	G	T	C	C	A	A	T	T	G	G	A	T
IRIS 313-8332	ARC 15091::IRGC 43048-1	indica admix	India	GS3-Hap1	T	T	C	G	A	A	C		G	C	G	G	G	G	C	A	A	A	A	T	C	C	A	C	G	T	C	G	G	G	G	T	G	G	T	C	C	A	A	T	T	G	G	A	T
IRIS 313-8638	Na souan::IRGC 11889-1	indica	Lao People's Democratic Republic	GS3-Hap1	T	T	C	G	A	A	C		G	C	G	G	G	G	C	A	A	A	A	T	C	C	A	C	G	T	C	G	G	G	G	T	G	G	T	C	C	A	A	T	T	G	G	A	T
IRIS 313-9409	GUMPANGAR::IRGC 71524-1	indica	Malaysia	GS3-Hap1	T	T	C	G	A	A	C		G	C	G	G	G	G	C	A	A	A	A	T	C	C	A	C	G	T	C	G	G	G	G	T	G	G	T	C	C	A	A	T	T	G	G	A	T
IRIS 313-9582	SADOK::IRGC 13334-1	indica	Malaysia	GS3-Hap1	T	T	C	G	A	A	C		G	C	G	G	G	G	C	A	A	A	A	T	C	C	A	C	G	T	C	G	G	G	G	T	G	G	T	C	C	A	A	T	T	G	G	A	T
IRIS 313-10109	EX EBOKOZURU::IRGC 79912-1	indica	Nigeria	GS3-Hap1	T	T	C	G	A	A	C		G	C	G	G	G	G	C	A	A	A	A	T	C	C	A	C	G	T	C	G	G	G	G	T	G	G	T	C	C	A	A	T	T	G	G	A	T
IRIS 313-10287	UQUIHUA::IRGC 117037-1	indica	Peru	GS3-Hap1	T	T	C	G	A	A	C		G	C	G	G	G	G	C	A	A	A	A	T	C	C	A	C	G	T	C	G	G	G	G	T	G	G	T	C	C	A	A	T	T	G	G	A	T
IRIS 313-10318	RUSTIC::IRGC 117026-1	indica admix	Guyana	GS3-Hap1	T	T	C	G	A	A	C		G	C	G	G	G	G	C	A	A	A	A	T	C	C	A	C	G	T	C	G	G	G	G	T	G	G	T	C	C	A	A	T	T	G	G	A	T
IRIS 313-10355	IR 31142-14-1-1-3-1-1-2::IRGC 117378-1	indica admix	Philippines	GS3-Hap1	T	T	C	G	A	A	C		G	C	G	G	G	G	C	A	A	A	A	T	C	C	A	C	G	T	C	G	G	G	G	T	G	G	T	C	C	A	A	T	T	G	G	A	T
IRIS 313-10371	IR 67518-B-11-1-B::IRGC 117380-1	indica admix	Philippines	GS3-Hap1	T	T	C	G	A	A	C		G	C	G	G	G	G	C	A	A	A	A	T	C	C	A	C	G	T	C	G	G	G	G	T	G	G	T	C	C	A	A	T	T	G	G	A	T
IRIS 313-8466	CHAW GAM PRUED::IRGC 71103-1	indica	Thailand	GS3-Hap1	T	T	C	G	A	A	C		G	C	G	G	G	G	C	A	A	A	A	T	C	C	A	C	G	T	C	G	G	G	G	T	G	G	T	C	C	A	A	T	T	G	G	A	T
IRIS 313-8591	SIAM ER 32::IRGC 13917-1	indica	Malaysia	GS3-Hap1	T	T	C	G	A	A	C		G	C	G	G	G	G	C	A	A	A	A	T	C	C	A	C	G	T	C	G	G	G	G	T	G	G	T	C	C	A	A	T	T	G	G	A	T
IRIS 313-8608	SI HAO NDURIA::IRGC 66649-1	indica	Indonesia	GS3-Hap1	T	T	C	G	A	A	C		G	C	G	G	G	G	C	A	A	A	A	T	C	C	A	C	G	T	C	G	G	G	G	T	G	G	T	C	C	A	A	T	T	G	G	A	T
IRIS 313-8722	HAWM TOONG::IRGC 48007-1	indica	Thailand	GS3-Hap1	T	T	C	G	A	A	C		G	C	G	G	G	G	C	A	A	A	A	T	C	C	A	C	G	T	C	G	G	G	G	T	G	G	T	C	C	A	A	T	T	G	G	A	T
IRIS 313-8785	LEUANG AWN::IRGC 48257-1	indica	Thailand	GS3-Hap1	T	T	C	G	A	A	C		G	C	G	G	G	G	C	A	A	A	A	T	C	C	A	C	G	T	C	G	G	G	G	T	G	G	T	C	C	A	A	T	T	G	G	A	T
IRIS 313-9005	TJERE SUGI::IRGC 16650-1	indica	Indonesia	GS3-Hap1	T	T	C	G	A	A	C		G	C	G	G	G	G	C	A	A	A	A	T	C	C	A	C	G	T	C	G	G	G	G	T	G	G	T	C	C	A	A	T	T	G	G	A	T
IRIS 313-9049	PATNAI 31-675::IRGC 38145-1	indica	Bangladesh	GS3-Hap1	T	T	C	G	A	A	C		G	C	G	G	G	G	C	A	A	A	A	T	C	C	A	C	G	T	C	G	G	G	G	T	G	G	T	C	C	A	A	T	T	G	G	A	T
IRIS 313-9102	MANUS::IRGC 71570-1	indica	Malaysia	GS3-Hap1	T	T	C	G	A	A	C		G	C	G	G	G	G	C	A	A	A	A	T	C	C	A	C	G	T	C	G	G	G	G	T	G	G	T	C	C	A	A	T	T	G	G	A	T
IRIS 313-9288	TONG MAH::IRGC 65577-1	indica	Thailand	GS3-Hap1	T	T	C	G	A	A	C		G	C	G	G	G	G	C	A	A	A	A	T	C	C	A	C	G	T	C	G	G	G	G	T	G	G	T	C	C	A	A	T	T	G	G	A	T
IRIS 313-10220	EPEAL 102::IRGC 78698-1	indica admix	Brazil	GS3-Hap1	T	T	C	G	A	A	C		G	C	G	G	G	G	C	A	A	A	A	T	C	C	A	C	G	T	C	G	G	G	G	T	G	G	T	C	C	A	A	T	T	G	G	A	T
IRIS 313-10257	ALTAMIRA 9::IRGC 116953-1	indica admix	Nicaragua	GS3-Hap1	T	T	C	G	A	A	C		G	C	G	G	G	G	C	A	A	A	A	T	C	C	A	C	G	T	C	G	G	G	G	T	G	G	T	C	C	A	A	T	T	G	G	A	T
IRIS 313-10268	FONAIAP 2::IRGC 116985-1	indica admix	Venezuela	GS3-Hap1	T	T	C	G	A	A	C		G	C	G	G	G	G	C	A	A	A	A	T	C	C	A	C	G	T	C	G	G	G	G	T	G	G	T	C	C	A	A	T	T	G	G	A	T
IRIS 313-10332	B 4414 F-MR-6-3::IRGC 117310-1	indica admix	Indonesia	GS3-Hap1	T	T	C	G	A	A	C		G	C	G	G	G	G	C	A	A	A	A	T	C	C	A	C	G	T	C	G	G	G	G	T	G	G	T	C	C	A	A	T	T	G	G	A	T
IRIS 313-10340	BR 4973-34-6-6::IRGC 117317-1	indica admix	Bangladesh	GS3-Hap1	T	T	C	G	A	A	C		G	C	G	G	G	G	C	A	A	A	A	T	C	C	A	C	G	T	C	G	G	G	G	T	G	G	T	C	C	A	A	T	T	G	G	A	T
IRIS 313-10357	IR 52718-B-B-6-B-B-1-1::IRGC 117334-1	indica admix	Philippines	GS3-Hap1	T	T	C	G	A	A	C		G	C	G	G	G	G	C	A	A	A	A	T	C	C	A	C	G	T	C	G	G	G	G	T	G	G	T	C	C	A	A	T	T	G	G	A	T
IRIS 313-10392	IR 77390-1-6-4-19-1-B::IRGC 117303-1	indica	Philippines	GS3-Hap1	T	T	C	G	A	A	C		G	C	G	G	G	G	C	A	A	A	A	T	C	C	A	C	G	T	C	G	G	G	G	T	G	G	T	C	C	A	A	T	T	G	G	A	T
IRIS 313-10398	IRGA 318-11-9-2A::IRGC 117340-1	indica	Colombia	GS3-Hap1	T	T	C	G	A	A	C		G	C	G	G	G	G	C	A	A	A	A	T	C	C	A	C	G	T	C	G	G	G	G	T	G	G	T	C	C	A	A	T	T	G	G	A	T
IRIS 313-10422	WAR 87-7-A10-2-B-B-B-1::IRGC 117362-1	indica admix	Sierra Leone	GS3-Hap1	T	T	C	G	A	A	C		G	C	G	G	G	G	C	A	A	A	A	T	C	C	A	C	G	T	C	G	G	G	G	T	G	G	T	C	C	A	A	T	T	G	G	A	T
IRIS 313-8923	CALIFORNIA BELLE::IRGC 66836-1	tropical japonica	USA	GS3-Hap1	T	T	C	G	A	A	C		G	C	G	G	G	G	C	A	A	A	A	T	C	C	A	C	G	T	C	G	G	G	G	T	G	G	T	C	C	A	A	T	T	G	G	A	T
IRIS 313-9978	IRAT 118::IRGC 55785-1	aro	Madagascar	GS3-Hap1	T	T	C	G	A	A	C		G	C	G	G	G	G	C	A	A	A	A	T	C	C	A	C	G	T	C	G	G	G	G	T	G	G	T	C	C	A	A	T	T	G	G	A	T
IRIS 313-8669	CALROSE 76::IRGC 34275-1	japonica admix	USA	GS3-Hap1	T	T	C	G	A	A	C		G	C	G	G	G	G	C	A	A	A	A	T	C	C	A	C	G	T	C	G	G	G	G	T	G	G	T	C	C	A	A	T	T	G	G	A	T
IRIS 313-9193	EAN 4 C 1::IRGC 26016-1	japonica admix	Brazil	GS3-Hap1	T	T	C	G	A	A	C		G	C	G	G	G	G	C	A	A	A	A	T	C	C	A	C	G	T	C	G	G	G	G	T	G	G	T	C	C	A	A	T	T	G	G	A	T
IRIS 313-10014	SANT ANDREA::IRGC 65732-1	temperate japonica	Italy	GS3-Hap1	T	T	C	G	A	A	C		G	C	G	G	G	G	C	A	A	A	A	T	C	C	A	C	G	T	C	G	G	G	G	T	G	G	T	C	C	A	A	T	T	G	G	A	T
IRIS 313-10084	SENIA::IRGC 74582-1	temperate japonica	Spain	GS3-Hap1	T	T	C	G	A	A	C		G	C	G	G	G	G	C	A	A	A	A	T	C	C	A	C	G	T	C	G	G	G	G	T	G	G	T	C	C	A	A	T	T	G	G	A	T
IRIS 313-10119	GITANO::IRGC 82424-1	japonica admix	Italy	GS3-Hap1	T	T	C	G	A	A	C		G	C	G	G	G	G	C	A	A	A	A	T	C	C	A	C	G	T	C	G	G	G	G	T	G	G	T	C	C	A	A	T	T	G	G	A	T
IRIS 313-10242	H 305-84::IRGC 116988-1	temperate japonica	Hungary	GS3-Hap1	T	T	C	G	A	A	C		G	C	G	G	G	G	C	A	A	A	A	T	C	C	A	C	G	T	C	G	G	G	G	T	G	G	T	C	C	A	A	T	T	G	G	A	T
IRIS 313-8277	K 2 C 14::IRGC 68549-1	tropical japonica	Cote d'Ivoire	GS3-Hap1	T	T	C	G	A	A	C		G	C	G	G	G	G	C	A	A	A	A	T	C	C	A	C	G	T	C	G	G	G	G	T	G	G	T	C	C	A	A	T	T	G	G	A	T
IRIS 313-8285	KATY::IRGC 77140-1	tropical japonica	USA	GS3-Hap1	T	T	C	G	A	A	C		G	C	G	G	G	G	C	A	A	A	A	T	C	C	A	C	G	T	C	G	G	G	G	T	G	G	T	C	C	A	A	T	T	G	G	A	T
IRIS 313-8339	BOND::IRGC 66755-1	tropical japonica	USA	GS3-Hap1	T	T	C	G	A	A	C		G	C	G	G	G	G	C	A	A	A	A	T	C	C	A	C	G	T	C	G	G	G	G	T	G	G	T	C	C	A	A	T	T	G	G	A	T
IRIS 313-8434	TEBONNET::IRGC 66760-1	tropical japonica	USA	GS3-Hap1	T	T	C	G	A	A	C		G	C	G	G	G	G	C	A	A	A	A	T	C	C	A	C	G	T	C	G	G	G	G	T	G	G	T	C	C	A	A	T	T	G	G	A	T
IRIS 313-8519	MANDASHERPO::IRGC 64913-1	tropical japonica	Bhutan	GS3-Hap1	T	T	C	G	A	A	C		G	C	G	G	G	G	C	A	A	A	A	T	C	C	A	C	G	T	C	G	G	G	G	T	G	G	T	C	C	A	A	T	T	G	G	A	T
IRIS 313-8768	MOROFIN::IRGC 56698-1	tropical japonica	Cote d'Ivoire	GS3-Hap1	T	T	C	G	A	A	C		G	C	G	G	G	G	C	A	A	A	A	T	C	C	A	C	G	T	C	G	G	G	G	T	G	G	T	C	C	A	A	T	T	G	G	A	T
IRIS 313-8778	SUP BLUE ROSE::IRGC 1739-1	tropical japonica	USA	GS3-Hap1	T	T	C	G	A	A	C		G	C	G	G	G	G	C	A	A	A	A	T	C	C	A	C	G	T	C	G	G	G	G	T	G	G	T	C	C	A	A	T	T	G	G	A	T
IRIS 313-8894	LEKATAN::IRGC 71554-1	tropical japonica	Malaysia	GS3-Hap1	T	T	C	G	A	A	C		G	C	G	G	G	G	C	A	A	A	A	T	C	C	A	C	G	T	C	G	G	G	G	T	G	G	T	C	C	A	A	T	T	G	G	A	T
IRIS 313-9129	LAYANDABU::IRGC 25214-1	tropical japonica	Indonesia	GS3-Hap1	T	T	C	G	A	A	C		G	C	G	G	G	G	C	A	A	A	A	T	C	C	A	C	G	T	C	G	G	G	G	T	G	G	T	C	C	A	A	T	T	G	G	A	T
IRIS 313-9375	PULUTAN::IRGC 71596-1	tropical japonica	Malaysia	GS3-Hap1	T	T	C	G	A	A	C		G	C	G	G	G	G	C	A	A	A	A	T	C	C	A	C	G	T	C	G	G	G	G	T	G	G	T	C	C	A	A	T	T	G	G	A	T
IRIS 313-9452	B 505 A 1-28-7-1-2::IRGC 6741-1	tropical japonica	USA	GS3-Hap1	T	T	C	G	A	A	C		G	C	G	G	G	G	C	A	A	A	A	T	C	C	A	C	G	T	C	G	G	G	G	T	G	G	T	C	C	A	A	T	T	G	G	A	T
IRIS 313-9691	SIFARASI::IRGC 66644-1	tropical japonica	Indonesia	GS3-Hap1	T	T	C	G	A	A	C		G	C	G	G	G	G	C	A	A	A	A	T	C	C	A	C	G	T	C	G	G	G	G	T	G	G	T	C	C	A	A	T	T	G	G	A	T
IRIS 313-9851	GOGOWIERIE::IRGC 14791-1	tropical japonica	Surinam	GS3-Hap1	T	T	C	G	A	A	C		G	C	G	G	G	G	C	A	A	A	A	T	C	C	A	C	G	T	C	G	G	G	G	T	G	G	T	C	C	A	A	T	T	G	G	A	T
IRIS 313-9980	FORTUNA INIA::IRGC 55865-1	japonica admix	Argentina	GS3-Hap1	T	T	C	G	A	A	C		G	C	G	G	G	G	C	A	A	A	A	T	C	C	A	C	G	T	C	G	G	G	G	T	G	G	T	C	C	A	A	T	T	G	G	A	T
IRIS 313-10062	REA::IRGC 73031-1	tropical japonica	Greece	GS3-Hap1	T	T	C	G	A	A	C		G	C	G	G	G	G	C	A	A	A	A	T	C	C	A	C	G	T	C	G	G	G	G	T	G	G	T	C	C	A	A	T	T	G	G	A	T
IRIS 313-10176	NAM ROO::IRGC 66996-1	tropical japonica	Thailand	GS3-Hap1	T	T	C	G	A	A	C		G	C	G	G	G	G	C	A	A	A	A	T	C	C	A	C	G	T	C	G	G	G	G	T	G	G	T	C	C	A	A	T	T	G	G	A	T
IRIS 313-8323	REXARK ROGUE::IRGC 1972-1	tropical japonica	USA	GS3-Hap1	T	T	C	G	A	A	C		G	C	G	G	G	G	C	A	A	A	A	T	C	C	A	C	G	T	C	G	G	G	G	T	G	G	T	C	C	A	A	T	T	G	G	A	T
IRIS 313-8436	PIKTO MAMAS::IRGC 18487-1	tropical japonica	Indonesia	GS3-Hap1	T	T	C	G	A	A	C		G	C	G	G	G	G	C	A	A	A	A	T	C	C	A	C	G	T	C	G	G	G	G	T	G	G	T	C	C	A	A	T	T	G	G	A	T
IRIS 313-8439	KENDINGA 5 (H)::IRGC 60310-1	tropical japonica	Malaysia	GS3-Hap1	T	T	C	G	A	A	C		G	C	G	G	G	G	C	A	A	A	A	T	C	C	A	C	G	T	C	G	G	G	G	T	G	G	T	C	C	A	A	T	T	G	G	A	T
IRIS 313-8572	ONOY::IRGC 55418-1	tropical japonica	Philippines	GS3-Hap1	T	T	C	G	A	A	C		G	C	G	G	G	G	C	A	A	A	A	T	C	C	A	C	G	T	C	G	G	G	G	T	G	G	T	C	C	A	A	T	T	G	G	A	T
IRIS 313-8627	PRELUDE::IRGC 1790-1	tropical japonica	USA	GS3-Hap1	T	T	C	G	A	A	C		G	C	G	G	G	G	C	A	A	A	A	T	C	C	A	C	G	T	C	G	G	G	G	T	G	G	T	C	C	A	A	T	T	G	G	A	T
IRIS 313-8658	CP 231::IRGC 34018-1	japonica admix	USA	GS3-Hap1	T	T	C	G	A	A	C		G	C	G	G	G	G	C	A	A	A	A	T	C	C	A	C	G	T	C	G	G	G	G	T	G	G	T	C	C	A	A	T	T	G	G	A	T
IRIS 313-8694	TRES MESES::IRGC 6464-1	tropical japonica	Brazil	GS3-Hap1	T	T	C	G	A	A	C		G	C	G	G	G	G	C	A	A	A	A	T	C	C	A	C	G	T	C	G	G	G	G	T	G	G	T	C	C	A	A	T	T	G	G	A	T
IRIS 313-8803	TEXAS PATNA::IRGC 1797-1	tropical japonica	USA	GS3-Hap1	T	T	C	G	A	A	C		G	C	G	G	G	G	C	A	A	A	A	T	C	C	A	C	G	T	C	G	G	G	G	T	G	G	T	C	C	A	A	T	T	G	G	A	T
IRIS 313-8431	BOCAO::IRGC 50384-1	tropical japonica	Philippines	GS3-Hap1	T	T	C	G	A	A	C		G	C	G	G	G	G	C	A	A	A	A	T	C	C	A	C	G	T	C	G	G	G	G	T	G	G	T	C	C	A	A	T	T	G	G	A	T
IRIS 313-8687	KEREN FENHO::IRGC 56735-1	tropical japonica	Guinea-Bissau	GS3-Hap1	T	T	C	G	A	A	C		G	C	G	G	G	G	C	A	A	A	A	T	C	C	A	C	G	T	C	G	G	G	G	T	G	G	T	C	C	A	A	T	T	G	G	A	T
IRIS 313-9742	LOHAMBITRO::IRGC 69857-1	tropical japonica	Madagascar	GS3-Hap1	T	T	C	G	A	A	C		G	C	G	G	G	G	C	A	A	A	A	T	C	C	A	C	G	T	C	G	G	G	G	T	G	G	T	C	C	A	A	T	T	G	G	A	T
IRIS 313-10327	CAROLINO BLANCO::IRGC 117249-1	tropical japonica		GS3-Hap1	T	T	C	G	A	A	C		G	C	G	G	G	G	C	A	A	A	A	T	C	C	A	C	G	T	C	G	G	G	G	T	G	G	T	C	C	A	A	T	T	G	G	A	T
IRIS 313-8205	SALVO::GERVEX 1672-C1	japonica admix		GS3-Hap1	T	T	C	G	A	A	C		G	C	G	G	G	G	C	A	A	A	A	T	C	C	A	C	G	T	C	G	G	G	G	T	G	G	T	C	C	A	A	T	T	G	G	A	T
IRIS 313-8134	S 102/2::GERVEX 1251-C1	temperate japonica		GS3-Hap1	T	T	C	G	A	A	C		G	C	G	G	G	G	C	A	A	A	A	T	C	C	A	C	G	T	C	G	G	G	G	T	G	G	T	C	C	A	A	T	T	G	G	A	T
IRIS 313-8209	ALEXANDROS::GERVEX 1678-C1	tropical japonica		GS3-Hap1	T	T	C	G	A	A	C		G	C	G	G	G	G	C	A	A	A	A	T	C	C	A	C	G	T	C	G	G	G	G	T	G	G	T	C	C	A	A	T	T	G	G	A	T
IRIS 313-8114	FAISCA::GERVEX 900-C1	temperate japonica		GS3-Hap1	T	T	C	G	A	A	C		G	C	G	G	G	G	C	A	A	A	A	T	C	C	A	C	G	T	C	G	G	G	G	T	G	G	T	C	C	A	A	T	T	G	G	A	T
IRIS 313-8214	MELAS::GERVEX 1684-C1	japonica admix		GS3-Hap1	T	T	C	G	A	A	C		G	C	G	G	G	G	C	A	A	A	A	T	C	C	A	C	G	T	C	G	G	G	G	T	G	G	T	C	C	A	A	T	T	G	G	A	T
IRIS 313-8186	JACINTO::GERVEX 1653-C1	tropical japonica		GS3-Hap1	T	T	C	G	A	A	C		G	C	G	G	G	G	C	A	A	A	A	T	C	C	A	C	G	T	C	G	G	G	G	T	G	G	T	C	C	A	A	T	T	G	G	A	T
IRIS 313-8074	GOOLARAH::GERVEX 500-C1	tropical japonica		GS3-Hap1	T	T	C	G	A	A	C		G	C	G	G	G	G	C	A	A	A	A	T	C	C	A	C	G	T	C	G	G	G	G	T	G	G	T	C	C	A	A	T	T	G	G	A	T
IRIS 313-8053	RUBIDIO::GERVEX 146-C1	japonica admix		GS3-Hap1	T	T	C	G	A	A	C		G	C	G	G	G	G	C	A	A	A	A	T	C	C	A	C	G	T	C	G	G	G	G	T	G	G	T	C	C	A	A	T	T	G	G	A	T
IRIS 313-8065	SAMBA::GERVEX 186-C1	tropical japonica		GS3-Hap1	T	T	C	G	A	A	C		G	C	G	G	G	G	C	A	A	A	A	T	C	C	A	C	G	T	C	G	G	G	G	T	G	G	T	C	C	A	A	T	T	G	G	A	T
IRIS 313-8052	SMERALDO::GERVEX 138-C1	temperate japonica		GS3-Hap1	T	T	C	G	A	A	C		G	C	G	G	G	G	C	A	A	A	A	T	C	C	A	C	G	T	C	G	G	G	G	T	G	G	T	C	C	A	A	T	T	G	G	A	T
IRIS 313-8136	SAFARI::GERVEX 1256-C1	temperate japonica		GS3-Hap1	T	T	C	G	A	A	C		G	C	G	G	G	G	C	A	A	A	A	T	C	C	A	C	G	T	C	G	G	G	G	T	G	G	T	C	C	A	A	T	T	G	G	A	T
IRIS 313-8095	SHSS 53::GERVEX 550-C1	temperate japonica		GS3-Hap1	T	T	C	G	A	A	C		G	C	G	G	G	G	C	A	A	A	A	T	C	C	A	C	G	T	C	G	G	G	G	T	G	G	T	C	C	A	A	T	T	G	G	A	T
IRIS 313-8076	PELDE::GERVEX 502-C1	tropical japonica		GS3-Hap1	T	T	C	G	A	A	C		G	C	G	G	G	G	C	A	A	A	A	T	C	C	A	C	G	T	C	G	G	G	G	T	G	G	T	C	C	A	A	T	T	G	G	A	T
IRIS 313-8200	OPALE::GERVEX 1667-C1	temperate japonica		GS3-Hap1	T	T	C	G	A	A	C		G	C	G	G	G	G	C	A	A	A	A	T	C	C	A	C	G	T	C	G	G	G	G	T	G	G	T	C	C	A	A	T	T	G	G	A	T
IRIS 313-8121	MESTRE::GERVEX 1082-C1	japonica admix		GS3-Hap1	T	T	C	G	A	A	C		G	C	G	G	G	G	C	A	A	A	A	T	C	C	A	C	G	T	C	G	G	G	G	T	G	G	T	C	C	A	A	T	T	G	G	A	T
IRIS 313-8046	PLUS::GERVEX 122-C1	tropical japonica		GS3-Hap1	T	T	C	G	A	A	C		G	C	G	G	G	G	C	A	A	A	A	T	C	C	A	C	G	T	C	G	G	G	G	T	G	G	T	C	C	A	A	T	T	G	G	A	T
IRIS 313-8049	LORD::GERVEX 127-C1	japonica admix		GS3-Hap1	T	T	C	G	A	A	C		G	C	G	G	G	G	C	A	A	A	A	T	C	C	A	C	G	T	C	G	G	G	G	T	G	G	T	C	C	A	A	T	T	G	G	A	T
IRIS 313-8041	GRALDO::GERVEX 108-C1	japonica admix		GS3-Hap1	T	T	C	G	A	A	C		G	C	G	G	G	G	C	A	A	A	A	T	C	C	A	C	G	T	C	G	G	G	G	T	G	G	T	C	C	A	A	T	T	G	G	A	T
IRIS 313-8173	A 201::GERVEX 1638-C1	tropical japonica		GS3-Hap1	T	T	C	G	A	A	C		G	C	G	G	G	G	C	A	A	A	A	T	C	C	A	C	G	T	C	G	G	G	G	T	G	G	T	C	C	A	A	T	T	G	G	A	T
IRIS 313-8171	AUZGUSTA::GERVEX 1634-C1	temperate japonica		GS3-Hap1	T	T	C	G	A	A	C		G	C	G	G	G	G	C	A	A	A	A	T	C	C	A	C	G	T	C	G	G	G	G	T	G	G	T	C	C	A	A	T	T	G	G	A	T
IRIS 313-8180	DELLMONT::GERVEX 1647-C1	tropical japonica		GS3-Hap1	T	T	C	G	A	A	C		G	C	G	G	G	G	C	A	A	A	A	T	C	C	A	C	G	T	C	G	G	G	G	T	G	G	T	C	C	A	A	T	T	G	G	A	T
IRIS 313-8075	HARRA::GERVEX 501-C1	temperate japonica		GS3-Hap1	T	T	C	G	A	A	C		G	C	G	G	G	G	C	A	A	A	A	T	C	C	A	C	G	T	C	G	G	G	G	T	G	G	T	C	C	A	A	T	T	G	G	A	T
IRIS 313-8072	CENTURY PATNA::GERVEX 477-C1	tropical japonica		GS3-Hap1	T	T	C	G	A	A	C		G	C	G	G	G	G	C	A	A	A	A	T	C	C	A	C	G	T	C	G	G	G	G	T	G	G	T	C	C	A	A	T	T	G	G	A	T
IRIS 313-8154	GIGANTE VERCELLI::GERVEX 1408-C1	japonica admix		GS3-Hap1	T	T	C	G	A	A	C		G	C	G	G	G	G	C	A	A	A	A	T	C	C	A	C	G	T	C	G	G	G	G	T	G	G	T	C	C	A	A	T	T	G	G	A	T
IRIS 313-8208	LUSITO IRRADIADO 859-85-2::GERVEX 1676-C1	temperate japonica		GS3-Hap1	T	T	C	G	A	A	C		G	C	G	G	G	G	C	A	A	A	A	T	C	C	A	C	G	T	C	G	G	G	G	T	G	G	T	C	C	A	A	T	T	G	G	A	T
IRIS 313-8184	FRAGANCE::GERVEX 1651-C1	admix		GS3-Hap1	T	T	C	G	A	A	C		G	C	G	G	G	G	C	A	A	A	A	T	C	C	A	C	G	T	C	G	G	G	G	T	G	G	T	C	C	A	A	T	T	G	G	A	T
IRIS 313-8069	ARIANA::GERVEX 396-C1	indica admix		GS3-Hap1	T	T	C	G	A	A	C		G	C	G	G	G	G	C	A	A	A	A	T	C	C	A	C	G	T	C	G	G	G	G	T	G	G	T	C	C	A	A	T	T	G	G	A	T
IRIS 313-8115	FAMILIA 181::GERVEX 901-C1	japonica admix		GS3-Hap1	T	T	C	G	A	A	C		G	C	G	G	G	G	C	A	A	A	A	T	C	C	A	C	G	T	C	G	G	G	G	T	G	G	T	C	C	A	A	T	T	G	G	A	T
IRIS 313-8027	ANSEATICO::GERVEX 67-C1	japonica admix		GS3-Hap1	T	T	C	G	A	A	C		G	C	G	G	G	G	C	A	A	A	A	T	C	C	A	C	G	T	C	G	G	G	G	T	G	G	T	C	C	A	A	T	T	G	G	A	T
IRIS 313-8096	SR 113::GERVEX 553-C1	temperate japonica		GS3-Hap1	T	T	C	G	A	A	C		G	C	G	G	G	G	C	A	A	A	A	T	C	C	A	C	G	T	C	G	G	G	G	T	G	G	T	C	C	A	A	T	T	G	G	A	T
IRIS 313-8139	SANDOCA::GERVEX 1262-C1	japonica admix		GS3-Hap1	T	T	C	G	A	A	C		G	C	G	G	G	G	C	A	A	A	A	T	C	C	A	C	G	T	C	G	G	G	G	T	G	G	T	C	C	A	A	T	T	G	G	A	T
IRIS 313-8125	PLOVDIV 22::GERVEX 1167-C1	temperate japonica		GS3-Hap1	T	T	C	G	A	A	C		G	C	G	G	G	G	C	A	A	A	A	T	C	C	A	C	G	T	C	G	G	G	G	T	G	G	T	C	C	A	A	T	T	G	G	A	T
IRIS 313-8023	RIZZOTTO 51/1::GERVEX 50-C1	japonica admix		GS3-Hap1	T	T	C	G	A	A	C		G	C	G	G	G	G	C	A	A	A	A	T	C	C	A	C	G	T	C	G	G	G	G	T	G	G	T	C	C	A	A	T	T	G	G	A	T
IRIS 313-8193	LACASSINE::GERVEX 1660-C1	tropical japonica		GS3-Hap1	T	T	C	G	A	A	C		G	C	G	G	G	G	C	A	A	A	A	T	C	C	A	C	G	T	C	G	G	G	G	T	G	G	T	C	C	A	A	T	T	G	G	A	T
IRIS 313-8202	REXMONT::GERVEX 1669-C1	tropical japonica		GS3-Hap1	T	T	C	G	A	A	C		G	C	G	G	G	G	C	A	A	A	A	T	C	C	A	C	G	T	C	G	G	G	G	T	G	G	T	C	C	A	A	T	T	G	G	A	T
IRIS 313-8143	SLAVA::GERVEX 1287-C1	japonica admix		GS3-Hap1	T	T	C	G	A	A	C		G	C	G	G	G	G	C	A	A	A	A	T	C	C	A	C	G	T	C	G	G	G	G	T	G	G	T	C	C	A	A	T	T	G	G	A	T
IRIS 313-8155	KULON::GERVEX 1473-C1	japonica admix		GS3-Hap1	T	T	C	G	A	A	C		G	C	G	G	G	G	C	A	A	A	A	T	C	C	A	C	G	T	C	G	G	G	G	T	G	G	T	C	C	A	A	T	T	G	G	A	T
IRIS 313-8037	DORELLA::GERVEX 100-C1	japonica admix		GS3-Hap1	T	T	C	G	A	A	C		G	C	G	G	G	G	C	A	A	A	A	T	C	C	A	C	G	T	C	G	G	G	G	T	G	G	T	C	C	A	A	T	T	G	G	A	T
IRIS 313-8185	GLADIO::GERVEX 1652-C1	tropical japonica		GS3-Hap1	T	T	C	G	A	A	C		G	C	G	G	G	G	C	A	A	A	A	T	C	C	A	C	G	T	C	G	G	G	G	T	G	G	T	C	C	A	A	T	T	G	G	A	T
IRIS 313-7808	WAS 173-B-B-6-2-2::C1	indica		GS3-Hap1	T	T	C	G	A	A	C		G	C	G	G	G	G	C	A	A	A	A	T	C	C	A	C	G	T	C	G	G	G	G	T	G	G	T	C	C	A	A	T	T	G	G	A	T
IRIS 313-7725	MADINIKA 1329::GERVEX 8366-C1	indica		GS3-Hap1	T	T	C	G	A	A	C		G	C	G	G	G	G	C	A	A	A	A	T	C	C	A	C	G	T	C	G	G	G	G	T	G	G	T	C	C	A	A	T	T	G	G	A	T
IRIS 313-7681	H 15-23-DA::C1	indica admix		GS3-Hap1	T	T	C	G	A	A	C		G	C	G	G	G	G	C	A	A	A	A	T	C	C	A	C	G	T	C	G	G	G	G	T	G	G	T	C	C	A	A	T	T	G	G	A	T
IRIS 313-8137	SAGRES::GERVEX 1258-C1	japonica admix		GS3-Hap1	T	T	C	G	A	A	C		G	C	G	G	G	G	C	A	A	A	A	T	C	C	A	C	G	T	C	G	G	G	G	T	G	G	T	C	C	A	A	T	T	G	G	A	T
IRIS 313-7819	WAS 203-B-B-2-4-1::C1	indica		GS3-Hap1	T	T	C	G	A	A	C		G	C	G	G	G	G	C	A	A	A	A	T	C	C	A	C	G	T	C	G	G	G	G	T	G	G	T	C	C	A	A	T	T	G	G	A	T
IRIS 313-7684	IR 1561-228-3-3::IRGC 32627-C1	indica admix	Philippines	GS3-Hap1	T	T	C	G	A	A	C		G	C	G	G	G	G	C	A	A	A	A	T	C	C	A	C	G	T	C	G	G	G	G	T	G	G	T	C	C	A	A	T	T	G	G	A	T
IRIS 313-7688	IR 22::IRGC 11356-C1	indica	Philippines	GS3-Hap1	T	T	C	G	A	A	C		G	C	G	G	G	G	C	A	A	A	A	T	C	C	A	C	G	T	C	G	G	G	G	T	G	G	T	C	C	A	A	T	T	G	G	A	T
IRIS 313-7780	SONA::IRGC 26971-C1	indica admix	India	GS3-Hap1	T	T	C	G	A	A	C		G	C	G	G	G	G	C	A	A	A	A	T	C	C	A	C	G	T	C	G	G	G	G	T	G	G	T	C	C	A	A	T	T	G	G	A	T
IRIS 313-7691	IR 28::IRGC 30411-C1	indica	Philippines	GS3-Hap1	T	T	C	G	A	A	C		G	C	G	G	G	G	C	A	A	A	A	T	C	C	A	C	G	T	C	G	G	G	G	T	G	G	T	C	C	A	A	T	T	G	G	A	T
IRIS 313-7826	WAS 33-B-B-15-1-4-5::C1	indica		GS3-Hap1	T	T	C	G	A	A	C		G	C	G	G	G	G	C	A	A	A	A	T	C	C	A	C	G	T	C	G	G	G	G	T	G	G	T	C	C	A	A	T	T	G	G	A	T
IRIS 313-7816	WAS 199-B-1-2-1::C1	indica		GS3-Hap1	T	T	C	G	A	A	C		G	C	G	G	G	G	C	A	A	A	A	T	C	C	A	C	G	T	C	G	G	G	G	T	G	G	T	C	C	A	A	T	T	G	G	A	T
IRIS 313-7807	WAS 170-B-B-1-1::C1	indica		GS3-Hap1	T	T	C	G	A	A	C		G	C	G	G	G	G	C	A	A	A	A	T	C	C	A	C	G	T	C	G	G	G	G	T	G	G	T	C	C	A	A	T	T	G	G	A	T
IRIS 313-7698	IR 57920-AC 25-2-B::C1	indica admix		GS3-Hap1	T	T	C	G	A	A	C		G	C	G	G	G	G	C	A	A	A	A	T	C	C	A	C	G	T	C	G	G	G	G	T	G	G	T	C	C	A	A	T	T	G	G	A	T
IRIS 313-7636	ADNY 11::C1	indica		GS3-Hap1	T	T	C	G	A	A	C		G	C	G	G	G	G	C	A	A	A	A	T	C	C	A	C	G	T	C	G	G	G	G	T	G	G	T	C	C	A	A	T	T	G	G	A	T
IRIS 313-7689	IR 2307-247-2-2-3::IRGC 77982-C1	indica	Philippines	GS3-Hap1	T	T	C	G	A	A	C		G	C	G	G	G	G	C	A	A	A	A	T	C	C	A	C	G	T	C	G	G	G	G	T	G	G	T	C	C	A	A	T	T	G	G	A	T
IRIS 313-7696	IR 55411-50::IRTP 16682-C1	indica admix		GS3-Hap1	T	T	C	G	A	A	C		G	C	G	G	G	G	C	A	A	A	A	T	C	C	A	C	G	T	C	G	G	G	G	T	G	G	T	C	C	A	A	T	T	G	G	A	T
IRIS 313-7654	BOUAKE 189::C1	indica		GS3-Hap1	T	T	C	G	A	A	C		G	C	G	G	G	G	C	A	A	A	A	T	C	C	A	C	G	T	C	G	G	G	G	T	G	G	T	C	C	A	A	T	T	G	G	A	T
IRIS 313-7770	SAMBALA MALO::C1	indica		GS3-Hap1	T	T	C	G	A	A	C		G	C	G	G	G	G	C	A	A	A	A	T	C	C	A	C	G	T	C	G	G	G	G	T	G	G	T	C	C	A	A	T	T	G	G	A	T
IRIS 313-7685	IR 19746-28-2-2::IRGC 78072-C1	indica	Philippines	GS3-Hap1	T	T	C	G	A	A	C		G	C	G	G	G	G	C	A	A	A	A	T	C	C	A	C	G	T	C	G	G	G	G	T	G	G	T	C	C	A	A	T	T	G	G	A	T
IRIS 313-7815	WAS 198-B-3-1-3::C1	indica		GS3-Hap1	T	T	C	G	A	A	C		G	C	G	G	G	G	C	A	A	A	A	T	C	C	A	C	G	T	C	G	G	G	G	T	G	G	T	C	C	A	A	T	T	G	G	A	T
IRIS 313-7820	WAS 206-B-B-2-2-1::C1	indica		GS3-Hap1	T	T	C	G	A	A	C		G	C	G	G	G	G	C	A	A	A	A	T	C	C	A	C	G	T	C	G	G	G	G	T	G	G	T	C	C	A	A	T	T	G	G	A	T
IRIS 313-7766	SAHEL 108::C1	indica		GS3-Hap1	T	T	C	G	A	A	C		G	C	G	G	G	G	C	A	A	A	A	T	C	C	A	C	G	T	C	G	G	G	G	T	G	G	T	C	C	A	A	T	T	G	G	A	T
IRIS 313-7664	CICA 8::C1	indica		GS3-Hap1	T	T	C	G	A	A	C		G	C	G	G	G	G	C	A	A	A	A	T	C	C	A	C	G	T	C	G	G	G	G	T	G	G	T	C	C	A	A	T	T	G	G	A	T
IRIS 313-7859	CIRAD 358::C1	tropical japonica		GS3-Hap1	T	T	C	G	A	A	C		G	C	G	G	G	G	C	A	A	A	A	T	C	C	A	C	G	T	C	G	G	G	G	T	G	G	T	C	C	A	A	T	T	G	G	A	T
IRIS 313-7911	IR 72967-12-2-3::C1	indica		GS3-Hap1	T	T	C	G	A	A	C		G	C	G	G	G	G	C	A	A	A	A	T	C	C	A	C	G	T	C	G	G	G	G	T	G	G	T	C	C	A	A	T	T	G	G	A	T
IRIS 313-8003	IR 47686-09-01-B-1::C1	tropical japonica		GS3-Hap1	T	T	C	G	A	A	C		G	C	G	G	G	G	C	A	A	A	A	T	C	C	A	C	G	T	C	G	G	G	G	T	G	G	T	C	C	A	A	T	T	G	G	A	T
IRIS 313-7838	62667::C1	tropical japonica		GS3-Hap1	T	T	C	G	A	A	C		G	C	G	G	G	G	C	A	A	A	A	T	C	C	A	C	G	T	C	G	G	G	G	T	G	G	T	C	C	A	A	T	T	G	G	A	T
IRIS 313-8011	VIETNAM 1::C1	tropical japonica		GS3-Hap1	T	T	C	G	A	A	C		G	C	G	G	G	G	C	A	A	A	A	T	C	C	A	C	G	T	C	G	G	G	G	T	G	G	T	C	C	A	A	T	T	G	G	A	T
IRIS 313-7883	GANIGI::IRGC 48698-C1	tropical japonica	Indonesia	GS3-Hap1	T	T	C	G	A	A	C		G	C	G	G	G	G	C	A	A	A	A	T	C	C	A	C	G	T	C	G	G	G	G	T	G	G	T	C	C	A	A	T	T	G	G	A	T
IRIS 313-7699	IR 57924-24::IRTP 16675-C1	indica admix		GS3-Hap1	T	T	C	G	A	A	C		G	C	G	G	G	G	C	A	A	A	A	T	C	C	A	C	G	T	C	G	G	G	G	T	G	G	T	C	C	A	A	T	T	G	G	A	T
IRIS 313-7914	IRAT 112::C1	tropical japonica		GS3-Hap1	T	T	C	G	A	A	C		G	C	G	G	G	G	C	A	A	A	A	T	C	C	A	C	G	T	C	G	G	G	G	T	G	G	T	C	C	A	A	T	T	G	G	A	T
IRIS 313-7993	VARY LAVA DE BETAFO::GERVEX 8381-C1	tropical japonica		GS3-Hap1	T	T	C	G	A	A	C		G	C	G	G	G	G	C	A	A	A	A	T	C	C	A	C	G	T	C	G	G	G	G	T	G	G	T	C	C	A	A	T	T	G	G	A	T
IRIS 313-7924	IRAT 335::C1	tropical japonica		GS3-Hap1	T	T	C	G	A	A	C		G	C	G	G	G	G	C	A	A	A	A	T	C	C	A	C	G	T	C	G	G	G	G	T	G	G	T	C	C	A	A	T	T	G	G	A	T
IRIS 313-7866	CNA 7\BO\1\1>33-13-6-1::C1	tropical japonica		GS3-Hap1	T	T	C	G	A	A	C		G	C	G	G	G	G	C	A	A	A	A	T	C	C	A	C	G	T	C	G	G	G	G	T	G	G	T	C	C	A	A	T	T	G	G	A	T
IRIS 313-7912	IRAT 104::C1	tropical japonica		GS3-Hap1	T	T	C	G	A	A	C		G	C	G	G	G	G	C	A	A	A	A	T	C	C	A	C	G	T	C	G	G	G	G	T	G	G	T	C	C	A	A	T	T	G	G	A	T
IRIS 313-7959	MITSANGANAHIJERY::GERVEX 8316-C1	tropical japonica		GS3-Hap1	T	T	C	G	A	A	C		G	C	G	G	G	G	C	A	A	A	A	T	C	C	A	C	G	T	C	G	G	G	G	T	G	G	T	C	C	A	A	T	T	G	G	A	T
IRIS 313-7795	TSIPALA MENA 626::GERVEX 5392-C1	indica		GS3-Hap1	T	T	C	G	A	A	C		G	C	G	G	G	G	C	A	A	A	A	T	C	C	A	C	G	T	C	G	G	G	G	T	G	G	T	C	C	A	A	T	T	G	G	A	T
IRIS 313-7992	VARY LAVA 90::GERVEX 8254-C1	tropical japonica		GS3-Hap1	T	T	C	G	A	A	C		G	C	G	G	G	G	C	A	A	A	A	T	C	C	A	C	G	T	C	G	G	G	G	T	G	G	T	C	C	A	A	T	T	G	G	A	T
IRIS 313-7902	IR 63380-16::C1	tropical japonica		GS3-Hap1	T	T	C	G	A	A	C		G	C	G	G	G	G	C	A	A	A	A	T	C	C	A	C	G	T	C	G	G	G	G	T	G	G	T	C	C	A	A	T	T	G	G	A	T
IRIS 313-8010	IR 71524-44-1-1::C1	tropical japonica		GS3-Hap1	T	T	C	G	A	A	C		G	C	G	G	G	G	C	A	A	A	A	T	C	C	A	C	G	T	C	G	G	G	G	T	G	G	T	C	C	A	A	T	T	G	G	A	T
IRIS 313-7994	VARY MADINIKA 3566::GERVEX 8448-C1	tropical japonica		GS3-Hap1	T	T	C	G	A	A	C		G	C	G	G	G	G	C	A	A	A	A	T	C	C	A	C	G	T	C	G	G	G	G	T	G	G	T	C	C	A	A	T	T	G	G	A	T
IRIS 313-7868	CT 13582-15-5-M::C1	tropical japonica		GS3-Hap1	T	T	C	G	A	A	C		G	C	G	G	G	G	C	A	A	A	A	T	C	C	A	C	G	T	C	G	G	G	G	T	G	G	T	C	C	A	A	T	T	G	G	A	T
IRIS 313-7909	IR 71525-19-1-1::C1	tropical japonica		GS3-Hap1	T	T	C	G	A	A	C		G	C	G	G	G	G	C	A	A	A	A	T	C	C	A	C	G	T	C	G	G	G	G	T	G	G	T	C	C	A	A	T	T	G	G	A	T
IRIS 313-8063	104 UPLA::GERVEX 167-C1	tropical japonica		GS3-Hap1	T	T	C	G	A	A	C		G	C	G	G	G	G	C	A	A	A	A	T	C	C	A	C	G	T	C	G	G	G	G	T	G	G	T	C	C	A	A	T	T	G	G	A	T
IRIS 313-8057	79 UPLA::GERVEX 154-C1	tropical japonica		GS3-Hap1	T	T	C	G	A	A	C		G	C	G	G	G	G	C	A	A	A	A	T	C	C	A	C	G	T	C	G	G	G	G	T	G	G	T	C	C	A	A	T	T	G	G	A	T
IRIS 313-8062	80 UPLA::GERVEX 164-C1	tropical japonica		GS3-Hap1	T	T	C	G	A	A	C		G	C	G	G	G	G	C	A	A	A	A	T	C	C	A	C	G	T	C	G	G	G	G	T	G	G	T	C	C	A	A	T	T	G	G	A	T
IRIS 313-8058	91 UPLA::GERVEX 155-C1	tropical japonica		GS3-Hap1	T	T	C	G	A	A	C		G	C	G	G	G	G	C	A	A	A	A	T	C	C	A	C	G	T	C	G	G	G	G	T	G	G	T	C	C	A	A	T	T	G	G	A	T
IRIS 313-7719	KOGONI 91-1::C1	indica admix		GS3-Hap1	T	T	C	G	A	A	C		G	C	G	G	G	G	C	A	A	A	A	T	C	C	A	C	G	T	C	G	G	G	G	T	G	G	T	C	C	A	A	T	T	G	G	A	T
IRIS 313-8158	CT 23::GERVEX 1488-C1	japonica admix		GS3-Hap1	T	T	C	G	A	A	C		G	C	G	G	G	G	C	A	A	A	A	T	C	C	A	C	G	T	C	G	G	G	G	T	G	G	T	C	C	A	A	T	T	G	G	A	T
IRIS 313-8159	CT 36::GERVEX 1489-C1	japonica admix		GS3-Hap1	T	T	C	G	A	A	C		G	C	G	G	G	G	C	A	A	A	A	T	C	C	A	C	G	T	C	G	G	G	G	T	G	G	T	C	C	A	A	T	T	G	G	A	T
IRIS 313-8167	DELTA::GERVEX 1519-C1	japonica admix		GS3-Hap1	T	T	C	G	A	A	C		G	C	G	G	G	G	C	A	A	A	A	T	C	C	A	C	G	T	C	G	G	G	G	T	G	G	T	C	C	A	A	T	T	G	G	A	T
IRIS 313-7620	GAMBIAKA::GERVEX 7920-C1	indica		GS3-Hap1	T	T	C	G	A	A	C		G	C	G	G	G	G	C	A	A	A	A	T	C	C	A	C	G	T	C	G	G	G	G	T	G	G	T	C	C	A	A	T	T	G	G	A	T
IRIS 313-7809	WAS 174-B-3-5::C1	indica admix		GS3-Hap1	T	T	C	G	A	A	C		G	C	G	G	G	G	C	A	A	A	A	T	C	C	A	C	G	T	C	G	G	G	G	T	G	G	T	C	C	A	A	T	T	G	G	A	T
IRIS 313-8213	GRAAL::GERVEX 1682-C1	tropical japonica		GS3-Hap1	T	T	C	G	A	A	C		G	C	G	G	G	G	C	A	A	A	A	T	C	C	A	C	G	T	C	G	G	G	G	T	G	G	T	C	C	A	A	T	T	G	G	A	T
IRIS 313-8170	MEJANES 2::GERVEX 1560-C1	japonica admix		GS3-Hap1	T	T	C	G	A	A	C		G	C	G	G	G	G	C	A	A	A	A	T	C	C	A	C	G	T	C	G	G	G	G	T	G	G	T	C	C	A	A	T	T	G	G	A	T
IRIS 313-11431	C 166-135::IRGC 50633-1	indica	Philippines	GS3-Hap1	T	T	C	G	A	A	C		G	C	G	G	G	G	C	A	A	A	A	T	C	C	A	C	G	T	C	G	G	G	G	T	G	G	T	C	C	A	A	T	T	G	G	A	T
IRIS 313-11436	SAKAZELE (538)::IRGC 50880-1	tropical japonica	Cote d'Ivoire	GS3-Hap1	T	T	C	G	A	A	C		G	C	G	G	G	G	C	A	A	A	A	T	C	C	A	C	G	T	C	G	G	G	G	T	G	G	T	C	C	A	A	T	T	G	G	A	T
IRIS 313-11437	CAMPECHE A 79::IRGC 51102-1	indica	Mexico	GS3-Hap1	T	T	C	G	A	A	C		G	C	G	G	G	G	C	A	A	A	A	T	C	C	A	C	G	T	C	G	G	G	G	T	G	G	T	C	C	A	A	T	T	G	G	A	T
IRIS 313-11438	ZACATEPEC A 79::IRGC 51116-1	indica admix	Mexico	GS3-Hap1	T	T	C	G	A	A	C		G	C	G	G	G	G	C	A	A	A	A	T	C	C	A	C	G	T	C	G	G	G	G	T	G	G	T	C	C	A	A	T	T	G	G	A	T
IRIS 313-8215	MERLE::GERVEX 1685-C1	indica admix		GS3-Hap1	T	T	C	G	A	A	C		G	C	G	G	G	G	C	A	A	A	A	T	C	C	A	C	G	T	C	G	G	G	G	T	G	G	T	C	C	A	A	T	T	G	G	A	T
IRIS 313-11439	NIRA PRIETO::IRGC 51145-1	tropical japonica	Cuba	GS3-Hap1	T	T	C	G	A	A	C		G	C	G	G	G	G	C	A	A	A	A	T	C	C	A	C	G	T	C	G	G	G	G	T	G	G	T	C	C	A	A	T	T	G	G	A	T
IRIS 313-11441	NALA::IRGC 51247-1	tropical japonica	Philippines	GS3-Hap1	T	T	C	G	A	A	C		G	C	G	G	G	G	C	A	A	A	A	T	C	C	A	C	G	T	C	G	G	G	G	T	G	G	T	C	C	A	A	T	T	G	G	A	T
IRIS 313-11464	CARAWI::IRGC 52887-1	tropical japonica	Philippines	GS3-Hap1	T	T	C	G	A	A	C		G	C	G	G	G	G	C	A	A	A	A	T	C	C	A	C	G	T	C	G	G	G	G	T	G	G	T	C	C	A	A	T	T	G	G	A	T
IRIS 313-11467	MACAPAGAL::IRGC 52927-1	indica	Philippines	GS3-Hap1	T	T	C	G	A	A	C		G	C	G	G	G	G	C	A	A	A	A	T	C	C	A	C	G	T	C	G	G	G	G	T	G	G	T	C	C	A	A	T	T	G	G	A	T
IRIS 313-11471	CULALANSI::IRGC 53109-1	indica admix	Philippines	GS3-Hap1	T	T	C	G	A	A	C		G	C	G	G	G	G	C	A	A	A	A	T	C	C	A	C	G	T	C	G	G	G	G	T	G	G	T	C	C	A	A	T	T	G	G	A	T
IRIS 313-11479	VANKALI::IRGC 53339-1	tropical japonica	India	GS3-Hap1	T	T	C	G	A	A	C		G	C	G	G	G	G	C	A	A	A	A	T	C	C	A	C	G	T	C	G	G	G	G	T	G	G	T	C	C	A	A	T	T	G	G	A	T
IRIS 313-11496	BALU PRIA::IRGC 54158-1	tropical japonica	Indonesia	GS3-Hap1	T	T	C	G	A	A	C		G	C	G	G	G	G	C	A	A	A	A	T	C	C	A	C	G	T	C	G	G	G	G	T	G	G	T	C	C	A	A	T	T	G	G	A	T
IRIS 313-11498	PADI HEDENG (REKET HEDENG)::IRGC 54266-1	tropical japonica	Indonesia	GS3-Hap1	T	T	C	G	A	A	C		G	C	G	G	G	G	C	A	A	A	A	T	C	C	A	C	G	T	C	G	G	G	G	T	G	G	T	C	C	A	A	T	T	G	G	A	T
IRIS 313-11500	SKK::IRGC 54356-1	indica	Indonesia	GS3-Hap1	T	T	C	G	A	A	C		G	C	G	G	G	G	C	A	A	A	A	T	C	C	A	C	G	T	C	G	G	G	G	T	G	G	T	C	C	A	A	T	T	G	G	A	T
IRIS 313-11508	PAWNG AEW 1::IRGC 55263-1	indica	Thailand	GS3-Hap1	T	T	C	G	A	A	C		G	C	G	G	G	G	C	A	A	A	A	T	C	C	A	C	G	T	C	G	G	G	G	T	G	G	T	C	C	A	A	T	T	G	G	A	T
IRIS 313-11510	A 69-1::IRGC 55305-1	indica admix	Sri Lanka	GS3-Hap1	T	T	C	G	A	A	C		G	C	G	G	G	G	C	A	A	A	A	T	C	C	A	C	G	T	C	G	G	G	G	T	G	G	T	C	C	A	A	T	T	G	G	A	T
IRIS 313-11526	FOSSA (GBE)::IRGC 56767-1	tropical japonica	Cote d'Ivoire	GS3-Hap1	T	T	C	G	A	A	C		G	C	G	G	G	G	C	A	A	A	A	T	C	C	A	C	G	T	C	G	G	G	G	T	G	G	T	C	C	A	A	T	T	G	G	A	T
IRIS 313-11539	SP 6 (WC 836)::IRGC 57602-1	tropical japonica		GS3-Hap1	T	T	C	G	A	A	C		G	C	G	G	G	G	C	A	A	A	A	T	C	C	A	C	G	T	C	G	G	G	G	T	G	G	T	C	C	A	A	T	T	G	G	A	T
IRIS 313-11515	BKN BR 1031-78-5-4::IRGC 55927-1	indica admix		GS3-Hap1	T	T	C	G	A	A	C		G	C	G	G	G	G	C	A	A	A	A	T	C	C	A	C	G	T	C	G	G	G	G	T	G	G	T	C	C	A	A	T	T	G	G	A	T
IRIS 313-11547	SHWE SABA::IRGC 58206-1	indica admix	Myanmar	GS3-Hap1	T	T	C	G	A	A	C		G	C	G	G	G	G	C	A	A	A	A	T	C	C	A	C	G	T	C	G	G	G	G	T	G	G	T	C	C	A	A	T	T	G	G	A	T
IRIS 313-11516	IR 3839-1::IRGC 55946-1	indica admix	Philippines	GS3-Hap1	T	T	C	G	A	A	C		G	C	G	G	G	G	C	A	A	A	A	T	C	C	A	C	G	T	C	G	G	G	G	T	G	G	T	C	C	A	A	T	T	G	G	A	T
IRIS 313-11623	KAO SONG HAI::IRGC 61827-1	tropical japonica	China	GS3-Hap1	T	T	C	G	A	A	C		G	C	G	G	G	G	C	A	A	A	A	T	C	C	A	C	G	T	C	G	G	G	G	T	G	G	T	C	C	A	A	T	T	G	G	A	T
IRIS 313-11643	NCS 603 B::IRGC 62377-1	indica	India	GS3-Hap1	T	T	C	G	A	A	C		G	C	G	G	G	G	C	A	A	A	A	T	C	C	A	C	G	T	C	G	G	G	G	T	G	G	T	C	C	A	A	T	T	G	G	A	T
IRIS 313-11646	NCS 771 A::IRGC 62483-1	indica	India	GS3-Hap1	T	T	C	G	A	A	C		G	C	G	G	G	G	C	A	A	A	A	T	C	C	A	C	G	T	C	G	G	G	G	T	G	G	T	C	C	A	A	T	T	G	G	A	T
IRIS 313-11656	B 3913 B 16-20 ST 28::IRGC 63099-1	indica admix	Indonesia	GS3-Hap1	T	T	C	G	A	A	C		G	C	G	G	G	G	C	A	A	A	A	T	C	C	A	C	G	T	C	G	G	G	G	T	G	G	T	C	C	A	A	T	T	G	G	A	T
IRIS 313-11659	TOBOHUN::IRGC 63433-1	tropical japonica	Sierra Leone	GS3-Hap1	T	T	C	G	A	A	C		G	C	G	G	G	G	C	A	A	A	A	T	C	C	A	C	G	T	C	G	G	G	G	T	G	G	T	C	C	A	A	T	T	G	G	A	T
IRIS 313-11660	WULE DASIMA::IRGC 63450-1	tropical japonica	Liberia	GS3-Hap1	T	T	C	G	A	A	C		G	C	G	G	G	G	C	A	A	A	A	T	C	C	A	C	G	T	C	G	G	G	G	T	G	G	T	C	C	A	A	T	T	G	G	A	T
IRIS 313-11661	91-382::IRGC 63464-1	temperate japonica	Bhutan	GS3-Hap1	T	T	C	G	A	A	C		G	C	G	G	G	G	C	A	A	A	A	T	C	C	A	C	G	T	C	G	G	G	G	T	G	G	T	C	C	A	A	T	T	G	G	A	T
IRIS 313-11611	YAH YAW::IRGC 61359-1	tropical japonica	Thailand	GS3-Hap1	T	T	C	G	A	A	C		G	C	G	G	G	G	C	A	A	A	A	T	C	C	A	C	G	T	C	G	G	G	G	T	G	G	T	C	C	A	A	T	T	G	G	A	T
IRIS 313-11665	JIN HUA 258::IRGC 63670-1	indica	China	GS3-Hap1	T	T	C	G	A	A	C		G	C	G	G	G	G	C	A	A	A	A	T	C	C	A	C	G	T	C	G	G	G	G	T	G	G	T	C	C	A	A	T	T	G	G	A	T
IRIS 313-11673	BURI BURING::IRGC 64174-1	tropical japonica	Philippines	GS3-Hap1	T	T	C	G	A	A	C		G	C	G	G	G	G	C	A	A	A	A	T	C	C	A	C	G	T	C	G	G	G	G	T	G	G	T	C	C	A	A	T	T	G	G	A	T
IRIS 313-11674	BEUA KAE::IRGC 64221-1	indica	Thailand	GS3-Hap1	T	T	C	G	A	A	C		G	C	G	G	G	G	C	A	A	A	A	T	C	C	A	C	G	T	C	G	G	G	G	T	G	G	T	C	C	A	A	T	T	G	G	A	T
IRIS 313-11676	E MOOM::IRGC 64291-1	indica	Thailand	GS3-Hap1	T	T	C	G	A	A	C		G	C	G	G	G	G	C	A	A	A	A	T	C	C	A	C	G	T	C	G	G	G	G	T	G	G	T	C	C	A	A	T	T	G	G	A	T
IRIS 313-11677	E NAWN KHAO::IRGC 64293-1	indica	Thailand	GS3-Hap1	T	T	C	G	A	A	C		G	C	G	G	G	G	C	A	A	A	A	T	C	C	A	C	G	T	C	G	G	G	G	T	G	G	T	C	C	A	A	T	T	G	G	A	T
IRIS 313-11678	E PLUAK::IRGC 64297-1	indica	Thailand	GS3-Hap1	T	T	C	G	A	A	C		G	C	G	G	G	G	C	A	A	A	A	T	C	C	A	C	G	T	C	G	G	G	G	T	G	G	T	C	C	A	A	T	T	G	G	A	T
IRIS 313-11679	GASET BOW::IRGC 64316-1	indica	Thailand	GS3-Hap1	T	T	C	G	A	A	C		G	C	G	G	G	G	C	A	A	A	A	T	C	C	A	C	G	T	C	G	G	G	G	T	G	G	T	C	C	A	A	T	T	G	G	A	T
IRIS 313-11680	KHAO BUN MI::IRGC 64366-2	indica	Thailand	GS3-Hap1	T	T	C	G	A	A	C		G	C	G	G	G	G	C	A	A	A	A	T	C	C	A	C	G	T	C	G	G	G	G	T	G	G	T	C	C	A	A	T	T	G	G	A	T
IRIS 313-11684	OB CHUEY::IRGC 64568-1	indica	Thailand	GS3-Hap1	T	T	C	G	A	A	C		G	C	G	G	G	G	C	A	A	A	A	T	C	C	A	C	G	T	C	G	G	G	G	T	G	G	T	C	C	A	A	T	T	G	G	A	T
IRIS 313-11685	PLAWNG SAENG::IRGC 64595-1	indica	Thailand	GS3-Hap1	T	T	C	G	A	A	C		G	C	G	G	G	G	C	A	A	A	A	T	C	C	A	C	G	T	C	G	G	G	G	T	G	G	T	C	C	A	A	T	T	G	G	A	T
IRIS 313-11686	QUAHNG LUANG::IRGC 64609-2	indica	Thailand	GS3-Hap1	T	T	C	G	A	A	C		G	C	G	G	G	G	C	A	A	A	A	T	C	C	A	C	G	T	C	G	G	G	G	T	G	G	T	C	C	A	A	T	T	G	G	A	T
IRIS 313-11687	SA GAE::IRGC 64613-1	indica	Thailand	GS3-Hap1	T	T	C	G	A	A	C		G	C	G	G	G	G	C	A	A	A	A	T	C	C	A	C	G	T	C	G	G	G	G	T	G	G	T	C	C	A	A	T	T	G	G	A	T
IRIS 313-11708	KHAO YAI GUANG::IRGC 65972-1	indica	Thailand	GS3-Hap1	T	T	C	G	A	A	C		G	C	G	G	G	G	C	A	A	A	A	T	C	C	A	C	G	T	C	G	G	G	G	T	G	G	T	C	C	A	A	T	T	G	G	A	T
IRIS 313-11710	LEUANG MAI::IRGC 66019-2	indica	Thailand	GS3-Hap1	T	T	C	G	A	A	C		G	C	G	G	G	G	C	A	A	A	A	T	C	C	A	C	G	T	C	G	G	G	G	T	G	G	T	C	C	A	A	T	T	G	G	A	T
IRIS 313-11711	RAI MAHK MEUANG::IRGC 66154-1	indica	Thailand	GS3-Hap1	T	T	C	G	A	A	C		G	C	G	G	G	G	C	A	A	A	A	T	C	C	A	C	G	T	C	G	G	G	G	T	G	G	T	C	C	A	A	T	T	G	G	A	T
IRIS 313-11714	CHAMPION::IRGC 66327-1	indica admix	Guyana	GS3-Hap1	T	T	C	G	A	A	C		G	C	G	G	G	G	C	A	A	A	A	T	C	C	A	C	G	T	C	G	G	G	G	T	G	G	T	C	C	A	A	T	T	G	G	A	T
IRIS 313-11716	SOSSOKA::IRGC 66478-1	indica	Guinea	GS3-Hap1	T	T	C	G	A	A	C		G	C	G	G	G	G	C	A	A	A	A	T	C	C	A	C	G	T	C	G	G	G	G	T	G	G	T	C	C	A	A	T	T	G	G	A	T
IRIS 313-11717	JATI MANI::IRGC 66565-1	indica admix	Indonesia	GS3-Hap1	T	T	C	G	A	A	C		G	C	G	G	G	G	C	A	A	A	A	T	C	C	A	C	G	T	C	G	G	G	G	T	G	G	T	C	C	A	A	T	T	G	G	A	T
IRIS 313-11700	DAW NOK KAEN::IRGC 65548-1	indica	Thailand	GS3-Hap1	T	T	C	G	A	A	C		G	C	G	G	G	G	C	A	A	A	A	T	C	C	A	C	G	T	C	G	G	G	G	T	G	G	T	C	C	A	A	T	T	G	G	A	T
IRIS 313-11720	DAW 85::IRGC 66704-1	indica	Thailand	GS3-Hap1	T	T	C	G	A	A	C		G	C	G	G	G	G	C	A	A	A	A	T	C	C	A	C	G	T	C	G	G	G	G	T	G	G	T	C	C	A	A	T	T	G	G	A	T
IRIS 313-11723	DISSIGBE::IRGC 66916-1	indica	Guinea	GS3-Hap1	T	T	C	G	A	A	C		G	C	G	G	G	G	C	A	A	A	A	T	C	C	A	C	G	T	C	G	G	G	G	T	G	G	T	C	C	A	A	T	T	G	G	A	T
IRIS 313-11728	LUO SI ZHAN::IRGC 67211-1	indica	China	GS3-Hap1	T	T	C	G	A	A	C		G	C	G	G	G	G	C	A	A	A	A	T	C	C	A	C	G	T	C	G	G	G	G	T	G	G	T	C	C	A	A	T	T	G	G	A	T
IRIS 313-11731	QING TAI AI::IRGC 67273-1	indica admix	China	GS3-Hap1	T	T	C	G	A	A	C		G	C	G	G	G	G	C	A	A	A	A	T	C	C	A	C	G	T	C	G	G	G	G	T	G	G	T	C	C	A	A	T	T	G	G	A	T
IRIS 313-11739	NAKPUI::IRGC 67594-1	tropical japonica	Ghana	GS3-Hap1	T	T	C	G	A	A	C		G	C	G	G	G	G	C	A	A	A	A	T	C	C	A	C	G	T	C	G	G	G	G	T	G	G	T	C	C	A	A	T	T	G	G	A	T
IRIS 313-11754	AMBOHIMANDAY::IRGC 68330-1	admix	Madagascar	GS3-Hap1	T	T	C	G	A	A	C		G	C	G	G	G	G	C	A	A	A	A	T	C	C	A	C	G	T	C	G	G	G	G	T	G	G	T	C	C	A	A	T	T	G	G	A	T
IRIS 313-11755	A 2-257::IRGC 68342-1	tropical japonica	Liberia	GS3-Hap1	T	T	C	G	A	A	C		G	C	G	G	G	G	C	A	A	A	A	T	C	C	A	C	G	T	C	G	G	G	G	T	G	G	T	C	C	A	A	T	T	G	G	A	T
IRIS 313-11756	BENGALI VAKAHANA 1448::IRGC 68370-1	tropical japonica	Madagascar	GS3-Hap1	T	T	C	G	A	A	C		G	C	G	G	G	G	C	A	A	A	A	T	C	C	A	C	G	T	C	G	G	G	G	T	G	G	T	C	C	A	A	T	T	G	G	A	T
IRIS 313-11759	K 2 C 45::IRGC 68552-1	tropical japonica	Cote d'Ivoire	GS3-Hap1	T	T	C	G	A	A	C		G	C	G	G	G	G	C	A	A	A	A	T	C	C	A	C	G	T	C	G	G	G	G	T	G	G	T	C	C	A	A	T	T	G	G	A	T
IRIS 313-11760	MENAHARA 505::IRGC 68709-1	indica	Madagascar	GS3-Hap1	T	T	C	G	A	A	C		G	C	G	G	G	G	C	A	A	A	A	T	C	C	A	C	G	T	C	G	G	G	G	T	G	G	T	C	C	A	A	T	T	G	G	A	T
IRIS 313-11763	PJ 110::IRGC 68981-1	indica admix	Cameroon	GS3-Hap1	T	T	C	G	A	A	C		G	C	G	G	G	G	C	A	A	A	A	T	C	C	A	C	G	T	C	G	G	G	G	T	G	G	T	C	C	A	A	T	T	G	G	A	T
IRIS 313-11767	VARY LAVA DE BOLOGNE::IRGC 69101-1	admix	Madagascar	GS3-Hap1	T	T	C	G	A	A	C		G	C	G	G	G	G	C	A	A	A	A	T	C	C	A	C	G	T	C	G	G	G	G	T	G	G	T	C	C	A	A	T	T	G	G	A	T
IRIS 313-11705	DAWK PUD KHAO::IRGC 65808-1	indica	Thailand	GS3-Hap1	T	T	C	G	A	A	C		G	C	G	G	G	G	C	A	A	A	A	T	C	C	A	C	G	T	C	G	G	G	G	T	G	G	T	C	C	A	A	T	T	G	G	A	T
IRIS 313-11782	MALAGASY::IRGC 69717-1	indica	Zambia	GS3-Hap1	T	T	C	G	A	A	C		G	C	G	G	G	G	C	A	A	A	A	T	C	C	A	C	G	T	C	G	G	G	G	T	G	G	T	C	C	A	A	T	T	G	G	A	T
IRIS 313-11786	N'YA NOFF::IRGC 69749-1	indica	Gambia	GS3-Hap1	T	T	C	G	A	A	C		G	C	G	G	G	G	C	A	A	A	A	T	C	C	A	C	G	T	C	G	G	G	G	T	G	G	T	C	C	A	A	T	T	G	G	A	T
IRIS 313-11789	SABORAMANDALOAFO::IRGC 69875-1	indica	Madagascar	GS3-Hap1	T	T	C	G	A	A	C		G	C	G	G	G	G	C	A	A	A	A	T	C	C	A	C	G	T	C	G	G	G	G	T	G	G	T	C	C	A	A	T	T	G	G	A	T
IRIS 313-11801	FAN WU::IRGC 70245-1	indica admix	China	GS3-Hap1	T	T	C	G	A	A	C		G	C	G	G	G	G	C	A	A	A	A	T	C	C	A	C	G	T	C	G	G	G	G	T	G	G	T	C	C	A	A	T	T	G	G	A	T
IRIS 313-11807	R 582::IRGC 70504-1	indica admix	Colombia	GS3-Hap1	T	T	C	G	A	A	C		G	C	G	G	G	G	C	A	A	A	A	T	C	C	A	C	G	T	C	G	G	G	G	T	G	G	T	C	C	A	A	T	T	G	G	A	T
IRIS 313-11810	PULURE::IRGC 70647-1	indica	Kenya	GS3-Hap1	T	T	C	G	A	A	C		G	C	G	G	G	G	C	A	A	A	A	T	C	C	A	C	G	T	C	G	G	G	G	T	G	G	T	C	C	A	A	T	T	G	G	A	T
IRIS 313-11812	ASFALA::IRGC 70650-1	indica	Kenya	GS3-Hap1	T	T	C	G	A	A	C		G	C	G	G	G	G	C	A	A	A	A	T	C	C	A	C	G	T	C	G	G	G	G	T	G	G	T	C	C	A	A	T	T	G	G	A	T
IRIS 313-11813	ZERO::IRGC 70707-2	indica	Kenya	GS3-Hap1	T	T	C	G	A	A	C		G	C	G	G	G	G	C	A	A	A	A	T	C	C	A	C	G	T	C	G	G	G	G	T	G	G	T	C	C	A	A	T	T	G	G	A	T
IRIS 313-11815	MOSHI::IRGC 70730-1	indica	Kenya	GS3-Hap1	T	T	C	G	A	A	C		G	C	G	G	G	G	C	A	A	A	A	T	C	C	A	C	G	T	C	G	G	G	G	T	G	G	T	C	C	A	A	T	T	G	G	A	T
IRIS 313-11819	PADINTHUMA::IRGC 70762-2	indica	Myanmar	GS3-Hap1	T	T	C	G	A	A	C		G	C	G	G	G	G	C	A	A	A	A	T	C	C	A	C	G	T	C	G	G	G	G	T	G	G	T	C	C	A	A	T	T	G	G	A	T
IRIS 313-11820	PAKISTANHMWE::IRGC 70763-1	indica	Myanmar	GS3-Hap1	T	T	C	G	A	A	C		G	C	G	G	G	G	C	A	A	A	A	T	C	C	A	C	G	T	C	G	G	G	G	T	G	G	T	C	C	A	A	T	T	G	G	A	T
IRIS 313-11794	TSIPALA MENAHAR::IRGC 69979-1	indica	Madagascar	GS3-Hap1	T	T	C	G	A	A	C		G	C	G	G	G	G	C	A	A	A	A	T	C	C	A	C	G	T	C	G	G	G	G	T	G	G	T	C	C	A	A	T	T	G	G	A	T
IRIS 313-11836	KHAO KO RAOH::IRGC 71208-1	indica	Thailand	GS3-Hap1	T	T	C	G	A	A	C		G	C	G	G	G	G	C	A	A	A	A	T	C	C	A	C	G	T	C	G	G	G	G	T	G	G	T	C	C	A	A	T	T	G	G	A	T
IRIS 313-11837	KHAO NAHNG PRUNG::IRGC 71220-1	indica	Thailand	GS3-Hap1	T	T	C	G	A	A	C		G	C	G	G	G	G	C	A	A	A	A	T	C	C	A	C	G	T	C	G	G	G	G	T	G	G	T	C	C	A	A	T	T	G	G	A	T
IRIS 313-11839	MUAY::IRGC 71318-1	indica	Thailand	GS3-Hap1	T	T	C	G	A	A	C		G	C	G	G	G	G	C	A	A	A	A	T	C	C	A	C	G	T	C	G	G	G	G	T	G	G	T	C	C	A	A	T	T	G	G	A	T
IRIS 313-11841	NIAW NARAI::IRGC 71353-1	indica	Thailand	GS3-Hap1	T	T	C	G	A	A	C		G	C	G	G	G	G	C	A	A	A	A	T	C	C	A	C	G	T	C	G	G	G	G	T	G	G	T	C	C	A	A	T	T	G	G	A	T
IRIS 313-11848	PULUT BURUNG::IRGC 71655-1	indica	Malaysia	GS3-Hap1	T	T	C	G	A	A	C		G	C	G	G	G	G	C	A	A	A	A	T	C	C	A	C	G	T	C	G	G	G	G	T	G	G	T	C	C	A	A	T	T	G	G	A	T
IRIS 313-11797	E ZI 32::IRGC 70127-1	indica	China	GS3-Hap1	T	T	C	G	A	A	C		G	C	G	G	G	G	C	A	A	A	A	T	C	C	A	C	G	T	C	G	G	G	G	T	G	G	T	C	C	A	A	T	T	G	G	A	T
IRIS 313-11798	E ZI 100::IRGC 70192-1	indica	China	GS3-Hap1	T	T	C	G	A	A	C		G	C	G	G	G	G	C	A	A	A	A	T	C	C	A	C	G	T	C	G	G	G	G	T	G	G	T	C	C	A	A	T	T	G	G	A	T
IRIS 313-11897	PHIT CHZK::IRGC 73317-1	tropical japonica	Thailand	GS3-Hap1	T	T	C	G	A	A	C		G	C	G	G	G	G	C	A	A	A	A	T	C	C	A	C	G	T	C	G	G	G	G	T	G	G	T	C	C	A	A	T	T	G	G	A	T
IRIS 313-11886	IR 4683-54-2::IRGC 72992-1	indica	Philippines	GS3-Hap1	T	T	C	G	A	A	C		G	C	G	G	G	G	C	A	A	A	A	T	C	C	A	C	G	T	C	G	G	G	G	T	G	G	T	C	C	A	A	T	T	G	G	A	T
IRIS 313-11908	DUAN SHEN ZI::IRGC 73962-1	temperate japonica	China	GS3-Hap1	T	T	C	G	A	A	C		G	C	G	G	G	G	C	A	A	A	A	T	C	C	A	C	G	T	C	G	G	G	G	T	G	G	T	C	C	A	A	T	T	G	G	A	T
IRIS 313-11914	IB 11::IRGC 74420-2	indica	Burundi	GS3-Hap1	T	T	C	G	A	A	C		G	C	G	G	G	G	C	A	A	A	A	T	C	C	A	C	G	T	C	G	G	G	G	T	G	G	T	C	C	A	A	T	T	G	G	A	T
IRIS 313-11921	KHAO GAHB BUA::IRGC 74937-1	indica	Thailand	GS3-Hap1	T	T	C	G	A	A	C		G	C	G	G	G	G	C	A	A	A	A	T	C	C	A	C	G	T	C	G	G	G	G	T	G	G	T	C	C	A	A	T	T	G	G	A	T
IRIS 313-11922	KHAO' NAN::IRGC 74981-1	tropical japonica	Thailand	GS3-Hap1	T	T	C	G	A	A	C		G	C	G	G	G	G	C	A	A	A	A	T	C	C	A	C	G	T	C	G	G	G	G	T	G	G	T	C	C	A	A	T	T	G	G	A	T
IRIS 313-11924	NAM JAM::IRGC 75069-1	tropical japonica	Thailand	GS3-Hap1	T	T	C	G	A	A	C		G	C	G	G	G	G	C	A	A	A	A	T	C	C	A	C	G	T	C	G	G	G	G	T	G	G	T	C	C	A	A	T	T	G	G	A	T
IRIS 313-11925	SAWK GAM MAH::IRGC 75159-1	indica	Thailand	GS3-Hap1	T	T	C	G	A	A	C		G	C	G	G	G	G	C	A	A	A	A	T	C	C	A	C	G	T	C	G	G	G	G	T	G	G	T	C	C	A	A	T	T	G	G	A	T
IRIS 313-11926	SI NAM PUENG::IRGC 75165-1	tropical japonica	Thailand	GS3-Hap1	T	T	C	G	A	A	C		G	C	G	G	G	G	C	A	A	A	A	T	C	C	A	C	G	T	C	G	G	G	G	T	G	G	T	C	C	A	A	T	T	G	G	A	T
IRIS 313-11927	YAH TOW::IRGC 75191-1	indica	Thailand	GS3-Hap1	T	T	C	G	A	A	C		G	C	G	G	G	G	C	A	A	A	A	T	C	C	A	C	G	T	C	G	G	G	G	T	G	G	T	C	C	A	A	T	T	G	G	A	T
IRIS 313-11930	ITA 117::IRGC 75235-1	indica	Nigeria	GS3-Hap1	T	T	C	G	A	A	C		G	C	G	G	G	G	C	A	A	A	A	T	C	C	A	C	G	T	C	G	G	G	G	T	G	G	T	C	C	A	A	T	T	G	G	A	T
IRIS 313-11932	SINDANO 3::IRGC 75279-1	indica	Kenya	GS3-Hap1	T	T	C	G	A	A	C		G	C	G	G	G	G	C	A	A	A	A	T	C	C	A	C	G	T	C	G	G	G	G	T	G	G	T	C	C	A	A	T	T	G	G	A	T
IRIS 313-11939	KAMPTI::IRGC 75626-1	indica	Burkina Faso	GS3-Hap1	T	T	C	G	A	A	C		G	C	G	G	G	G	C	A	A	A	A	T	C	C	A	C	G	T	C	G	G	G	G	T	G	G	T	C	C	A	A	T	T	G	G	A	T
IRIS 313-11941	MOUI SAMBA::IRGC 75751-1	indica	Burkina Faso	GS3-Hap1	T	T	C	G	A	A	C		G	C	G	G	G	G	C	A	A	A	A	T	C	C	A	C	G	T	C	G	G	G	G	T	G	G	T	C	C	A	A	T	T	G	G	A	T
IRIS 313-11946	BWANGA MOUI::IRGC 76262-1	tropical japonica	Burkina Faso	GS3-Hap1	T	T	C	G	A	A	C		G	C	G	G	G	G	C	A	A	A	A	T	C	C	A	C	G	T	C	G	G	G	G	T	G	G	T	C	C	A	A	T	T	G	G	A	T
IRIS 313-11958	PUANG MAHLAI KHAO::IRGC 76959-1	indica	Thailand	GS3-Hap1	T	T	C	G	A	A	C		G	C	G	G	G	G	C	A	A	A	A	T	C	C	A	C	G	T	C	G	G	G	G	T	G	G	T	C	C	A	A	T	T	G	G	A	T
IRIS 313-11960	PORONG::IRGC 76983-1	indica	Indonesia	GS3-Hap1	T	T	C	G	A	A	C		G	C	G	G	G	G	C	A	A	A	A	T	C	C	A	C	G	T	C	G	G	G	G	T	G	G	T	C	C	A	A	T	T	G	G	A	T
IRIS 313-11892	HO MOK::IRGC 73171-1	tropical japonica	Thailand	GS3-Hap1	T	T	C	G	A	A	C		G	C	G	G	G	G	C	A	A	A	A	T	C	C	A	C	G	T	C	G	G	G	G	T	G	G	T	C	C	A	A	T	T	G	G	A	T
IRIS 313-11969	SHYAMJIRA::IRGC 77522-1	indica	India	GS3-Hap1	T	T	C	G	A	A	C		G	C	G	G	G	G	C	A	A	A	A	T	C	C	A	C	G	T	C	G	G	G	G	T	G	G	T	C	C	A	A	T	T	G	G	A	T
IRIS 313-11978	IR 5657-33-2::IRGC 77992-1	indica	Philippines	GS3-Hap1	T	T	C	G	A	A	C		G	C	G	G	G	G	C	A	A	A	A	T	C	C	A	C	G	T	C	G	G	G	G	T	G	G	T	C	C	A	A	T	T	G	G	A	T
IRIS 313-11979	IR 19661-364-1-2-3::IRGC 78061-1	indica	Philippines	GS3-Hap1	T	T	C	G	A	A	C		G	C	G	G	G	G	C	A	A	A	A	T	C	C	A	C	G	T	C	G	G	G	G	T	G	G	T	C	C	A	A	T	T	G	G	A	T
IRIS 313-11991	CHON::IRGC 78776-1	indica	Lao People's Democratic Republic	GS3-Hap1	T	T	C	G	A	A	C		G	C	G	G	G	G	C	A	A	A	A	T	C	C	A	C	G	T	C	G	G	G	G	T	G	G	T	C	C	A	A	T	T	G	G	A	T
IRIS 313-11992	CHAO LAO SOUNG::IRGC 78799-1	indica	Lao People's Democratic Republic	GS3-Hap1	T	T	C	G	A	A	C		G	C	G	G	G	G	C	A	A	A	A	T	C	C	A	C	G	T	C	G	G	G	G	T	G	G	T	C	C	A	A	T	T	G	G	A	T
IRIS 313-11993	LIM MA NO MA KHIN NYUNT::IRGC 78917-1	indica admix	Myanmar	GS3-Hap1	T	T	C	G	A	A	C		G	C	G	G	G	G	C	A	A	A	A	T	C	C	A	C	G	T	C	G	G	G	G	T	G	G	T	C	C	A	A	T	T	G	G	A	T
IRIS 313-11994	KALINDIG::IRGC 78968-1	tropical japonica	Philippines	GS3-Hap1	T	T	C	G	A	A	C		G	C	G	G	G	G	C	A	A	A	A	T	C	C	A	C	G	T	C	G	G	G	G	T	G	G	T	C	C	A	A	T	T	G	G	A	T
IRIS 313-12006	PADI HANGIR::IRGC 79507-1	tropical japonica	Malaysia	GS3-Hap1	T	T	C	G	A	A	C		G	C	G	G	G	G	C	A	A	A	A	T	C	C	A	C	G	T	C	G	G	G	G	T	G	G	T	C	C	A	A	T	T	G	G	A	T
IRIS 313-12014	ADANKARU::IRGC 79842-1	indica	Nigeria	GS3-Hap1	T	T	C	G	A	A	C		G	C	G	G	G	G	C	A	A	A	A	T	C	C	A	C	G	T	C	G	G	G	G	T	G	G	T	C	C	A	A	T	T	G	G	A	T
IRIS 313-12021	ITA 131::IRGC 80025-1	tropical japonica	Nigeria	GS3-Hap1	T	T	C	G	A	A	C		G	C	G	G	G	G	C	A	A	A	A	T	C	C	A	C	G	T	C	G	G	G	G	T	G	G	T	C	C	A	A	T	T	G	G	A	T
IRIS 313-12024	TOS 9795::IRGC 80142-1	indica		GS3-Hap1	T	T	C	G	A	A	C		G	C	G	G	G	G	C	A	A	A	A	T	C	C	A	C	G	T	C	G	G	G	G	T	G	G	T	C	C	A	A	T	T	G	G	A	T
IRIS 313-12030	DELI 2::IRGC 80313-1	admix	Malaysia	GS3-Hap1	T	T	C	G	A	A	C		G	C	G	G	G	G	C	A	A	A	A	T	C	C	A	C	G	T	C	G	G	G	G	T	G	G	T	C	C	A	A	T	T	G	G	A	T
IRIS 313-11984	BLAU BLA::IRGC 78460-1	temperate japonica	Viet Nam	GS3-Hap1	T	T	C	G	A	A	C		G	C	G	G	G	G	C	A	A	A	A	T	C	C	A	C	G	T	C	G	G	G	G	T	G	G	T	C	C	A	A	T	T	G	G	A	T
IRIS 313-12051	TINOLDO MARANGRAS::IRGC 81758-1	tropical japonica	Philippines	GS3-Hap1	T	T	C	G	A	A	C		G	C	G	G	G	G	C	A	A	A	A	T	C	C	A	C	G	T	C	G	G	G	G	T	G	G	T	C	C	A	A	T	T	G	G	A	T
IRIS 313-12067	531::IRGC 82643-1	indica admix	Philippines	GS3-Hap1	T	T	C	G	A	A	C		G	C	G	G	G	G	C	A	A	A	A	T	C	C	A	C	G	T	C	G	G	G	G	T	G	G	T	C	C	A	A	T	T	G	G	A	T
IRIS 313-12068	PULUT KETAN::IRGC 82674-2	tropical japonica	Indonesia	GS3-Hap1	T	T	C	G	A	A	C		G	C	G	G	G	G	C	A	A	A	A	T	C	C	A	C	G	T	C	G	G	G	G	T	G	G	T	C	C	A	A	T	T	G	G	A	T
IRIS 313-12069	PULUT MAS::IRGC 82676-1	tropical japonica	Indonesia	GS3-Hap1	T	T	C	G	A	A	C		G	C	G	G	G	G	C	A	A	A	A	T	C	C	A	C	G	T	C	G	G	G	G	T	G	G	T	C	C	A	A	T	T	G	G	A	T
IRIS 313-12070	BABELIONG::IRGC 82688-1	tropical japonica	Malaysia	GS3-Hap1	T	T	C	G	A	A	C		G	C	G	G	G	G	C	A	A	A	A	T	C	C	A	C	G	T	C	G	G	G	G	T	G	G	T	C	C	A	A	T	T	G	G	A	T
IRIS 313-12071	NIA::IRGC 82728-1	tropical japonica	Lao People's Democratic Republic	GS3-Hap1	T	T	C	G	A	A	C		G	C	G	G	G	G	C	A	A	A	A	T	C	C	A	C	G	T	C	G	G	G	G	T	G	G	T	C	C	A	A	T	T	G	G	A	T
IRIS 313-12082	MAVOLATSIKA::IRGC 83137-1	indica	Madagascar	GS3-Hap1	T	T	C	G	A	A	C		G	C	G	G	G	G	C	A	A	A	A	T	C	C	A	C	G	T	C	G	G	G	G	T	G	G	T	C	C	A	A	T	T	G	G	A	T
IRIS 313-12108	PARAI JALEY MASIK::IRGC 84215-1	tropical japonica	Malaysia	GS3-Hap1	T	T	C	G	A	A	C		G	C	G	G	G	G	C	A	A	A	A	T	C	C	A	C	G	T	C	G	G	G	G	T	G	G	T	C	C	A	A	T	T	G	G	A	T
IRIS 313-12076	HANG::IRGC 82842-1	tropical japonica	Lao People's Democratic Republic	GS3-Hap1	T	T	C	G	A	A	C		G	C	G	G	G	G	C	A	A	A	A	T	C	C	A	C	G	T	C	G	G	G	G	T	G	G	T	C	C	A	A	T	T	G	G	A	T
IRIS 313-12118	OVIBENAMPOTAKA + OVIBE + MAKALIOKA::IRGC 84756-1	indica	Madagascar	GS3-Hap1	T	T	C	G	A	A	C		G	C	G	G	G	G	C	A	A	A	A	T	C	C	A	C	G	T	C	G	G	G	G	T	G	G	T	C	C	A	A	T	T	G	G	A	T
IRIS 313-12077	YOI::IRGC 82855-1	tropical japonica	Lao People's Democratic Republic	GS3-Hap1	T	T	C	G	A	A	C		G	C	G	G	G	G	C	A	A	A	A	T	C	C	A	C	G	T	C	G	G	G	G	T	G	G	T	C	C	A	A	T	T	G	G	A	T
IRIS 313-12131	LG 944::IRGC 86000-1	indica	Lao People's Democratic Republic	GS3-Hap1	T	T	C	G	A	A	C		G	C	G	G	G	G	C	A	A	A	A	T	C	C	A	C	G	T	C	G	G	G	G	T	G	G	T	C	C	A	A	T	T	G	G	A	T
IRIS 313-12133	TAP KHOUAY::IRGC 86373-1	indica	Lao People's Democratic Republic	GS3-Hap1	T	T	C	G	A	A	C		G	C	G	G	G	G	C	A	A	A	A	T	C	C	A	C	G	T	C	G	G	G	G	T	G	G	T	C	C	A	A	T	T	G	G	A	T
IRIS 313-12134	THATENG::IRGC 86377-1	tropical japonica	Lao People's Democratic Republic	GS3-Hap1	T	T	C	G	A	A	C		G	C	G	G	G	G	C	A	A	A	A	T	C	C	A	C	G	T	C	G	G	G	G	T	G	G	T	C	C	A	A	T	T	G	G	A	T
IRIS 313-12135	PERUBAK LUEY::IRGC 86436-1	indica	Malaysia	GS3-Hap1	T	T	C	G	A	A	C		G	C	G	G	G	G	C	A	A	A	A	T	C	C	A	C	G	T	C	G	G	G	G	T	G	G	T	C	C	A	A	T	T	G	G	A	T
IRIS 313-12144	GINAYANGGANG::IRGC 87131-1	tropical japonica	Philippines	GS3-Hap1	T	T	C	G	A	A	C		G	C	G	G	G	G	C	A	A	A	A	T	C	C	A	C	G	T	C	G	G	G	G	T	G	G	T	C	C	A	A	T	T	G	G	A	T
IRIS 313-12151	DAMNOEUB KRACHAK SESS::IRGC 87380-1	indica	Cambodia	GS3-Hap1	T	T	C	G	A	A	C		G	C	G	G	G	G	C	A	A	A	A	T	C	C	A	C	G	T	C	G	G	G	G	T	G	G	T	C	C	A	A	T	T	G	G	A	T
IRIS 313-12080	KA GIL::IRGC 83029-1	indica	Philippines	GS3-Hap1	T	T	C	G	A	A	C		G	C	G	G	G	G	C	A	A	A	A	T	C	C	A	C	G	T	C	G	G	G	G	T	G	G	T	C	C	A	A	T	T	G	G	A	T
IRIS 313-12164	PA YANG NOEUGN::IRGC 87778-1	japonica admix	Cambodia	GS3-Hap1	T	T	C	G	A	A	C		G	C	G	G	G	G	C	A	A	A	A	T	C	C	A	C	G	T	C	G	G	G	G	T	G	G	T	C	C	A	A	T	T	G	G	A	T
IRIS 313-12225	PA LAT NGAN::IRGC 91983-1	indica	Lao People's Democratic Republic	GS3-Hap1	T	T	C	G	A	A	C		G	C	G	G	G	G	C	A	A	A	A	T	C	C	A	C	G	T	C	G	G	G	G	T	G	G	T	C	C	A	A	T	T	G	G	A	T
IRIS 313-12227	SET::IRGC 92200-1	tropical japonica	Lao People's Democratic Republic	GS3-Hap1	T	T	C	G	A	A	C		G	C	G	G	G	G	C	A	A	A	A	T	C	C	A	C	G	T	C	G	G	G	G	T	G	G	T	C	C	A	A	T	T	G	G	A	T
IRIS 313-12228	SOM::IRGC 92221-1	tropical japonica	Lao People's Democratic Republic	GS3-Hap1	T	T	C	G	A	A	C		G	C	G	G	G	G	C	A	A	A	A	T	C	C	A	C	G	T	C	G	G	G	G	T	G	G	T	C	C	A	A	T	T	G	G	A	T
IRIS 313-12242	KHAO KHOT::IRGC 93892-1	tropical japonica	Lao People's Democratic Republic	GS3-Hap1	T	T	C	G	A	A	C		G	C	G	G	G	G	C	A	A	A	A	T	C	C	A	C	G	T	C	G	G	G	G	T	G	G	T	C	C	A	A	T	T	G	G	A	T
IRIS 313-12244	PINAHULA::IRGC 93937-1	tropical japonica	Philippines	GS3-Hap1	T	T	C	G	A	A	C		G	C	G	G	G	G	C	A	A	A	A	T	C	C	A	C	G	T	C	G	G	G	G	T	G	G	T	C	C	A	A	T	T	G	G	A	T
IRIS 313-12246	BANGKOUY::IRGC 94037-1	indica	Cambodia	GS3-Hap1	T	T	C	G	A	A	C		G	C	G	G	G	G	C	A	A	A	A	T	C	C	A	C	G	T	C	G	G	G	G	T	G	G	T	C	C	A	A	T	T	G	G	A	T
IRIS 313-12249	DAMNOUEB PHDAU PEN::IRGC 94176-1	indica	Cambodia	GS3-Hap1	T	T	C	G	A	A	C		G	C	G	G	G	G	C	A	A	A	A	T	C	C	A	C	G	T	C	G	G	G	G	T	G	G	T	C	C	A	A	T	T	G	G	A	T
IRIS 313-12252	A MOUK::IRGC 94474-1	tropical japonica	Lao People's Democratic Republic	GS3-Hap1	T	T	C	G	A	A	C		G	C	G	G	G	G	C	A	A	A	A	T	C	C	A	C	G	T	C	G	G	G	G	T	G	G	T	C	C	A	A	T	T	G	G	A	T
IRIS 313-12254	BAN BONG::IRGC 94565-1	tropical japonica	Lao People's Democratic Republic	GS3-Hap1	T	T	C	G	A	A	C		G	C	G	G	G	G	C	A	A	A	A	T	C	C	A	C	G	T	C	G	G	G	G	T	G	G	T	C	C	A	A	T	T	G	G	A	T
IRIS 313-12257	DENG PEE::IRGC 94991-1	tropical japonica	Lao People's Democratic Republic	GS3-Hap1	T	T	C	G	A	A	C		G	C	G	G	G	G	C	A	A	A	A	T	C	C	A	C	G	T	C	G	G	G	G	T	G	G	T	C	C	A	A	T	T	G	G	A	T
IRIS 313-12258	DON::IRGC 95117-1	tropical japonica	Lao People's Democratic Republic	GS3-Hap1	T	T	C	G	A	A	C		G	C	G	G	G	G	C	A	A	A	A	T	C	C	A	C	G	T	C	G	G	G	G	T	G	G	T	C	C	A	A	T	T	G	G	A	T
IRIS 313-12271	BATIBATIKAN::IRGC 96098-1	tropical japonica	Philippines	GS3-Hap1	T	T	C	G	A	A	C		G	C	G	G	G	G	C	A	A	A	A	T	C	C	A	C	G	T	C	G	G	G	G	T	G	G	T	C	C	A	A	T	T	G	G	A	T
IRIS 313-12272	MALAGKIT (ITIM)::IRGC 96124-1	tropical japonica	Philippines	GS3-Hap1	T	T	C	G	A	A	C		G	C	G	G	G	G	C	A	A	A	A	T	C	C	A	C	G	T	C	G	G	G	G	T	G	G	T	C	C	A	A	T	T	G	G	A	T
IRIS 313-12260	EA KHAW NGAN::IRGC 95176-2	indica	Lao People's Democratic Republic	GS3-Hap1	T	T	C	G	A	A	C		G	C	G	G	G	G	C	A	A	A	A	T	C	C	A	C	G	T	C	G	G	G	G	T	G	G	T	C	C	A	A	T	T	G	G	A	T
IRIS 313-12279	RAMADITRA::IRGC 97124-1	tropical japonica	Madagascar	GS3-Hap1	T	T	C	G	A	A	C		G	C	G	G	G	G	C	A	A	A	A	T	C	C	A	C	G	T	C	G	G	G	G	T	G	G	T	C	C	A	A	T	T	G	G	A	T
IRIS 313-12280	MAKALIOKA::IRGC 97193-1	indica admix	Madagascar	GS3-Hap1	T	T	C	G	A	A	C		G	C	G	G	G	G	C	A	A	A	A	T	C	C	A	C	G	T	C	G	G	G	G	T	G	G	T	C	C	A	A	T	T	G	G	A	T
IRIS 313-12281	SALAZANA::IRGC 97219-1	tropical japonica	Madagascar	GS3-Hap1	T	T	C	G	A	A	C		G	C	G	G	G	G	C	A	A	A	A	T	C	C	A	C	G	T	C	G	G	G	G	T	G	G	T	C	C	A	A	T	T	G	G	A	T
IRIS 313-12286	EKAYIN SAW::IRGC 97468-2	indica	Myanmar	GS3-Hap1	T	T	C	G	A	A	C		G	C	G	G	G	G	C	A	A	A	A	T	C	C	A	C	G	T	C	G	G	G	G	T	G	G	T	C	C	A	A	T	T	G	G	A	T
IRIS 313-12287	KAUK HNYINGWA::IRGC 97487-1	indica	Myanmar	GS3-Hap1	T	T	C	G	A	A	C		G	C	G	G	G	G	C	A	A	A	A	T	C	C	A	C	G	T	C	G	G	G	G	T	G	G	T	C	C	A	A	T	T	G	G	A	T
IRIS 313-12261	EA TOM::IRGC 95276-1	indica	Lao People's Democratic Republic	GS3-Hap1	T	T	C	G	A	A	C		G	C	G	G	G	G	C	A	A	A	A	T	C	C	A	C	G	T	C	G	G	G	G	T	G	G	T	C	C	A	A	T	T	G	G	A	T
IRIS 313-12289	YARSABA::IRGC 97567-1	tropical japonica	Myanmar	GS3-Hap1	T	T	C	G	A	A	C		G	C	G	G	G	G	C	A	A	A	A	T	C	C	A	C	G	T	C	G	G	G	G	T	G	G	T	C	C	A	A	T	T	G	G	A	T
IRIS 313-12292	EMAHTAKYAN::IRGC 97789-1	indica	Myanmar	GS3-Hap1	T	T	C	G	A	A	C		G	C	G	G	G	G	C	A	A	A	A	T	C	C	A	C	G	T	C	G	G	G	G	T	G	G	T	C	C	A	A	T	T	G	G	A	T
IRIS 313-12262	NYAE::IRGC 95302-1	tropical japonica	Lao People's Democratic Republic	GS3-Hap1	T	T	C	G	A	A	C		G	C	G	G	G	G	C	A	A	A	A	T	C	C	A	C	G	T	C	G	G	G	G	T	G	G	T	C	C	A	A	T	T	G	G	A	T
IRIS 313-12299	MUANG TAY::IRGC 98382-1	tropical japonica	Lao People's Democratic Republic	GS3-Hap1	T	T	C	G	A	A	C		G	C	G	G	G	G	C	A	A	A	A	T	C	C	A	C	G	T	C	G	G	G	G	T	G	G	T	C	C	A	A	T	T	G	G	A	T
IRIS 313-12263	KHIE TOM::IRGC 95601-1	indica	Lao People's Democratic Republic	GS3-Hap1	T	T	C	G	A	A	C		G	C	G	G	G	G	C	A	A	A	A	T	C	C	A	C	G	T	C	G	G	G	G	T	G	G	T	C	C	A	A	T	T	G	G	A	T
IRIS 313-12308	SAM SI::IRGC 99020-1	indica	Lao People's Democratic Republic	GS3-Hap1	T	T	C	G	A	A	C		G	C	G	G	G	G	C	A	A	A	A	T	C	C	A	C	G	T	C	G	G	G	G	T	G	G	T	C	C	A	A	T	T	G	G	A	T
IRIS 313-12309	SANPATONG NYAY::IRGC 99050-1	indica	Lao People's Democratic Republic	GS3-Hap1	T	T	C	G	A	A	C		G	C	G	G	G	G	C	A	A	A	A	T	C	C	A	C	G	T	C	G	G	G	G	T	G	G	T	C	C	A	A	T	T	G	G	A	T
IRIS 313-12312	TA SENG::IRGC 99176-1	tropical japonica	Lao People's Democratic Republic	GS3-Hap1	T	T	C	G	A	A	C		G	C	G	G	G	G	C	A	A	A	A	T	C	C	A	C	G	T	C	G	G	G	G	T	G	G	T	C	C	A	A	T	T	G	G	A	T
IRIS 313-12319	PSBRC 18::IRGC 99639-1	indica	Philippines	GS3-Hap1	T	T	C	G	A	A	C		G	C	G	G	G	G	C	A	A	A	A	T	C	C	A	C	G	T	C	G	G	G	G	T	G	G	T	C	C	A	A	T	T	G	G	A	T
IRIS 313-12321	LG 10344::IRGC 99789-1	tropical japonica	Lao People's Democratic Republic	GS3-Hap1	T	T	C	G	A	A	C		G	C	G	G	G	G	C	A	A	A	A	T	C	C	A	C	G	T	C	G	G	G	G	T	G	G	T	C	C	A	A	T	T	G	G	A	T
IRIS 313-12322	VOK::IRGC 99831-1	tropical japonica	Lao People's Democratic Republic	GS3-Hap1	T	T	C	G	A	A	C		G	C	G	G	G	G	C	A	A	A	A	T	C	C	A	C	G	T	C	G	G	G	G	T	G	G	T	C	C	A	A	T	T	G	G	A	T
IRIS 313-12323	BAN KEO::IRGC 99953-1	tropical japonica	Lao People's Democratic Republic	GS3-Hap1	T	T	C	G	A	A	C		G	C	G	G	G	G	C	A	A	A	A	T	C	C	A	C	G	T	C	G	G	G	G	T	G	G	T	C	C	A	A	T	T	G	G	A	T
IRIS 313-12330	CHAO PEE::IRGC 106767-1	tropical japonica	Lao People's Democratic Republic	GS3-Hap1	T	T	C	G	A	A	C		G	C	G	G	G	G	C	A	A	A	A	T	C	C	A	C	G	T	C	G	G	G	G	T	G	G	T	C	C	A	A	T	T	G	G	A	T
IRIS 313-12265	KON SIM::IRGC 95626-1	tropical japonica	Lao People's Democratic Republic	GS3-Hap1	T	T	C	G	A	A	C		G	C	G	G	G	G	C	A	A	A	A	T	C	C	A	C	G	T	C	G	G	G	G	T	G	G	T	C	C	A	A	T	T	G	G	A	T
IRIS 313-12332	DENG NYAY::IRGC 106907-1	tropical japonica	Lao People's Democratic Republic	GS3-Hap1	T	T	C	G	A	A	C		G	C	G	G	G	G	C	A	A	A	A	T	C	C	A	C	G	T	C	G	G	G	G	T	G	G	T	C	C	A	A	T	T	G	G	A	T
IRIS 313-12334	DO KHAW::IRGC 106977-1	indica	Lao People's Democratic Republic	GS3-Hap1	T	T	C	G	A	A	C		G	C	G	G	G	G	C	A	A	A	A	T	C	C	A	C	G	T	C	G	G	G	G	T	G	G	T	C	C	A	A	T	T	G	G	A	T
IRIS 313-12337	DOK HIEN NOI::IRGC 107021-1	tropical japonica	Lao People's Democratic Republic	GS3-Hap1	T	T	C	G	A	A	C		G	C	G	G	G	G	C	A	A	A	A	T	C	C	A	C	G	T	C	G	G	G	G	T	G	G	T	C	C	A	A	T	T	G	G	A	T
IRIS 313-12340	NYAO::IRGC 107091-1	tropical japonica	Lao People's Democratic Republic	GS3-Hap1	T	T	C	G	A	A	C		G	C	G	G	G	G	C	A	A	A	A	T	C	C	A	C	G	T	C	G	G	G	G	T	G	G	T	C	C	A	A	T	T	G	G	A	T
IRIS 313-12266	KAUK PAHLING::IRGC 95823-2	tropical japonica	Myanmar	GS3-Hap1	T	T	C	G	A	A	C		G	C	G	G	G	G	C	A	A	A	A	T	C	C	A	C	G	T	C	G	G	G	G	T	G	G	T	C	C	A	A	T	T	G	G	A	T
IRIS 313-12341	NYON::IRGC 107099-1	tropical japonica	Lao People's Democratic Republic	GS3-Hap1	T	T	C	G	A	A	C		G	C	G	G	G	G	C	A	A	A	A	T	C	C	A	C	G	T	C	G	G	G	G	T	G	G	T	C	C	A	A	T	T	G	G	A	T
IRIS 313-12344	KHAO::IRGC 107359-1	tropical japonica	Lao People's Democratic Republic	GS3-Hap1	T	T	C	G	A	A	C		G	C	G	G	G	G	C	A	A	A	A	T	C	C	A	C	G	T	C	G	G	G	G	T	G	G	T	C	C	A	A	T	T	G	G	A	T
IRIS 313-12346	LAB::IRGC 107468-1	tropical japonica	Lao People's Democratic Republic	GS3-Hap1	T	T	C	G	A	A	C		G	C	G	G	G	G	C	A	A	A	A	T	C	C	A	C	G	T	C	G	G	G	G	T	G	G	T	C	C	A	A	T	T	G	G	A	T
IRIS 313-12347	LAI DAM::IRGC 107490-1	tropical japonica	Lao People's Democratic Republic	GS3-Hap1	T	T	C	G	A	A	C		G	C	G	G	G	G	C	A	A	A	A	T	C	C	A	C	G	T	C	G	G	G	G	T	G	G	T	C	C	A	A	T	T	G	G	A	T
IRIS 313-12348	LOUK NOK::IRGC 107599-1	tropical japonica	Lao People's Democratic Republic	GS3-Hap1	T	T	C	G	A	A	C		G	C	G	G	G	G	C	A	A	A	A	T	C	C	A	C	G	T	C	G	G	G	G	T	G	G	T	C	C	A	A	T	T	G	G	A	T
IRIS 313-12349	MAK KHEUA DENG::IRGC 107709-1	tropical japonica	Lao People's Democratic Republic	GS3-Hap1	T	T	C	G	A	A	C		G	C	G	G	G	G	C	A	A	A	A	T	C	C	A	C	G	T	C	G	G	G	G	T	G	G	T	C	C	A	A	T	T	G	G	A	T
IRIS 313-12350	MAK KHEUA KANG::IRGC 107712-1	tropical japonica	Lao People's Democratic Republic	GS3-Hap1	T	T	C	G	A	A	C		G	C	G	G	G	G	C	A	A	A	A	T	C	C	A	C	G	T	C	G	G	G	G	T	G	G	T	C	C	A	A	T	T	G	G	A	T
IRIS 313-12351	KHAO LOUANG::IRGC 107770-1	tropical japonica	Lao People's Democratic Republic	GS3-Hap1	T	T	C	G	A	A	C		G	C	G	G	G	G	C	A	A	A	A	T	C	C	A	C	G	T	C	G	G	G	G	T	G	G	T	C	C	A	A	T	T	G	G	A	T
IRIS 313-12354	NASAENG::IRGC 107818-1	indica admix	Lao People's Democratic Republic	GS3-Hap1	T	T	C	G	A	A	C		G	C	G	G	G	G	C	A	A	A	A	T	C	C	A	C	G	T	C	G	G	G	G	T	G	G	T	C	C	A	A	T	T	G	G	A	T
IRIS 313-12355	NASAENG::IRGC 107819-1	indica admix	Lao People's Democratic Republic	GS3-Hap1	T	T	C	G	A	A	C		G	C	G	G	G	G	C	A	A	A	A	T	C	C	A	C	G	T	C	G	G	G	G	T	G	G	T	C	C	A	A	T	T	G	G	A	T
IRIS 313-10485	CATIBOS::IRGC 3762-1	tropical japonica	Philippines	GS3-Hap1	T	T	C	G	A	A	C		G	C	G	G	G	G	C	A	A	A	A	T	C	C	A	C	G	T	C	G	G	G	G	T	G	G	T	C	C	A	A	T	T	G	G	A	T
IRIS 313-10506	PARN A 191::IRGC 4932-1	indica	Thailand	GS3-Hap1	T	T	C	G	A	A	C		G	C	G	G	G	G	C	A	A	A	A	T	C	C	A	C	G	T	C	G	G	G	G	T	G	G	T	C	C	A	A	T	T	G	G	A	T
IRIS 313-10511	MACAN SAPAC::IRGC 5212-2	indica	Philippines	GS3-Hap1	T	T	C	G	A	A	C		G	C	G	G	G	G	C	A	A	A	A	T	C	C	A	C	G	T	C	G	G	G	G	T	G	G	T	C	C	A	A	T	T	G	G	A	T
IRIS 313-10514	CAMPENA::IRGC 5452-2	indica admix	Philippines	GS3-Hap1	T	T	C	G	A	A	C		G	C	G	G	G	G	C	A	A	A	A	T	C	C	A	C	G	T	C	G	G	G	G	T	G	G	T	C	C	A	A	T	T	G	G	A	T
IRIS 313-10541	IACA ESCURO::IRGC 6636-1	tropical japonica	Guinea-Bissau	GS3-Hap1	T	T	C	G	A	A	C		G	C	G	G	G	G	C	A	A	A	A	T	C	C	A	C	G	T	C	G	G	G	G	T	G	G	T	C	C	A	A	T	T	G	G	A	T
IRIS 313-10552	RL GOPHER::IRGC 6934-2	tropical japonica	USA	GS3-Hap1	T	T	C	G	A	A	C		G	C	G	G	G	G	C	A	A	A	A	T	C	C	A	C	G	T	C	G	G	G	G	T	G	G	T	C	C	A	A	T	T	G	G	A	T
IRIS 313-10555	LUA HUONG T 1::IRGC 7082-2	indica	Viet Nam	GS3-Hap1	T	T	C	G	A	A	C		G	C	G	G	G	G	C	A	A	A	A	T	C	C	A	C	G	T	C	G	G	G	G	T	G	G	T	C	C	A	A	T	T	G	G	A	T
IRIS 313-10565	221 B 36-1-1-1-1::IRGC 7585-1	indica admix	Indonesia	GS3-Hap1	T	T	C	G	A	A	C		G	C	G	G	G	G	C	A	A	A	A	T	C	C	A	C	G	T	C	G	G	G	G	T	G	G	T	C	C	A	A	T	T	G	G	A	T
IRIS 313-10577	IFUGAO RICE::IRGC 8052-1	tropical japonica	Philippines	GS3-Hap1	T	T	C	G	A	A	C		G	C	G	G	G	G	C	A	A	A	A	T	C	C	A	C	G	T	C	G	G	G	G	T	G	G	T	C	C	A	A	T	T	G	G	A	T
IRIS 313-10578	PARAY QIKUG KABAYUH::IRGC 8059-1	tropical japonica	Philippines	GS3-Hap1	T	T	C	G	A	A	C		G	C	G	G	G	G	C	A	A	A	A	T	C	C	A	C	G	T	C	G	G	G	G	T	G	G	T	C	C	A	A	T	T	G	G	A	T
IRIS 313-10582	QINOGNAS::IRGC 8135-1	tropical japonica	Philippines	GS3-Hap1	T	T	C	G	A	A	C		G	C	G	G	G	G	C	A	A	A	A	T	C	C	A	C	G	T	C	G	G	G	G	T	G	G	T	C	C	A	A	T	T	G	G	A	T
IRIS 313-10644	BUSIYETAN::IRGC 11205-1	tropical japonica	Philippines	GS3-Hap1	T	T	C	G	A	A	C		G	C	G	G	G	G	C	A	A	A	A	T	C	C	A	C	G	T	C	G	G	G	G	T	G	G	T	C	C	A	A	T	T	G	G	A	T
IRIS 313-10645	LENKIBE-N::IRGC 11216-1	tropical japonica	Philippines	GS3-Hap1	T	T	C	G	A	A	C		G	C	G	G	G	G	C	A	A	A	A	T	C	C	A	C	G	T	C	G	G	G	G	T	G	G	T	C	C	A	A	T	T	G	G	A	T
IRIS 313-10648	PREAH SIHANOUK::IRGC 11328-2	indica	Cambodia	GS3-Hap1	T	T	C	G	A	A	C		G	C	G	G	G	G	C	A	A	A	A	T	C	C	A	C	G	T	C	G	G	G	G	T	G	G	T	C	C	A	A	T	T	G	G	A	T
IRIS 313-10653	MAK KHEUA::IRGC 11628-1	tropical japonica	Lao People's Democratic Republic	GS3-Hap1	T	T	C	G	A	A	C		G	C	G	G	G	G	C	A	A	A	A	T	C	C	A	C	G	T	C	G	G	G	G	T	G	G	T	C	C	A	A	T	T	G	G	A	T
IRIS 313-10654	KA SAEN::IRGC 11642-1	indica	Lao People's Democratic Republic	GS3-Hap1	T	T	C	G	A	A	C		G	C	G	G	G	G	C	A	A	A	A	T	C	C	A	C	G	T	C	G	G	G	G	T	G	G	T	C	C	A	A	T	T	G	G	A	T
IRIS 313-10655	EA HOUM::IRGC 11783-1	indica admix	Lao People's Democratic Republic	GS3-Hap1	T	T	C	G	A	A	C		G	C	G	G	G	G	C	A	A	A	A	T	C	C	A	C	G	T	C	G	G	G	G	T	G	G	T	C	C	A	A	T	T	G	G	A	T
IRIS 313-10656	NOK KOD::IRGC 11784-1	tropical japonica	Lao People's Democratic Republic	GS3-Hap1	T	T	C	G	A	A	C		G	C	G	G	G	G	C	A	A	A	A	T	C	C	A	C	G	T	C	G	G	G	G	T	G	G	T	C	C	A	A	T	T	G	G	A	T
IRIS 313-10657	THANGONE::IRGC 11816-1	tropical japonica	Lao People's Democratic Republic	GS3-Hap1	T	T	C	G	A	A	C		G	C	G	G	G	G	C	A	A	A	A	T	C	C	A	C	G	T	C	G	G	G	G	T	G	G	T	C	C	A	A	T	T	G	G	A	T
IRIS 313-10659	LONG MA::IRGC 11867-1	indica	Lao People's Democratic Republic	GS3-Hap1	T	T	C	G	A	A	C		G	C	G	G	G	G	C	A	A	A	A	T	C	C	A	C	G	T	C	G	G	G	G	T	G	G	T	C	C	A	A	T	T	G	G	A	T
IRIS 313-10679	KHAI DO::IRGC 12903-2	tropical japonica	Lao People's Democratic Republic	GS3-Hap1	T	T	C	G	A	A	C		G	C	G	G	G	G	C	A	A	A	A	T	C	C	A	C	G	T	C	G	G	G	G	T	G	G	T	C	C	A	A	T	T	G	G	A	T
IRIS 313-10620	R 27::IRGC 9498-1	tropical japonica	Brazil	GS3-Hap1	T	T	C	G	A	A	C		G	C	G	G	G	G	C	A	A	A	A	T	C	C	A	C	G	T	C	G	G	G	G	T	G	G	T	C	C	A	A	T	T	G	G	A	T
IRIS 313-10693	SEREH::IRGC 13732-2	tropical japonica	Indonesia	GS3-Hap1	T	T	C	G	A	A	C		G	C	G	G	G	G	C	A	A	A	A	T	C	C	A	C	G	T	C	G	G	G	G	T	G	G	T	C	C	A	A	T	T	G	G	A	T
IRIS 313-10695	TOLIL 14::IRGC 13836-2	indica	Malaysia	GS3-Hap1	T	T	C	G	A	A	C		G	C	G	G	G	G	C	A	A	A	A	T	C	C	A	C	G	T	C	G	G	G	G	T	G	G	T	C	C	A	A	T	T	G	G	A	T
IRIS 313-10704	PADI DARAWAL::IRGC 14373-1	tropical japonica	Malaysia	GS3-Hap1	T	T	C	G	A	A	C		G	C	G	G	G	G	C	A	A	A	A	T	C	C	A	C	G	T	C	G	G	G	G	T	G	G	T	C	C	A	A	T	T	G	G	A	T
IRIS 313-10726	POTO BALA::IRGC 15986-2	indica	Senegal	GS3-Hap1	T	T	C	G	A	A	C		G	C	G	G	G	G	C	A	A	A	A	T	C	C	A	C	G	T	C	G	G	G	G	T	G	G	T	C	C	A	A	T	T	G	G	A	T
IRIS 313-10708	B 6311 A 5553-16-2::IRGC 14541-1	tropical japonica	USA	GS3-Hap1	T	T	C	G	A	A	C		G	C	G	G	G	G	C	A	A	A	A	T	C	C	A	C	G	T	C	G	G	G	G	T	G	G	T	C	C	A	A	T	T	G	G	A	T
IRIS 313-10730	NANIBRE::IRGC 16102-2	tropical japonica	Cote d'Ivoire	GS3-Hap1	T	T	C	G	A	A	C		G	C	G	G	G	G	C	A	A	A	A	T	C	C	A	C	G	T	C	G	G	G	G	T	G	G	T	C	C	A	A	T	T	G	G	A	T
IRIS 313-10710	PINDE GOGO WIERIE::IRGC 14795-2	tropical japonica	Surinam	GS3-Hap1	T	T	C	G	A	A	C		G	C	G	G	G	G	C	A	A	A	A	T	C	C	A	C	G	T	C	G	G	G	G	T	G	G	T	C	C	A	A	T	T	G	G	A	T
IRIS 313-10740	KETAN PAPAH AREN::IRGC 16467-1	tropical japonica	Indonesia	GS3-Hap1	T	T	C	G	A	A	C		G	C	G	G	G	G	C	A	A	A	A	T	C	C	A	C	G	T	C	G	G	G	G	T	G	G	T	C	C	A	A	T	T	G	G	A	T
IRIS 313-10741	KETAN PELERN::IRGC 16468-1	tropical japonica	Indonesia	GS3-Hap1	T	T	C	G	A	A	C		G	C	G	G	G	G	C	A	A	A	A	T	C	C	A	C	G	T	C	G	G	G	G	T	G	G	T	C	C	A	A	T	T	G	G	A	T
IRIS 313-10742	MAMAS::IRGC 16503-1	indica	Indonesia	GS3-Hap1	T	T	C	G	A	A	C		G	C	G	G	G	G	C	A	A	A	A	T	C	C	A	C	G	T	C	G	G	G	G	T	G	G	T	C	C	A	A	T	T	G	G	A	T
IRIS 313-10743	SERAJU::IRGC 16565-1	tropical japonica	Indonesia	GS3-Hap1	T	T	C	G	A	A	C		G	C	G	G	G	G	C	A	A	A	A	T	C	C	A	C	G	T	C	G	G	G	G	T	G	G	T	C	C	A	A	T	T	G	G	A	T
IRIS 313-10759	ANDEL::IRGC 17153-2	tropical japonica	Indonesia	GS3-Hap1	T	T	C	G	A	A	C		G	C	G	G	G	G	C	A	A	A	A	T	C	C	A	C	G	T	C	G	G	G	G	T	G	G	T	C	C	A	A	T	T	G	G	A	T
IRIS 313-10761	BALIK SEMAH::IRGC 17201-2	tropical japonica	Indonesia	GS3-Hap1	T	T	C	G	A	A	C		G	C	G	G	G	G	C	A	A	A	A	T	C	C	A	C	G	T	C	G	G	G	G	T	G	G	T	C	C	A	A	T	T	G	G	A	T
IRIS 313-10765	CERE KAWAT::IRGC 17401-2	tropical japonica	Indonesia	GS3-Hap1	T	T	C	G	A	A	C		G	C	G	G	G	G	C	A	A	A	A	T	C	C	A	C	G	T	C	G	G	G	G	T	G	G	T	C	C	A	A	T	T	G	G	A	T
IRIS 313-10769	GAJA BARU::IRGC 17586-1	indica admix	Indonesia	GS3-Hap1	T	T	C	G	A	A	C		G	C	G	G	G	G	C	A	A	A	A	T	C	C	A	C	G	T	C	G	G	G	G	T	G	G	T	C	C	A	A	T	T	G	G	A	T
IRIS 313-10770	GANDAMANA::IRGC 17593-2	tropical japonica	Indonesia	GS3-Hap1	T	T	C	G	A	A	C		G	C	G	G	G	G	C	A	A	A	A	T	C	C	A	C	G	T	C	G	G	G	G	T	G	G	T	C	C	A	A	T	T	G	G	A	T
IRIS 313-10774	HEGAR MANAH::IRGC 17733-1	indica admix	Indonesia	GS3-Hap1	T	T	C	G	A	A	C		G	C	G	G	G	G	C	A	A	A	A	T	C	C	A	C	G	T	C	G	G	G	G	T	G	G	T	C	C	A	A	T	T	G	G	A	T
IRIS 313-10775	INDEL::IRGC 17748-2	indica admix	Indonesia	GS3-Hap1	T	T	C	G	A	A	C		G	C	G	G	G	G	C	A	A	A	A	T	C	C	A	C	G	T	C	G	G	G	G	T	G	G	T	C	C	A	A	T	T	G	G	A	T
IRIS 313-10781	KETAN MLANTING::IRGC 17916-1	tropical japonica	Indonesia	GS3-Hap1	T	T	C	G	A	A	C		G	C	G	G	G	G	C	A	A	A	A	T	C	C	A	C	G	T	C	G	G	G	G	T	G	G	T	C	C	A	A	T	T	G	G	A	T
IRIS 313-10785	KETAN SLAWI::IRGC 17963-1	tropical japonica	Indonesia	GS3-Hap1	T	T	C	G	A	A	C		G	C	G	G	G	G	C	A	A	A	A	T	C	C	A	C	G	T	C	G	G	G	G	T	G	G	T	C	C	A	A	T	T	G	G	A	T
IRIS 313-10788	LEMUNGSIR::IRGC 18116-1	tropical japonica	Indonesia	GS3-Hap1	T	T	C	G	A	A	C		G	C	G	G	G	G	C	A	A	A	A	T	C	C	A	C	G	T	C	G	G	G	G	T	G	G	T	C	C	A	A	T	T	G	G	A	T
IRIS 313-10789	LENGGANG GENUK BULU::IRGC 18119-1	tropical japonica	Indonesia	GS3-Hap1	T	T	C	G	A	A	C		G	C	G	G	G	G	C	A	A	A	A	T	C	C	A	C	G	T	C	G	G	G	G	T	G	G	T	C	C	A	A	T	T	G	G	A	T
IRIS 313-10790	LOLAWAJI::IRGC 18131-1	tropical japonica	Indonesia	GS3-Hap1	T	T	C	G	A	A	C		G	C	G	G	G	G	C	A	A	A	A	T	C	C	A	C	G	T	C	G	G	G	G	T	G	G	T	C	C	A	A	T	T	G	G	A	T
IRIS 313-10793	MELIK::IRGC 18238-2	tropical japonica	Indonesia	GS3-Hap1	T	T	C	G	A	A	C		G	C	G	G	G	G	C	A	A	A	A	T	C	C	A	C	G	T	C	G	G	G	G	T	G	G	T	C	C	A	A	T	T	G	G	A	T
IRIS 313-10794	MENDUNGAN::IRGC 18245-1	tropical japonica	Indonesia	GS3-Hap1	T	T	C	G	A	A	C		G	C	G	G	G	G	C	A	A	A	A	T	C	C	A	C	G	T	C	G	G	G	G	T	G	G	T	C	C	A	A	T	T	G	G	A	T
IRIS 313-10797	NARUN::IRGC 18320-2	indica	Indonesia	GS3-Hap1	T	T	C	G	A	A	C		G	C	G	G	G	G	C	A	A	A	A	T	C	C	A	C	G	T	C	G	G	G	G	T	G	G	T	C	C	A	A	T	T	G	G	A	T
IRIS 313-10813	SIAM BARABAI::IRGC 18800-2	indica	Indonesia	GS3-Hap1	T	T	C	G	A	A	C		G	C	G	G	G	G	C	A	A	A	A	T	C	C	A	C	G	T	C	G	G	G	G	T	G	G	T	C	C	A	A	T	T	G	G	A	T
IRIS 313-10814	SIBORAS::IRGC 18816-2	indica	Indonesia	GS3-Hap1	T	T	C	G	A	A	C		G	C	G	G	G	G	C	A	A	A	A	T	C	C	A	C	G	T	C	G	G	G	G	T	G	G	T	C	C	A	A	T	T	G	G	A	T
IRIS 313-10815	SIDJANGGUK::IRGC 18826-2	tropical japonica	Indonesia	GS3-Hap1	T	T	C	G	A	A	C		G	C	G	G	G	G	C	A	A	A	A	T	C	C	A	C	G	T	C	G	G	G	G	T	G	G	T	C	C	A	A	T	T	G	G	A	T
IRIS 313-10817	SLAMET::IRGC 18900-1	tropical japonica	Indonesia	GS3-Hap1	T	T	C	G	A	A	C		G	C	G	G	G	G	C	A	A	A	A	T	C	C	A	C	G	T	C	G	G	G	G	T	G	G	T	C	C	A	A	T	T	G	G	A	T
IRIS 313-10824	HOING CANTEL::IRGC 19282-2	indica	Indonesia	GS3-Hap1	T	T	C	G	A	A	C		G	C	G	G	G	G	C	A	A	A	A	T	C	C	A	C	G	T	C	G	G	G	G	T	G	G	T	C	C	A	A	T	T	G	G	A	T
IRIS 313-10827	BINARITOS::IRGC 19391-1	tropical japonica	Philippines	GS3-Hap1	T	T	C	G	A	A	C		G	C	G	G	G	G	C	A	A	A	A	T	C	C	A	C	G	T	C	G	G	G	G	T	G	G	T	C	C	A	A	T	T	G	G	A	T
IRIS 313-10803	PLAMPEYAN::IRGC 18494-1	tropical japonica	Indonesia	GS3-Hap1	T	T	C	G	A	A	C		G	C	G	G	G	G	C	A	A	A	A	T	C	C	A	C	G	T	C	G	G	G	G	T	G	G	T	C	C	A	A	T	T	G	G	A	T
IRIS 313-10853	ARC 10028::IRGC 20656-2	japonica admix	India	GS3-Hap1	T	T	C	G	A	A	C		G	C	G	G	G	G	C	A	A	A	A	T	C	C	A	C	G	T	C	G	G	G	G	T	G	G	T	C	C	A	A	T	T	G	G	A	T
IRIS 313-10806	RADEN DJAWA (GUNDIL)::IRGC 18558-1	indica	Indonesia	GS3-Hap1	T	T	C	G	A	A	C		G	C	G	G	G	G	C	A	A	A	A	T	C	C	A	C	G	T	C	G	G	G	G	T	G	G	T	C	C	A	A	T	T	G	G	A	T
IRIS 313-10866	ARC 11478::IRGC 21418-1	tropical japonica	India	GS3-Hap1	T	T	C	G	A	A	C		G	C	G	G	G	G	C	A	A	A	A	T	C	C	A	C	G	T	C	G	G	G	G	T	G	G	T	C	C	A	A	T	T	G	G	A	T
IRIS 313-10872	ARC 11802::IRGC 21662-2	japonica admix	India	GS3-Hap1	T	T	C	G	A	A	C		G	C	G	G	G	G	C	A	A	A	A	T	C	C	A	C	G	T	C	G	G	G	G	T	G	G	T	C	C	A	A	T	T	G	G	A	T
IRIS 313-10874	ARC 11946::IRGC 21768-2	tropical japonica	India	GS3-Hap1	T	T	C	G	A	A	C		G	C	G	G	G	G	C	A	A	A	A	T	C	C	A	C	G	T	C	G	G	G	G	T	G	G	T	C	C	A	A	T	T	G	G	A	T
IRIS 313-10808	RANTE::IRGC 18608-2	tropical japonica	Indonesia	GS3-Hap1	T	T	C	G	A	A	C		G	C	G	G	G	G	C	A	A	A	A	T	C	C	A	C	G	T	C	G	G	G	G	T	G	G	T	C	C	A	A	T	T	G	G	A	T
IRIS 313-10884	ARC 12493::IRGC 22098-1	tropical japonica	India	GS3-Hap1	T	T	C	G	A	A	C		G	C	G	G	G	G	C	A	A	A	A	T	C	C	A	C	G	T	C	G	G	G	G	T	G	G	T	C	C	A	A	T	T	G	G	A	T
IRIS 313-10888	ARC 12726::IRGC 22288-2	tropical japonica	India	GS3-Hap1	T	T	C	G	A	A	C		G	C	G	G	G	G	C	A	A	A	A	T	C	C	A	C	G	T	C	G	G	G	G	T	G	G	T	C	C	A	A	T	T	G	G	A	T
IRIS 313-10809	SAMPANG KUNING::IRGC 18678-2	tropical japonica	Indonesia	GS3-Hap1	T	T	C	G	A	A	C		G	C	G	G	G	G	C	A	A	A	A	T	C	C	A	C	G	T	C	G	G	G	G	T	G	G	T	C	C	A	A	T	T	G	G	A	T
IRIS 313-10890	ARC 12861::IRGC 22395-1	tropical japonica	India	GS3-Hap1	T	T	C	G	A	A	C		G	C	G	G	G	G	C	A	A	A	A	T	C	C	A	C	G	T	C	G	G	G	G	T	G	G	T	C	C	A	A	T	T	G	G	A	T
IRIS 313-10910	NEANG MAC::IRGC 23071-1	indica	Cambodia	GS3-Hap1	T	T	C	G	A	A	C		G	C	G	G	G	G	C	A	A	A	A	T	C	C	A	C	G	T	C	G	G	G	G	T	G	G	T	C	C	A	A	T	T	G	G	A	T
IRIS 313-10923	CHABLI CHABOL GLANG::IRGC 23706-1	tropical japonica	Thailand	GS3-Hap1	T	T	C	G	A	A	C		G	C	G	G	G	G	C	A	A	A	A	T	C	C	A	C	G	T	C	G	G	G	G	T	G	G	T	C	C	A	A	T	T	G	G	A	T
IRIS 313-10928	KHAO' SIM::IRGC 24094-1	indica	Thailand	GS3-Hap1	T	T	C	G	A	A	C		G	C	G	G	G	G	C	A	A	A	A	T	C	C	A	C	G	T	C	G	G	G	G	T	G	G	T	C	C	A	A	T	T	G	G	A	T
IRIS 313-10931	PAKWALAN::IRGC 24156-1	tropical japonica	Philippines	GS3-Hap1	T	T	C	G	A	A	C		G	C	G	G	G	G	C	A	A	A	A	T	C	C	A	C	G	T	C	G	G	G	G	T	G	G	T	C	C	A	A	T	T	G	G	A	T
IRIS 313-10935	BRONDOL PUTIH::IRGC 24541-1	indica	Indonesia	GS3-Hap1	T	T	C	G	A	A	C		G	C	G	G	G	G	C	A	A	A	A	T	C	C	A	C	G	T	C	G	G	G	G	T	G	G	T	C	C	A	A	T	T	G	G	A	T
IRIS 313-10941	SINTHA::IRGC 24687-1	indica admix	Indonesia	GS3-Hap1	T	T	C	G	A	A	C		G	C	G	G	G	G	C	A	A	A	A	T	C	C	A	C	G	T	C	G	G	G	G	T	G	G	T	C	C	A	A	T	T	G	G	A	T
IRIS 313-10950	ASE PULU BOLONG::IRGC 25171-1	tropical japonica	Indonesia	GS3-Hap1	T	T	C	G	A	A	C		G	C	G	G	G	G	C	A	A	A	A	T	C	C	A	C	G	T	C	G	G	G	G	T	G	G	T	C	C	A	A	T	T	G	G	A	T
IRIS 313-10953	PADI ABUNG KUNING::IRGC 25469-1	tropical japonica	Indonesia	GS3-Hap1	T	T	C	G	A	A	C		G	C	G	G	G	G	C	A	A	A	A	T	C	C	A	C	G	T	C	G	G	G	G	T	G	G	T	C	C	A	A	T	T	G	G	A	T
IRIS 313-10960	SUNGKAI::IRGC 25812-1	tropical japonica	Indonesia	GS3-Hap1	T	T	C	G	A	A	C		G	C	G	G	G	G	C	A	A	A	A	T	C	C	A	C	G	T	C	G	G	G	G	T	G	G	T	C	C	A	A	T	T	G	G	A	T
IRIS 313-10961	TARING PELUNDUK::IRGC 25821-2	indica	Indonesia	GS3-Hap1	T	T	C	G	A	A	C		G	C	G	G	G	G	C	A	A	A	A	T	C	C	A	C	G	T	C	G	G	G	G	T	G	G	T	C	C	A	A	T	T	G	G	A	T
IRIS 313-11005	PULU LOTONG::IRGC 27380-2	tropical japonica	Indonesia	GS3-Hap1	T	T	C	G	A	A	C		G	C	G	G	G	G	C	A	A	A	A	T	C	C	A	C	G	T	C	G	G	G	G	T	G	G	T	C	C	A	A	T	T	G	G	A	T
IRIS 313-11008	PULUT CENRANA::IRGC 27400-2	tropical japonica	Indonesia	GS3-Hap1	T	T	C	G	A	A	C		G	C	G	G	G	G	C	A	A	A	A	T	C	C	A	C	G	T	C	G	G	G	G	T	G	G	T	C	C	A	A	T	T	G	G	A	T
IRIS 313-11021	BARA PASHAWARI 390::IRGC 27779-1	aro	Pakistan	GS3-Hap1	T	T	C	G	A	A	C		G	C	G	G	G	G	C	A	A	A	A	T	C	C	A	C	G	T	C	G	G	G	G	T	G	G	T	C	C	A	A	T	T	G	G	A	T
IRIS 313-11022	BASMATI SUFAID 100::IRGC 27791-1	aro	Pakistan	GS3-Hap1	T	T	C	G	A	A	C		G	C	G	G	G	G	C	A	A	A	A	T	C	C	A	C	G	T	C	G	G	G	G	T	G	G	T	C	C	A	A	T	T	G	G	A	T
IRIS 313-11026	HANSRAJ::IRGC 27936-2	aro	Pakistan	GS3-Hap1	T	T	C	G	A	A	C		G	C	G	G	G	G	C	A	A	A	A	T	C	C	A	C	G	T	C	G	G	G	G	T	G	G	T	C	C	A	A	T	T	G	G	A	T
IRIS 313-11030	MUTANT 12-42::IRGC 28076-1	aro	Pakistan	GS3-Hap1	T	T	C	G	A	A	C		G	C	G	G	G	G	C	A	A	A	A	T	C	C	A	C	G	T	C	G	G	G	G	T	G	G	T	C	C	A	A	T	T	G	G	A	T
IRIS 313-11032	PALAM PURI BAS 137::IRGC 28084-1	aro	Pakistan	GS3-Hap1	T	T	C	G	A	A	C		G	C	G	G	G	G	C	A	A	A	A	T	C	C	A	C	G	T	C	G	G	G	G	T	G	G	T	C	C	A	A	T	T	G	G	A	T
IRIS 313-11036	34::IRGC 28371-2	aus	Pakistan	GS3-Hap1	T	T	C	G	A	A	C		G	C	G	G	G	G	C	A	A	A	A	T	C	C	A	C	G	T	C	G	G	G	G	T	G	G	T	C	C	A	A	T	T	G	G	A	T
IRIS 313-11073	KHAO DAM::IRGC 29481-3	tropical japonica	Lao People's Democratic Republic	GS3-Hap1	T	T	C	G	A	A	C		G	C	G	G	G	G	C	A	A	A	A	T	C	C	A	C	G	T	C	G	G	G	G	T	G	G	T	C	C	A	A	T	T	G	G	A	T
IRIS 313-11079	PHAN PHAE::IRGC 29652-2	indica	Lao People's Democratic Republic	GS3-Hap1	T	T	C	G	A	A	C		G	C	G	G	G	G	C	A	A	A	A	T	C	C	A	C	G	T	C	G	G	G	G	T	G	G	T	C	C	A	A	T	T	G	G	A	T
IRIS 313-11094	MAK BOUAP::IRGC 30106-3	tropical japonica	Lao People's Democratic Republic	GS3-Hap1	T	T	C	G	A	A	C		G	C	G	G	G	G	C	A	A	A	A	T	C	C	A	C	G	T	C	G	G	G	G	T	G	G	T	C	C	A	A	T	T	G	G	A	T
IRIS 313-11102	D 1-39::IRGC 30868-1	tropical japonica	Liberia	GS3-Hap1	T	T	C	G	A	A	C		G	C	G	G	G	G	C	A	A	A	A	T	C	C	A	C	G	T	C	G	G	G	G	T	G	G	T	C	C	A	A	T	T	G	G	A	T
IRIS 313-11103	D 1-147::IRGC 30894-2	tropical japonica	Liberia	GS3-Hap1	T	T	C	G	A	A	C		G	C	G	G	G	G	C	A	A	A	A	T	C	C	A	C	G	T	C	G	G	G	G	T	G	G	T	C	C	A	A	T	T	G	G	A	T
IRIS 313-11109	B 106::IRGC 31352-1	tropical japonica	Liberia	GS3-Hap1	T	T	C	G	A	A	C		G	C	G	G	G	G	C	A	A	A	A	T	C	C	A	C	G	T	C	G	G	G	G	T	G	G	T	C	C	A	A	T	T	G	G	A	T
IRIS 313-11119	NEP BUNG::IRGC 32207-1	indica admix	Viet Nam	GS3-Hap1	T	T	C	G	A	A	C		G	C	G	G	G	G	C	A	A	A	A	T	C	C	A	C	G	T	C	G	G	G	G	T	G	G	T	C	C	A	A	T	T	G	G	A	T
IRIS 313-11122	IR 1813-694-2::IRGC 32656-2	indica	Philippines	GS3-Hap1	T	T	C	G	A	A	C		G	C	G	G	G	G	C	A	A	A	A	T	C	C	A	C	G	T	C	G	G	G	G	T	G	G	T	C	C	A	A	T	T	G	G	A	T
IRIS 313-11127	BUBAW::IRGC 32989-2	tropical japonica	Myanmar	GS3-Hap1	T	T	C	G	A	A	C		G	C	G	G	G	G	C	A	A	A	A	T	C	C	A	C	G	T	C	G	G	G	G	T	G	G	T	C	C	A	A	T	T	G	G	A	T
IRIS 313-11084	KABIN::IRGC 29752-1	indica	Cambodia	GS3-Hap1	T	T	C	G	A	A	C		G	C	G	G	G	G	C	A	A	A	A	T	C	C	A	C	G	T	C	G	G	G	G	T	G	G	T	C	C	A	A	T	T	G	G	A	T
IRIS 313-11151	E 21::IRGC 33929-2	indica	Myanmar	GS3-Hap1	T	T	C	G	A	A	C		G	C	G	G	G	G	C	A	A	A	A	T	C	C	A	C	G	T	C	G	G	G	G	T	G	G	T	C	C	A	A	T	T	G	G	A	T
IRIS 313-11183	KETAN LEMBAYUNGAN::IRGC 35745-2	tropical japonica	Indonesia	GS3-Hap1	T	T	C	G	A	A	C		G	C	G	G	G	G	C	A	A	A	A	T	C	C	A	C	G	T	C	G	G	G	G	T	G	G	T	C	C	A	A	T	T	G	G	A	T
IRIS 313-11194	KHAO PAH 8-5-38::IRGC 36587-1	indica	Thailand	GS3-Hap1	T	T	C	G	A	A	C		G	C	G	G	G	G	C	A	A	A	A	T	C	C	A	C	G	T	C	G	G	G	G	T	G	G	T	C	C	A	A	T	T	G	G	A	T
IRIS 313-11224	PATNAI 31-679::IRGC 38149-2	indica	Bangladesh	GS3-Hap1	T	T	C	G	A	A	C		G	C	G	G	G	G	C	A	A	A	A	T	C	C	A	C	G	T	C	G	G	G	G	T	G	G	T	C	C	A	A	T	T	G	G	A	T
IRIS 313-11233	SPR 7284-57-5::IRGC 38649-1	indica	Thailand	GS3-Hap1	T	T	C	G	A	A	C		G	C	G	G	G	G	C	A	A	A	A	T	C	C	A	C	G	T	C	G	G	G	G	T	G	G	T	C	C	A	A	T	T	G	G	A	T
IRIS 313-11235	PINILING DANIEL::IRGC 38828-2	indica admix	Philippines	GS3-Hap1	T	T	C	G	A	A	C		G	C	G	G	G	G	C	A	A	A	A	T	C	C	A	C	G	T	C	G	G	G	G	T	G	G	T	C	C	A	A	T	T	G	G	A	T
IRIS 313-11239	B 737 G-KN-23-1::IRGC 39203-2	indica admix	Indonesia	GS3-Hap1	T	T	C	G	A	A	C		G	C	G	G	G	G	C	A	A	A	A	T	C	C	A	C	G	T	C	G	G	G	G	T	G	G	T	C	C	A	A	T	T	G	G	A	T
IRIS 313-11245	RP 20-12::IRGC 40031-2	indica admix	India	GS3-Hap1	T	T	C	G	A	A	C		G	C	G	G	G	G	C	A	A	A	A	T	C	C	A	C	G	T	C	G	G	G	G	T	G	G	T	C	C	A	A	T	T	G	G	A	T
IRIS 313-11263	ARC 13919::IRGC 41313-2	indica admix	India	GS3-Hap1	T	T	C	G	A	A	C		G	C	G	G	G	G	C	A	A	A	A	T	C	C	A	C	G	T	C	G	G	G	G	T	G	G	T	C	C	A	A	T	T	G	G	A	T
IRIS 313-11280	ARC 15486::IRGC 42055-1	indica admix	India	GS3-Hap1	T	T	C	G	A	A	C		G	C	G	G	G	G	C	A	A	A	A	T	C	C	A	C	G	T	C	G	G	G	G	T	G	G	T	C	C	A	A	T	T	G	G	A	T
IRIS 313-11314	PELAU::IRGC 43538-2	tropical japonica	Indonesia	GS3-Hap1	T	T	C	G	A	A	C		G	C	G	G	G	G	C	A	A	A	A	T	C	C	A	C	G	T	C	G	G	G	G	T	G	G	T	C	C	A	A	T	T	G	G	A	T
IRIS 313-11317	SI RANTING::IRGC 43645-2	indica	Indonesia	GS3-Hap1	T	T	C	G	A	A	C		G	C	G	G	G	G	C	A	A	A	A	T	C	C	A	C	G	T	C	G	G	G	G	T	G	G	T	C	C	A	A	T	T	G	G	A	T
IRIS 313-11320	MAYAS PUTIH::IRGC 43727-2	indica	Indonesia	GS3-Hap1	T	T	C	G	A	A	C		G	C	G	G	G	G	C	A	A	A	A	T	C	C	A	C	G	T	C	G	G	G	G	T	G	G	T	C	C	A	A	T	T	G	G	A	T
IRIS 313-11327	JAO' HAWN MAE JAN::IRGC 44022-2	indica	Thailand	GS3-Hap1	T	T	C	G	A	A	C		G	C	G	G	G	G	C	A	A	A	A	T	C	C	A	C	G	T	C	G	G	G	G	T	G	G	T	C	C	A	A	T	T	G	G	A	T
IRIS 313-11340	MINANOK::IRGC 44637-2	tropical japonica	Philippines	GS3-Hap1	T	T	C	G	A	A	C		G	C	G	G	G	G	C	A	A	A	A	T	C	C	A	C	G	T	C	G	G	G	G	T	G	G	T	C	C	A	A	T	T	G	G	A	T
IRIS 313-11359	DAHARNAGRA::IRGC 45465-2	indica	India	GS3-Hap1	T	T	C	G	A	A	C		G	C	G	G	G	G	C	A	A	A	A	T	C	C	A	C	G	T	C	G	G	G	G	T	G	G	T	C	C	A	A	T	T	G	G	A	T
IRIS 313-11361	KALIKALMA::IRGC 45996-2	indica	India	GS3-Hap1	T	T	C	G	A	A	C		G	C	G	G	G	G	C	A	A	A	A	T	C	C	A	C	G	T	C	G	G	G	G	T	G	G	T	C	C	A	A	T	T	G	G	A	T
IRIS 313-11372	SUFALDHULA::IRGC 46698-2	indica	India	GS3-Hap1	T	T	C	G	A	A	C		G	C	G	G	G	G	C	A	A	A	A	T	C	C	A	C	G	T	C	G	G	G	G	T	G	G	T	C	C	A	A	T	T	G	G	A	T
IRIS 313-11385	IR 9747 SEL::IRGC 47695-1	indica admix	Philippines	GS3-Hap1	T	T	C	G	A	A	C		G	C	G	G	G	G	C	A	A	A	A	T	C	C	A	C	G	T	C	G	G	G	G	T	G	G	T	C	C	A	A	T	T	G	G	A	T
IRIS 313-11392	SA MER::IRGC 48454-2	indica	Thailand	GS3-Hap1	T	T	C	G	A	A	C		G	C	G	G	G	G	C	A	A	A	A	T	C	C	A	C	G	T	C	G	G	G	G	T	G	G	T	C	C	A	A	T	T	G	G	A	T
IRIS 313-11393	SAWNG RUANG::IRGC 48458-2	indica	Thailand	GS3-Hap1	T	T	C	G	A	A	C		G	C	G	G	G	G	C	A	A	A	A	T	C	C	A	C	G	T	C	G	G	G	G	T	G	G	T	C	C	A	A	T	T	G	G	A	T
IRIS 313-11394	INDO NO 13030::IRGC 48630-2	indica admix	Indonesia	GS3-Hap1	T	T	C	G	A	A	C		G	C	G	G	G	G	C	A	A	A	A	T	C	C	A	C	G	T	C	G	G	G	G	T	G	G	T	C	C	A	A	T	T	G	G	A	T
IRIS 313-11407	BATCHA BHOG (SCENTED)::IRGC 49440-2	indica	India	GS3-Hap1	T	T	C	G	A	A	C		G	C	G	G	G	G	C	A	A	A	A	T	C	C	A	C	G	T	C	G	G	G	G	T	G	G	T	C	C	A	A	T	T	G	G	A	T
IRIS 313-11417	LAWANGAI::IRGC 49850-2	admix	India	GS3-Hap1	T	T	C	G	A	A	C		G	C	G	G	G	G	C	A	A	A	A	T	C	C	A	C	G	T	C	G	G	G	G	T	G	G	T	C	C	A	A	T	T	G	G	A	T
B018	AMERICAN HUANGKEDAO	tropical japonica		GS3-Hap1	T	T	C	G	A	A	C		G	C	G	G	G	G	C	A	A	A	A	T	C	C	A	C	G	T	C	G	G	G	G	T	G	G	T	C	C	A	A	T	T	G	G	A	T
B032	ROHINI	indica		GS3-Hap1	T	T	C	G	A	A	C		G	C	G	G	G	G	C	A	A	A	A	T	C	C	A	C	G	T	C	G	G	G	G	T	G	G	T	C	C	A	A	T	T	G	G	A	T
B035	AMERICAN RICE	indica admix		GS3-Hap1	T	T	C	G	A	A	C		G	C	G	G	G	G	C	A	A	A	A	T	C	C	A	C	G	T	C	G	G	G	G	T	G	G	T	C	C	A	A	T	T	G	G	A	T
B043	YR 83-23-11	tropical japonica		GS3-Hap1	T	T	C	G	A	A	C		G	C	G	G	G	G	C	A	A	A	A	T	C	C	A	C	G	T	C	G	G	G	G	T	G	G	T	C	C	A	A	T	T	G	G	A	T
B116	SHUFENG 101	indica admix		GS3-Hap1	T	T	C	G	A	A	C		G	C	G	G	G	G	C	A	A	A	A	T	C	C	A	C	G	T	C	G	G	G	G	T	G	G	T	C	C	A	A	T	T	G	G	A	T
B123	ZAOSHUXIANGHEIMI	indica admix		GS3-Hap1	T	T	C	G	A	A	C		G	C	G	G	G	G	C	A	A	A	A	T	C	C	A	C	G	T	C	G	G	G	G	T	G	G	T	C	C	A	A	T	T	G	G	A	T
B134	XISHI 15	tropical japonica		GS3-Hap1	T	T	C	G	A	A	C		G	C	G	G	G	G	C	A	A	A	A	T	C	C	A	C	G	T	C	G	G	G	G	T	G	G	T	C	C	A	A	T	T	G	G	A	T
B148	LENGSHUINUO	japonica admix		GS3-Hap1	T	T	C	G	A	A	C		G	C	G	G	G	G	C	A	A	A	A	T	C	C	A	C	G	T	C	G	G	G	G	T	G	G	T	C	C	A	A	T	T	G	G	A	T
B190	ITA 221	tropical japonica		GS3-Hap1	T	T	C	G	A	A	C		G	C	G	G	G	G	C	A	A	A	A	T	C	C	A	C	G	T	C	G	G	G	G	T	G	G	T	C	C	A	A	T	T	G	G	A	T
B232	XIANGAIZAO 10HAO	indica		GS3-Hap1	T	T	C	G	A	A	C		G	C	G	G	G	G	C	A	A	A	A	T	C	C	A	C	G	T	C	G	G	G	G	T	G	G	T	C	C	A	A	T	T	G	G	A	T
CX101	HEI MI CHAN	indica		GS3-Hap1	T	T	C	G	A	A	C		G	C	G	G	G	G	C	A	A	A	A	T	C	C	A	C	G	T	C	G	G	G	G	T	G	G	T	C	C	A	A	T	T	G	G	A	T
CX106	SAL BUI BAO	tropical japonica		GS3-Hap1	T	T	C	G	A	A	C		G	C	G	G	G	G	C	A	A	A	A	T	C	C	A	C	G	T	C	G	G	G	G	T	G	G	T	C	C	A	A	T	T	G	G	A	T
CX107	TUN SART	indica		GS3-Hap1	T	T	C	G	A	A	C		G	C	G	G	G	G	C	A	A	A	A	T	C	C	A	C	G	T	C	G	G	G	G	T	G	G	T	C	C	A	A	T	T	G	G	A	T
CX109	DACCA6	japonica admix		GS3-Hap1	T	T	C	G	A	A	C		G	C	G	G	G	G	C	A	A	A	A	T	C	C	A	C	G	T	C	G	G	G	G	T	G	G	T	C	C	A	A	T	T	G	G	A	T
CX120	TKM6	indica admix		GS3-Hap1	T	T	C	G	A	A	C		G	C	G	G	G	G	C	A	A	A	A	T	C	C	A	C	G	T	C	G	G	G	G	T	G	G	T	C	C	A	A	T	T	G	G	A	T
CX121	GUANG122	indica		GS3-Hap1	T	T	C	G	A	A	C		G	C	G	G	G	G	C	A	A	A	A	T	C	C	A	C	G	T	C	G	G	G	G	T	G	G	T	C	C	A	A	T	T	G	G	A	T
CX124	IR71466-75-3-B-1	indica admix		GS3-Hap1	T	T	C	G	A	A	C		G	C	G	G	G	G	C	A	A	A	A	T	C	C	A	C	G	T	C	G	G	G	G	T	G	G	T	C	C	A	A	T	T	G	G	A	T
CX134	IRBB7	indica		GS3-Hap1	T	T	C	G	A	A	C		G	C	G	G	G	G	C	A	A	A	A	T	C	C	A	C	G	T	C	G	G	G	G	T	G	G	T	C	C	A	A	T	T	G	G	A	T
CX142	AI YEH LU	japonica admix		GS3-Hap1	T	T	C	G	A	A	C		G	C	G	G	G	G	C	A	A	A	A	T	C	C	A	C	G	T	C	G	G	G	G	T	G	G	T	C	C	A	A	T	T	G	G	A	T
CX149	KARNAL LOCAL	aro		GS3-Hap1	T	T	C	G	A	A	C		G	C	G	G	G	G	C	A	A	A	A	T	C	C	A	C	G	T	C	G	G	G	G	T	G	G	T	C	C	A	A	T	T	G	G	A	T
CX15	Y134	indica		GS3-Hap1	T	T	C	G	A	A	C		G	C	G	G	G	G	C	A	A	A	A	T	C	C	A	C	G	T	C	G	G	G	G	T	G	G	T	C	C	A	A	T	T	G	G	A	T
CX150	CHOROFA	indica		GS3-Hap1	T	T	C	G	A	A	C		G	C	G	G	G	G	C	A	A	A	A	T	C	C	A	C	G	T	C	G	G	G	G	T	G	G	T	C	C	A	A	T	T	G	G	A	T
CX151	AZUCENA	tropical japonica		GS3-Hap1	T	T	C	G	A	A	C		G	C	G	G	G	G	C	A	A	A	A	T	C	C	A	C	G	T	C	G	G	G	G	T	G	G	T	C	C	A	A	T	T	G	G	A	T
CX152	CISADANE	indica		GS3-Hap1	T	T	C	G	A	A	C		G	C	G	G	G	G	C	A	A	A	A	T	C	C	A	C	G	T	C	G	G	G	G	T	G	G	T	C	C	A	A	T	T	G	G	A	T
CX154	KHAO DAWK MALI 105	indica		GS3-Hap1	T	T	C	G	A	A	C		G	C	G	G	G	G	C	A	A	A	A	T	C	C	A	C	G	T	C	G	G	G	G	T	G	G	T	C	C	A	A	T	T	G	G	A	T
CX156	MR84	indica admix		GS3-Hap1	T	T	C	G	A	A	C		G	C	G	G	G	G	C	A	A	A	A	T	C	C	A	C	G	T	C	G	G	G	G	T	G	G	T	C	C	A	A	T	T	G	G	A	T
CX158	SHWE WAR TUN	indica		GS3-Hap1	T	T	C	G	A	A	C		G	C	G	G	G	G	C	A	A	A	A	T	C	C	A	C	G	T	C	G	G	G	G	T	G	G	T	C	C	A	A	T	T	G	G	A	T
CX219	FL478	indica admix		GS3-Hap1	T	T	C	G	A	A	C		G	C	G	G	G	G	C	A	A	A	A	T	C	C	A	C	G	T	C	G	G	G	G	T	G	G	T	C	C	A	A	T	T	G	G	A	T
CX221	ZHONGYOUZAO 81	indica admix		GS3-Hap1	T	T	C	G	A	A	C		G	C	G	G	G	G	C	A	A	A	A	T	C	C	A	C	G	T	C	G	G	G	G	T	G	G	T	C	C	A	A	T	T	G	G	A	T
CX226	IR06G113	indica		GS3-Hap1	T	T	C	G	A	A	C		G	C	G	G	G	G	C	A	A	A	A	T	C	C	A	C	G	T	C	G	G	G	G	T	G	G	T	C	C	A	A	T	T	G	G	A	T
CX230	IR64-IL	indica		GS3-Hap1	T	T	C	G	A	A	C		G	C	G	G	G	G	C	A	A	A	A	T	C	C	A	C	G	T	C	G	G	G	G	T	G	G	T	C	C	A	A	T	T	G	G	A	T
CX231	IR52561-UBN-1-1-2	indica admix		GS3-Hap1	T	T	C	G	A	A	C		G	C	G	G	G	G	C	A	A	A	A	T	C	C	A	C	G	T	C	G	G	G	G	T	G	G	T	C	C	A	A	T	T	G	G	A	T
CX236	VANDANA	indica admix		GS3-Hap1	T	T	C	G	A	A	C		G	C	G	G	G	G	C	A	A	A	A	T	C	C	A	C	G	T	C	G	G	G	G	T	G	G	T	C	C	A	A	T	T	G	G	A	T
CX247	IRAT144	indica admix		GS3-Hap1	T	T	C	G	A	A	C		G	C	G	G	G	G	C	A	A	A	A	T	C	C	A	C	G	T	C	G	G	G	G	T	G	G	T	C	C	A	A	T	T	G	G	A	T
CX26	AMOL3(SANA)	indica		GS3-Hap1	T	T	C	G	A	A	C		G	C	G	G	G	G	C	A	A	A	A	T	C	C	A	C	G	T	C	G	G	G	G	T	G	G	T	C	C	A	A	T	T	G	G	A	T
CX263	PADISENEMOK	indica admix		GS3-Hap1	T	T	C	G	A	A	C		G	C	G	G	G	G	C	A	A	A	A	T	C	C	A	C	G	T	C	G	G	G	G	T	G	G	T	C	C	A	A	T	T	G	G	A	T
CX270	TAICHUNGNATIVE1	indica		GS3-Hap1	T	T	C	G	A	A	C		G	C	G	G	G	G	C	A	A	A	A	T	C	C	A	C	G	T	C	G	G	G	G	T	G	G	T	C	C	A	A	T	T	G	G	A	T
CX290	DUO 57	indica		GS3-Hap1	T	T	C	G	A	A	C		G	C	G	G	G	G	C	A	A	A	A	T	C	C	A	C	G	T	C	G	G	G	G	T	G	G	T	C	C	A	A	T	T	G	G	A	T
CX303	LX2007	indica admix		GS3-Hap1	T	T	C	G	A	A	C		G	C	G	G	G	G	C	A	A	A	A	T	C	C	A	C	G	T	C	G	G	G	G	T	G	G	T	C	C	A	A	T	T	G	G	A	T
CX319	MENGGUANDAMAGU	indica admix		GS3-Hap1	T	T	C	G	A	A	C		G	C	G	G	G	G	C	A	A	A	A	T	C	C	A	C	G	T	C	G	G	G	G	T	G	G	T	C	C	A	A	T	T	G	G	A	T
CX343	WANXIAN 77	indica admix		GS3-Hap1	T	T	C	G	A	A	C		G	C	G	G	G	G	C	A	A	A	A	T	C	C	A	C	G	T	C	G	G	G	G	T	G	G	T	C	C	A	A	T	T	G	G	A	T
CX348	ZHONGHUA 1	indica		GS3-Hap1	T	T	C	G	A	A	C		G	C	G	G	G	G	C	A	A	A	A	T	C	C	A	C	G	T	C	G	G	G	G	T	G	G	T	C	C	A	A	T	T	G	G	A	T
CX362	YZX1	indica		GS3-Hap1	T	T	C	G	A	A	C		G	C	G	G	G	G	C	A	A	A	A	T	C	C	A	C	G	T	C	G	G	G	G	T	G	G	T	C	C	A	A	T	T	G	G	A	T
CX364	42686	indica		GS3-Hap1	T	T	C	G	A	A	C		G	C	G	G	G	G	C	A	A	A	A	T	C	C	A	C	G	T	C	G	G	G	G	T	G	G	T	C	C	A	A	T	T	G	G	A	T
CX381	ADNY 11	indica		GS3-Hap1	T	T	C	G	A	A	C		G	C	G	G	G	G	C	A	A	A	A	T	C	C	A	C	G	T	C	G	G	G	G	T	G	G	T	C	C	A	A	T	T	G	G	A	T
CX394	MOLIZHANXUAN	indica		GS3-Hap1	T	T	C	G	A	A	C		G	C	G	G	G	G	C	A	A	A	A	T	C	C	A	C	G	T	C	G	G	G	G	T	G	G	T	C	C	A	A	T	T	G	G	A	T
CX4	93072	indica admix		GS3-Hap1	T	T	C	G	A	A	C		G	C	G	G	G	G	C	A	A	A	A	T	C	C	A	C	G	T	C	G	G	G	G	T	G	G	T	C	C	A	A	T	T	G	G	A	T
CX43	IR66897B	indica		GS3-Hap1	T	T	C	G	A	A	C		G	C	G	G	G	G	C	A	A	A	A	T	C	C	A	C	G	T	C	G	G	G	G	T	G	G	T	C	C	A	A	T	T	G	G	A	T
CX44	IR58025B	indica		GS3-Hap1	T	T	C	G	A	A	C		G	C	G	G	G	G	C	A	A	A	A	T	C	C	A	C	G	T	C	G	G	G	G	T	G	G	T	C	C	A	A	T	T	G	G	A	T
CX48	PT60	indica admix		GS3-Hap1	T	T	C	G	A	A	C		G	C	G	G	G	G	C	A	A	A	A	T	C	C	A	C	G	T	C	G	G	G	G	T	G	G	T	C	C	A	A	T	T	G	G	A	T
CX53	JIANGXISIMIAO	indica admix		GS3-Hap1	T	T	C	G	A	A	C		G	C	G	G	G	G	C	A	A	A	A	T	C	C	A	C	G	T	C	G	G	G	G	T	G	G	T	C	C	A	A	T	T	G	G	A	T
CX542	RR2-6	indica admix		GS3-Hap1	T	T	C	G	A	A	C		G	C	G	G	G	G	C	A	A	A	A	T	C	C	A	C	G	T	C	G	G	G	G	T	G	G	T	C	C	A	A	T	T	G	G	A	T
CX66	TAROM MOLAII	aro		GS3-Hap1	T	T	C	G	A	A	C		G	C	G	G	G	G	C	A	A	A	A	T	C	C	A	C	G	T	C	G	G	G	G	T	G	G	T	C	C	A	A	T	T	G	G	A	T
CX72	BASMATI 385	aro		GS3-Hap1	T	T	C	G	A	A	C		G	C	G	G	G	G	C	A	A	A	A	T	C	C	A	C	G	T	C	G	G	G	G	T	G	G	T	C	C	A	A	T	T	G	G	A	T
CX73	IR6	indica		GS3-Hap1	T	T	C	G	A	A	C		G	C	G	G	G	G	C	A	A	A	A	T	C	C	A	C	G	T	C	G	G	G	G	T	G	G	T	C	C	A	A	T	T	G	G	A	T
CX76	BG304	indica		GS3-Hap1	T	T	C	G	A	A	C		G	C	G	G	G	G	C	A	A	A	A	T	C	C	A	C	G	T	C	G	G	G	G	T	G	G	T	C	C	A	A	T	T	G	G	A	T
CX92	UPR 191-66	indica		GS3-Hap1	T	T	C	G	A	A	C		G	C	G	G	G	G	C	A	A	A	A	T	C	C	A	C	G	T	C	G	G	G	G	T	G	G	T	C	C	A	A	T	T	G	G	A	T
IRIS 313-9745	VARY MALADY::IRGC 69911-1	tropical japonica	Madagascar	GS3-Hap1	T	T	C	G	A	A	C		G	C	G	G	G	G	C	A	A	A	A	T	C	C	A	C	G	T	C	G	G	G	G	T	G	G	T	C	C	A	A	T	T	G	G	A	T
IRIS 313-12045	BUYAN::IRGC 81440-1	tropical japonica	Indonesia	GS3-Hap1	T	T	C	G	A	A	C		G	C	G	G	G	G	C	A	A	A	A	T	C	C	A	C	G	T	C	G	G	G	G	T	G	G	T	C	C	A	A	T	T	G	G	A	T
IRIS 313-12152	DAMM NOEB THNGORN'::IRGC 87428-1	indica	Cambodia	GS3-Hap1	T	T	C	G	A	A	C		G	C	G		G	G	C	A	A	A	A	T	C	C	A	C	G	T	C	G	G	G	G	T	G	G	T	C	C	A	A	T	T	G	G	A	T
IRIS 313-12353	MOK::IRGC 107804-1	tropical japonica	Lao People's Democratic Republic	GS3-Hap1	T	T	C	G	A	A	C		G	C	G	G	G	G	C	A	A	A	A	T	C	C	A	C	G	T	C	G	G	G	G	T	G	G	T	C	C	A	A	T	T	G	G	A	T
IRIS 313-10757	PEUAK NAM 43::IRGC 17129-1	indica	Thailand	GS3-Hap1	T	T	C	G	A	A	C		G	C	G		G	G	C	A	A	A	A	T	C	C	A	C	G	T	C	G	G	G	G	T	G	G	T	C	C	A	A	T	T	G	G	A	T
B240	ZHENGDAO 5	temperate japonica		GS3-Hap1	T	T	C	G	A	A	C		G	C	G		G	G	C	A	A	A	A	T	C	C	A	C	G	T	C	G	G	G	G	T	G	G	T	C	C	A	A	T	T	G	G	A	T
IRIS 313-15902	IRRI 146::G1	indica		GS3-Hap1	T	T	C	G	A	A	C		G	C	G		G	G	C	A	A	A	A	T	C	C	A	C	G	T	C	G	G	G	G	T	G	G	T	C	C	A	A	T	T	G	G	A	T
IRIS 313-15905	WAB 56-125::IRTP 19771-G1	tropical japonica		GS3-Hap1	T	T	C	G	A	A	C		G	C	G	G	G	G	C	A	A	A	A	T	C	C	A	C	G	T	C	G	G	G	G	T	G	G	T	C	C	A	A	T	T	G	G	A	T
IRIS 313-9939	CIWINI SML::IRGC 50642-1	admix	Surinam	GS3-Hap1	T	T	C	G	A	A	C		G	C	G		G	G	C	A	A	A	A	T	C	C	A	C	G	T	C	G	G	G	G	T	G	G	T	C	C	A	A	T	T	G	G	A	T
IRIS 313-8747	DOM ZARD	aro	Iran	GS3-Hap1	T	T	C	G	A	A	C		G	C	G		G	G	C	A	A	A	A	T	C	C	A	C	G	T	C	G	G	G	G	T	G	G	T	C	C	A	A	T	T	G	G	A	T
IRIS 313-8253	KHAO DAWK MALI 105::IRGC 27748-2	indica	Thailand	GS3-Hap1	T	T	C	G	A	A	C		G	C	G		G	G	C	A	A	A	A	T	C	C	A	C	G	T	C	G	G	G	G	T	G	G	T	C	C	A	A	T	T	G	G	A	T
IRIS 313-10152	KETAN MENAH::IRGC 48733-1	tropical japonica	Indonesia	GS3-Hap1	T	T	C	G	A	A	C		G	C	G		G	G	C	A	A	A	A	T	C	C	A	C	G	T	C	G	G	G	G	T	G	G	T	C	C	A	A	T	T	G	G	A	T
IRIS 313-8769	KOSAGI::IRGC 57692-1	tropical japonica	Guinea	GS3-Hap1	T	T	C	G	A	A	C		G	C	G		G	G	C	A	A	A	A	T	C	C	A	C	G	T	C	G	G	G	G	T	G	G	T	C	C	A	A	T	T	G	G	A	T
IRIS 313-9817	GEANT W 7::IRGC 9620-1	indica	Netherlands	GS3-Hap1	T	T	C	G	A	A	C		G	C	G		G	G	C	A	A	A	A	T	C	C	A	C	G	T	C	G	G	G	G	T	G	G	T	C	C	A	A	T	T	G	G	A	T
IRIS 313-10041	BOTOHAVANA MENA::IRGC 69349-1	tropical japonica	Madagascar	GS3-Hap1	T	T	C	G	A	A	C		G	C	G		G	G	C	A	A	A	A	T	C	C	A	C	G	T	C	G	G	G	G	T	G	G	T	C	C	A	A	T	T	G	G	A	T
IRIS 313-10285	SICAN::IRGC 117029-1	indica admix	Peru	GS3-Hap1	T	T	C	G	A	A	C		G	C	G		G	G	C	A	A	A	A	T	C	C	A	C	G	T	C	G	G	G	G	T	G	G	T	C	C	A	A	T	T	G	G	A	T
IRIS 313-8232	IR 62266-42-6-2	tropical japonica	Philippines	GS3-Hap1	T	T	C	G	A	A	C		G	C	G		G	G	C	A	A	A	A	T	C	C	A	C	G	T	C	G	G	G	G	T	G	G	T	C	C	A	A	T	T	G	G	A	T
IRIS 313-10158	PICO NEGRO::IRGC 55849-1	indica admix	Ecuador	GS3-Hap1	T	T	C	G	A	A	C		G	C	G		G	G	C	A	A	A	A	T	C	C	A	C	G	T	C	G	G	G	G	T	G	G	T	C	C	A	A	T	T	G	G	A	T
IRIS 313-8745	SD 120 SELN (CI 12320)::IRGC 1667-1	tropical japonica	Haiti	GS3-Hap1	T	T	C	G	A	A	C		G	C	G	G	G	G	C	A	A	A	A	T	C	C	A	C	G	T	C	G	G	G	G	T	G	G	T	C	C	A	A	T	T	G	G	A
IRIS 313-8523	OS 4	tropical japonica	Nigeria	GS3-Hap1	T	T	C	G	A	A	C		G	C	G		G	G	C	A	A	A	A	T	C	C	A	C	G	T	C	G	G	G	G	T	G	G	T	C	C	A	A	T	T	G	G	A	T
IRIS 313-8356	BLICCA::IRGC 47151-1	tropical japonica	Philippines	GS3-Hap1	T	T	C	G	A	A	C		G	C	G	G	G	G	C	A	A	A	A	T	C	C	A	C	G	T	C	G	G	G	G	T	G	G	T	C		A	A	T	T	G	G	A	T
IRIS 313-8872	571::IRGC 48493-1	japonica admix	Thailand	GS3-Hap1	T	T	C	G	A	A	C		G	C	G		G	G	C	A	A	A	A	T	C	C	A	C	G	T	C	G	G	G	G	T	G	G	T	C	C	A	A	T	T	G	G	A	T
IRIS 313-9464	SML ACORNI::IRGC 13389-1	admix	Surinam	GS3-Hap1	T	T	C	G	A	A	C		G	C	G	G	G	G	C	A	A	A	A	T	C	C	A	C	G	T	C	G	G	G	G	T	G	G	T	C	C	A		T	T	G	G	A	T
IRIS 313-8656	BASMATI 1::IRGC 27798-1	aro	Pakistan	GS3-Hap1	T	T	C	G	A	A	C		G	C	G		G	G	C	A	A	A	A	T	C	C	A	C	G	T	C	G	G	G	G	T	G	G	T	C	C	A	A	T	T	G	G	A	T
IRIS 313-10397	IRGA 318-11-6-9-2B::IRGC 117339-1	indica	Colombia	GS3-Hap1	T	T	C	G	A	A	C		G	C	G	G	G	G		A	A	A	A	T	C	C	A	C	G	T	C	G	G	G	G	T	G	G	T	C	C	A	A	T	T	G	G	A	T
IRIS 313-10403	IRGA 659-1-2-2-2::IRGC 117345-1	indica admix	Colombia	GS3-Hap1	T	T	C	G	A	A	C		G	C	G	G	G	G	C	A	A	A	A	T	C	C	A	C	G	T	C	G	G	G	G	T	G	G	T	C	C	A	A	T	T	G	G	A	T
IRIS 313-10417	UPR 1201-1-20-1::IRGC 117357-1	indica	India	GS3-Hap1	T	T	C	G	A	A	C		G	C	G	G	G	G	C	A	A	A	A	T	C	C	A	C	G		C	G	G	G	G	T	G	G	T	C	C	A	A	T	T	G	G	A	T
IRIS 313-8621	ARC 11663::IRGC 42695-1	indica	India	GS3-Hap1	T	T	C	G	A	A	C		G	C	G	G	G	G	C	A	A	A	A	T	C	C	A	C	G	T	C	G	G	G	G	T	G	G	T	C	C	A	A	T	T	G	G	A	T
IRIS 313-8704	ROPA::IRGC 74774-1	indica	India	GS3-Hap1	T	T	C	G	A	A	C		G	C	G	G	G	G	C	A	A	A	A	T	C	C	A	C	G	T	C	G	G	G	G	T	G	G	T	C	C	A	A	T	T	G	G	A	T
IRIS 313-9227	WP 65::IRGC 36526-1	indica	Thailand	GS3-Hap1	T	T	C	G	A	A	C		G	C	G		G	G	C	A	A	A	A	T	C	C	A	C	G	T	C	G	G	G	G	T	G	G	T	C	C	A	A	T	T	G	G	A	T
IRIS 313-9867	SIGARDIS::IRGC 15555-1	indica	Sri Lanka	GS3-Hap1	T	T	C	G	A	A	C		G	C	G	G	G	G	C	A	A	A	A	T	C	C	A	C	G	T	C	G	G	G	G	T	G	G	T	C	C	A	A	T	T	G	G	A	T
IRIS 313-9940	TIKAL 3::IRGC 50649-1	indica	Guatemala	GS3-Hap1	T	T	C	G	A	A	C		G	C	G	G	G	G	C	A	A	A	A	T	C	C	A	C	G	T	C	G	G	G	G	T	G	G	T	C	C	A	A	T	T	G	G	A	T
IRIS 313-9989	MELEKE::IRGC 56823-1	indica	Cote d'Ivoire	GS3-Hap1	T	T	C	G	A	A	C		G	C	G	G	G	G	C	A	A	A	A	T	C	C	A	C	G	T	C	G	G	G	G	T	G	G	T	C	C	A	A	T	T	G	G	A	T
IRIS 313-10032	NS 1576::IRGC 68951-1	aro	Madagascar	GS3-Hap1	T	T	C	G	A	A	C		G	C	G	G	G	G	C	A	A	A	A	T	C	C	A	C	G	T	C	G	G	G	G	T	G	G	T	C	C	A	A	T	T	G	G	A	T
IRIS 313-10045	BANTA TIMA::IRGC 69474-1	indica admix	Gambia	GS3-Hap1	T	T	C	G	A	A	C		G	C	G	G	G	G	C	A	A	A	A	T	C	C	A	C	G	T	C	G	G	G	G	T	G	G	T	C	C	A	A	T	T	G	G	A	T
IRIS 313-10134	PIN GAEW 56::IRGC 7887-1	indica	Thailand	GS3-Hap1	T	T	C	G	A	A	C		G	C	G	G	G	G	C	A	A	A	A	T	C	C	A	C	G	T	C	G	G	G	G	T	G	G	T	C	C	A	A	T	T	G	G	A	T
IRIS 313-10167	IR 13429-109-2-2-1::IRGC 63491-1	indica admix	Philippines	GS3-Hap1	T	T	C	G	A	A	C		G	C	G		G	G	C	A	A	A	A	T	C	C	A	C	G	T	C	G	G	G	G	T	G	G	T	C	C	A	A	T	T	G	G	A	T
IRIS 313-10196	GUO DI HEI::IRGC 72697-1	tropical japonica	China	GS3-Hap1	T	T	C	G	A	A	C			C	G	G	G	G	C	A	A	A	A	T	C	C	A	C	G	T	C	G	G	G	G	T	G	G	T	C	C	A	A	T	T	G	G	A	T
IRIS 313-10279	JUMA 62::IRGC 117011-1	indica admix	Dominican Republic	GS3-Hap1	T	T	C	G	A	A	C		G	C	G	G	G	G	C	A	A	A	A	T	C	C	A	C	G	T	C	G	G	G	G	T	G	G	T	C	C	A	A	T	T	G	G	A	T
IRIS 313-10293	ECIA 24-107-1::IRGC 116978-1	indica	Cuba	GS3-Hap1	T	T	C	G	A	A	C		G	C	G	G	G	G	C	A	A	A	A	T	C	C	A	C	G	T	C	G	G	G	G	T	G	G	T	C	C	A	A	T	T	G	G	A	T
IRIS 313-10314	INIAP 10::IRGC 117000-1	indica admix	Ecuador	GS3-Hap1	T	T	C	G	A	A	C		G	C	G	G	G	G	C	A	A	A	A	T	C	C	A	C	G	T	C	G	G	G	G	T	G	G	T	C	C	A	A	T	T	G	G	A	T
IRIS 313-10360	IR 57514-PMI 5-B-1-2::IRGC 117372-1	indica admix	Philippines	GS3-Hap1	T	T	C	G	A	A	C		G	C	G	G	G	G	C	A	A	A	A	T	C	C	A	C	G	T	C	G	G	G	G	T	G	G		C	C	A	A	T	T	G	G	A	T
IRIS 313-8571	ES 21::IRGC 56171-1	indica	Tanzania	GS3-Hap1	T	T	C	G	A	A	C		G	C	G	G	G	G	C	A	A	A	A	T	C	C	A	C	G	T	C	G	G	G	G	T	G	G	T	C	C	A	A	T	T	G	G	A	T
IRIS 313-8751	HNANWA::IRGC 33118-1	indica	Myanmar	GS3-Hap1	T	T	C	G	A	A	C		G	C	G		G	G	C	A	A	A	A	T	C	C	A	C	G	T	C	G	G	G	G	T	G	G	T	C	C	A	A	T	T	G	G	A	T
IRIS 313-9131	DOC PHUNG D 12::IRGC 10234-1	indica	Viet Nam	GS3-Hap1	T	T	C	G	A	A	C		G	C	G	G	G	G	C	A	A	A	A	T	C	C	A	C	G	T	C	G	G	G	G	T	G	G	T	C	C	A	A	T	T	G	G	A
IRIS 313-9937	ROCCA::IRGC 50351-1	temperate japonica	Italy	GS3-Hap1	T	T	C	G	A	A	C		G	C	G	G	G		C	A	A	A	A	T	C	C	A	C	G	T	C	G	G	G	G	T	G	G	T	C	C	A	A	T	T	G	G	A	T
IRIS 313-10083	BETIS::IRGC 74581-1	temperate japonica	Spain	GS3-Hap1	T	T	C	G	A	A	C		G	C	G	G	G	G	C	A	A	A	A	T	C	C	A	C	G	T	C	G	G	G	G	T	G	G	T	C	C	A	A	T		G	G	A	T
IRIS 313-10111	MOLO::IRGC 81603-1	japonica admix	Italy	GS3-Hap1	T	T	C	G	A	A	C		G	C	G	G	G	G	C	A	A	A	A	T	C	C	A	C	G	T	C	G	G	G	G	T	G	G	T	C	C	A	A	T	T	G	G	A	T
IRIS 313-8876	DELITUS::IRGC 5769-1	tropical japonica	France	GS3-Hap1	T	T	C	G	A	A	C		G	C	G	G	G	G	C	A	A	A	A	T		C	A	C	G	T	C	G	G	G	G	T	G	G	T	C	C	A	A	T	T	G	G	A	T
IRIS 313-8960	BLUEBONNET::IRGC 1799-1	tropical japonica	USA	GS3-Hap1	T	T	C	G	A	A	C		G	C	G	G	G	G	C	A	A	A	A	T	C	C	A	C	G	T	C	G	G	G	G	T	G	G	T	C	C	A	A	T	T	G	G	A	T
IRIS 313-9297	KORR::IRGC 30751-1	tropical japonica	Liberia	GS3-Hap1	T	T	C	G	A	A	C			C	G	G	G	G	C	A	A	A	A	T	C	C	A	C	G	T	C	G	G	G	G	T	G	G	T	C	C	A	A	T	T	G	G	A	T
IRIS 313-9491	BLUE BELLE::IRGC 51125-1	tropical japonica	USA	GS3-Hap1	T	T	C	G	A	A	C		G	C	G	G	G	G	C	A	A	A	A	T	C	C	A	C	G	T	C	G	G	G	G	T	G	G	T	C	C	A	A	T		G	G	A	T
IRIS 313-8565	YAHNG LEU::IRGC 78279-1	tropical japonica	Thailand	GS3-Hap1	T	T	C	G	A	A	C		G	C	G	G	G	G	C	A	A	A	A	T	C	C	A	C	G	T	C	G	G	G	G	T	G	G	T	C	C	A	A	T	T	G	G	A	T
IRIS 313-8690	NEP HOA VANG	japonica admix	Viet Nam	GS3-Hap1	T	T	C	G	A	A	C		G	C	G	G	G	G	C	A	A	A	A	T	C	C	A	C	G	T	C	G	G	G	G	T	G	G	T	C	C	A	A	T	T	G	G	A	T
IRIS 313-10099	MANONGAZATO::IRGC 77876-1	tropical japonica	Madagascar	GS3-Hap1	T	T	C	G	A	A	C		G	C	G	G	G	G	C	A	A	A	A	T	C	C	A	C	G	T	C	G	G	G	G	T	G	G	T	C	C	A	A	T	T	G	G	A	T
IRIS 313-8580	DAM::IRGC 23710-1	tropical japonica	Thailand	GS3-Hap1	T	T	C	G	A	A	C			C	G	G	G	G	C	A	A	A	A	T	C	C	A	C	G	T	C	G	G	G	G	T	G	G	T	C	C	A	A	T	T	G	G	A	T
IRIS 313-8029	GRITNA::GERVEX 71-C1	japonica admix		GS3-Hap1	T	T	C	G	A	A	C		G	C	G	G	G	G	C	A	A	A	A	T	C	C	A	C	G	T	C	G	G	G	G	T	G	G	T	C	C	A	A	T	T	G	G	A	T
IRIS 313-8025	ITALPATNA 48::GERVEX 60-C1	temperate japonica		GS3-Hap1	T	T	C	G	A	A	C		G	C	G	G	G	G	C	A	A	A	A	T	C	C		C	G	T	C	G	G	G	G	T	G	G	T	C	C	A	A	T	T	G	G	A	T
IRIS 313-8116	HAREM::GERVEX 929-C1	japonica admix		GS3-Hap1	T	T	C	G	A	A	C		G	C	G	G	G	G	C	A	A	A	A	T	C	C	A	C	G	T	C	G	G	G	G	T	G	G	T	C	C	A	A	T	T	G	G	A	T
IRIS 313-8216	ROXANI::GERVEX 1686-C1	temperate japonica		GS3-Hap1	T	T	C	G	A	A	C			C	G	G	G	G	C	A	A	A	A	T	C	C	A	C	G	T	C	G	G	G	G	T	G	G	T	C	C	A	A	T	T	G	G	A	T
IRIS 313-8024	RIBE 253::GERVEX 54-C1	temperate japonica		GS3-Hap1	T	T	C	G	A	A	C		G	C	G	G	G	G	C	A	A	A	A	T	C	C	A	C	G	T	C	G	G	G	G	T	G	G	T	C	C	A	A	T	T	G	G	A	T
IRIS 313-8050	MIARA::GERVEX 129-C1	temperate japonica		GS3-Hap1	T	T	C	G	A	A	C		G	C	G		G	G	C	A	A	A	A	T	C	C	A	C	G	T	C	G	G	G	G	T	G	G	T	C	C	A	A	T	T	G	G	A	T
IRIS 313-8183	DREW::GERVEX 1650-C1	tropical japonica		GS3-Hap1	T	T	C	G	A	A	C		G	C	G		G	G	C	A	A	A	A	T	C	C	A	C	G	T	C	G	G	G	G	T	G	G	T	C	C	A	A	T	T	G	G	A	T
IRIS 313-8192	L 205::GERVEX 1659-C1	tropical japonica		GS3-Hap1	T	T	C	G	A	A	C		G	C	G	G	G	G	C	A	A	A	A	T	C	C	A	C	G	T	C	G	G	G	G	T		G	T	C	C	A	A	T	T	G	G	A	T
IRIS 313-8102	BLUE BONNET::GERVEX 669-C1	tropical japonica		GS3-Hap1	T	T	C	G	A	A	C		G	C	G	G	G	G	C	A	A	A	A	T	C	C	A	C	G	T	C	G	G	G	G	T	G	G	T	C	C	A	A	T	T	G	G	A	T
IRIS 313-7793	TSIPALA B 160::GERVEX 8378-C1	indica		GS3-Hap1	T	T	C	G		A	C		G	C	G	G	G	G	C	A	A	A	A	T	C	C	A	C	G	T	C	G	G	G	G	T	G	G	T	C	C	A	A	T	T	G	G	A	T
IRIS 313-7824	WAS 21-B-B-20-4-3-3::C1	indica		GS3-Hap1	T	T	C	G	A	A	C		G	C	G	G	G	G	C	A	A	A	A	T	C	C	A	C	G	T	C	G	G	G	G	T	G	G	T	C	C	A	A	T	T	G	G	A	T
IRIS 313-7870	CUIABANA::IRTP 17401-C1	japonica admix		GS3-Hap1	T	T	C	G	A	A	C		G	C	G	G		G	C	A	A	A	A	T	C	C	A	C	G	T	C	G	G	G	G	T	G	G	T	C	C	A	A	T	T	G	G	A	T
IRIS 313-8064	32 UPLA::GERVEX 176-C1	tropical japonica		GS3-Hap1	T	T	C	G	A	A	C		G	C	G	G	G	G	C	A	A	A	A	T	C	C	A	C	G	T	C	G	G	G	G	T		G	T	C	C	A	A	T	T	G	G	A	T
IRIS 313-8060	77 UPLA::GERVEX 159-C1	tropical japonica		GS3-Hap1	T	T	C	G	A	A	C		G	C	G	G	G	G	C	A	A	A	A	T	C	C	A	C	G	T	C	G	G	G	G	T	G	G	T	C	C	A	A	T	T		G	A	T
IRIS 313-8161	CNA 4081::GERVEX 1494-C1	indica		GS3-Hap1	T	T	C	G	A	A	C		G	C	G	G	G	G	C	A	A	A	A	T	C	C	A	C	G	T	C	G	G	G	G	T	G	G	T	C	C	A	A	T	T	G	G	A	T
IRIS 313-8160	CT 58::GERVEX 1491-C1	temperate japonica		GS3-Hap1	T	T	C	G	A	A	C		G	C	G		G	G	C	A	A	A	A	T	C	C	A	C	G	T	C	G	G	G	G	T	G	G	T	C	C	A	A	T	T	G	G	A	T
IRIS 313-8172	FIDJI::GERVEX 1636-C1	admix		GS3-Hap1	T	T	C	G	A	A	C		G	C	G	G	G	G	C	A	A	A	A	T	C	C	A	C	G	T	C	G	G	G	G	T	G	G	T	C	C	A	A	T	T	G	G	A	T
IRIS 313-11435	MONMINEUPLEU::IRGC 50873-1	tropical japonica	Cote d'Ivoire	GS3-Hap1	T	T	C	G	A	A	C		G	C	G	G	G	G	C	A	A	A	A	T	C	C	A	C	G	T	C	G	G	G	G	T		G	T	C	C	A	A	T	T	G	G	A	T
IRIS 313-11463	KATSIYAM TABAO::IRGC 52855-1	indica admix	Philippines	GS3-Hap1	T	T	C	G	A	A	C		G	C	G	G	G	G	C	A		A	A	T	C	C	A	C	G	T	C	G	G	G	G	T	G	G	T	C	C	A	A	T	T	G	G	A	T
IRIS 313-11428	MARANHAO BRANCO::IRGC 50503-1	tropical japonica	Brazil	GS3-Hap1	T	T	C	G	A	A	C		G	C	G		G	G	C	A	A	A	A	T	C	C	A	C	G	T	C	G	G	G	G	T	G	G	T	C	C	A	A	T	T	G	G	A	T
IRIS 313-11511	WAGASAN (RED)::IRGC 55404-1	tropical japonica	Philippines	GS3-Hap1	T	T	C		A	A	C		G	C	G	G	G	G	C	A	A	A	A	T	C	C	A	C	G	T	C	G	G	G	G	T	G	G	T	C	C	A	A	T	T	G	G	A	T
IRIS 313-11527	GOLO::IRGC 56856-1	tropical japonica	Cote d'Ivoire	GS3-Hap1	T	T	C	G	A	A	C		G	C	G		G	G	C	A	A	A	A	T	C	C	A	C	G	T	C	G	G	G	G	T	G	G	T	C	C	A	A	T	T	G	G	A	T
IRIS 313-11528	ZO::IRGC 56914-1	indica	Cote d'Ivoire	GS3-Hap1	T	T	C	G	A	A	C		G	C	G		G	G	C	A	A	A	A	T	C	C	A	C	G	T	C	G	G	G	G	T	G	G	T	C	C	A	A	T	T	G	G	A	T
IRIS 313-11530	JAO KHAO::IRGC 57046-1	indica	Thailand	GS3-Hap1	T	T	C	G	A	A	C		G	C	G		G	G	C	A	A	A	A	T	C	C	A	C	G	T	C	G	G	G	G	T	G	G	T	C	C	A	A	T	T	G	G	A	T
IRIS 313-11540	PATIE ROUGE::IRGC 57686-1	tropical japonica	Guinea	GS3-Hap1	T	T	C	G	A	A	C		G	C	G		G	G	C	A	A	A	A	T	C	C	A	C	G	T	C	G	G	G	G	T	G	G	T	C	C	A	A	T	T	G	G	A	T
IRIS 313-11517	IR 4432-28-5::IRGC 55952-1	indica	Philippines	GS3-Hap1	T	T	C	G	A	A	C		G	C	G	G	G	G	C	A	A	A	A	T	C	C	A	C	G	T	C	G	G	G	G	T	G	G	T	C	C	A	A	T	T	G	G	A	T
IRIS 313-11608	KHAO BAWNG::IRGC 61260-1	indica	Thailand	GS3-Hap1	T	T	C	G	A	A	C		G	C	G		G	G	C	A	A	A	A	T	C	C	A	C	G	T	C	G	G	G	G	T	G	G	T	C	C	A	A	T	T	G	G	A	T
IRIS 313-11682	MA EUE::IRGC 64502-1	indica	Thailand	GS3-Hap1	T	T	C	G	A	A	C		G	C	G	G	G	G	C	A	A	A	A	T	C	C	A	C	G	T	C	G	G	G	G	T	G	G	T	C	C	A	A	T	T	G	G	A	T
IRIS 313-11761	NS 199::IRGC 68864-1	indica	Cote d'Ivoire	GS3-Hap1	T	T	C	G	A	A	C		G	C	G	G	G	G	C	A	A	A	A	T	C	C	A	C	G	T	C	G	G	G	G	T	G		T	C	C	A	A	T	T	G	G	A	T
IRIS 313-11779	KATUMANI::IRGC 69695-1	indica	Tanzania	GS3-Hap1	T	T	C	G	A	A	C		G	C	G		G	G	C	A	A	A	A	T	C	C	A	C	G	T	C	G	G	G	G	T	G	G	T	C	C	A	A	T	T	G	G	A	T
IRIS 313-11780	KILOMBERO::IRGC 69698-1	indica	Tanzania	GS3-Hap1	T	T	C	G	A	A	C		G	C	G		G	G	C	A	A	A	A	T	C	C	A	C	G	T	C	G	G	G	G	T	G	G	T	C	C	A	A	T	T	G	G	A	T
IRIS 313-11784	MBEIMBEIHUN::IRGC 69730-1	indica	Sierra Leone	GS3-Hap1	T	T	C	G	A	A	C		G	C	G		G	G	C	A	A	A	A	T	C	C	A	C	G	T	C	G	G	G	G	T	G	G	T	C	C	A	A	T	T	G	G	A	T
IRIS 313-11790	VARIRANGAHY::IRGC 69897-1	tropical japonica	Madagascar	GS3-Hap1	T	T	C	G	A	A	C		G	C	G	G	G	G	C	A	A	A	A	T	C	C	A	C	G	T	C	G	G	G	G	T	G	G	T	C	C	A	A	T	T	G	G	A	T
IRIS 313-11792	VONBOANGY::IRGC 69947-1	tropical japonica	Madagascar	GS3-Hap1	T	T	C	G	A	A	C		G	C	G	G	G	G	C	A	A	A	A	T	C	C	A	C	G	T	C	G	G	G	G	T	G	G	T	C	C	A	A		T	G	G	A	T
IRIS 313-11808	R 762::IRGC 70531-1	indica admix	Colombia	GS3-Hap1	T	T	C	G	A	A	C		G	C	G	G	G	G	C	A	A	A	A	T	C	C	A	C	G	T	C	G	G	G	G	T	G	G	T	C	C	A	A	T	T		G	A	T
IRIS 313-11831	KHAO' DAENG HAWM::IRGC 71001-1	tropical japonica	Thailand	GS3-Hap1	T	T	C	G	A	A	C		G	C	G	G	G	G	C	A		A	A	T	C	C	A	C	G	T	C	G	G	G	G	T	G	G	T	C	C	A	A	T	T	G	G	A	T
IRIS 313-11832	AE WAWNG POO DOO::IRGC 71007-1	tropical japonica	Thailand	GS3-Hap1	T	T	C	G	A	A	C		G	C	G	G	G	G	C	A	A	A	A	T	C	C	A	C	G	T	C	G	G	G	G	T	G	G	T	C	C	A	A	T	T	G	G	A	T
IRIS 313-11834	BUENG MONG LENG WE::IRGC 71088-1	tropical japonica	Thailand	GS3-Hap1	T	T	C	G	A	A	C		G	C	G	G	G	G	C	A	A	A	A	T	C	C	A	C	G	T	C	G	G	G	G	T	G	G	T	C	C	A	A	T	T	G	G	A	T
IRIS 313-11851	DUNA AL::IRGC 71842-1	tropical japonica	Philippines	GS3-Hap1	T	T	C	G	A	A	C		G	C	G		G	G	C	A	A	A	A	T	C	C	A	C	G	T	C	G	G	G	G	T	G	G	T	C	C	A	A	T	T	G	G	A	T
IRIS 313-11900	PLE LIA::IRGC 73562-1	tropical japonica	Thailand	GS3-Hap1	T	T	C	G	A	A	C		G	C	G	G	G	G	C	A	A	A	A	T	C	C	A	C	G	T	C	G	G	G	G	T	G	G	T	C	C	A	A	T	T	G	G	A	T
IRIS 313-11923	KHAO' NGAW::IRGC 74985-1	tropical japonica	Thailand	GS3-Hap1	T	T	C	G	A	A	C		G	C	G	G	G	G	C	A	A		A	T	C	C	A	C	G	T	C	G	G	G	G	T	G	G	T	C	C	A	A	T	T	G	G	A	T
IRIS 313-11961	IN TOK::IRGC 77071-1	indica	Thailand	GS3-Hap1	T	T	C	G	A	A	C		G	C	G	G	G	G	C	A	A	A	A	T	C	C	A	C	G	T	C	G	G	G	G	T	G	G	T	C	C	A	A	T	T	G	G	A	T
IRIS 313-12036	CHAN LEUY::IRGC 81223-1	indica	Cambodia	GS3-Hap1	T	T	C		A	A	C		G	C	G	G	G	G	C	A	A	A	A	T	C	C	A	C	G	T	C	G	G	G	G	T	G	G	T	C	C	A	A	T	T	G	G	A	T
IRIS 313-12072	KYAUK KYI::IRGC 82773-1	indica admix	Myanmar	GS3-Hap1	T	T	C	G	A	A	C		G	C	G	G	G	G	C	A	A	A	A	T	C	C	A	C	G	T	C	G	G	G	G	T	G	G	T	C	C	A	A	T	T	G	G	A	T
IRIS 313-12128	HMA GNENG::IRGC 85751-1	indica	Lao People's Democratic Republic	GS3-Hap1	T	T	C	G	A	A	C		G	C	G	G	G	G	C	A	A	A	A	T	C	C	A	C	G	T	C	G	G	G	G	T	G	G	T	C	C	A	A	T	T	G	G	A	T
IRIS 313-12129	MON LAI::IRGC 85857-1	tropical japonica	Lao People's Democratic Republic	GS3-Hap1	T	T	C	G	A	A	C		G	C	G	G	G	G	C	A	A	A	A	T	C	C	A	C	G	T	C	G	G	G	G	T	G	G	T	C	C	A	A	T	T	G	G	A	T
IRIS 313-12222	LAM BOUN::IRGC 91525-1	indica	Lao People's Democratic Republic	GS3-Hap1	T	T	C	G	A	A	C		G	C	G		G	G	C	A	A	A	A	T	C	C	A	C	G	T	C	G	G	G	G	T	G	G	T	C	C	A	A	T	T	G	G	A	T
IRIS 313-12226	PANG::IRGC 91987-1	tropical japonica	Lao People's Democratic Republic	GS3-Hap1	T	T	C	G	A	A	C		G	C	G		G	G	C	A	A	A	A	T	C	C	A	C	G	T	C	G	G	G	G	T	G	G	T	C	C	A	A	T	T	G	G	A	T
IRIS 313-12229	TAM::IRGC 92253-1	indica	Lao People's Democratic Republic	GS3-Hap1	T	T	C	G	A	A	C		G	C	G		G	G	C	A	A	A	A	T	C	C	A	C	G	T	C	G	G	G	G	T	G	G	T	C	C	A	A	T	T	G	G	A	T
IRIS 313-12234	ANLINGWUBAILI::IRGC 93363-1	indica	China	GS3-Hap1	T	T	C	G	A	A	C		G	C	G	G	G	G	C	A	A	A	A	T	C	C	A	C	G	T	C	G	G	G	G	T	G	G	T	C	C	A	A	T	T	G	G	A	T
IRIS 313-12241	SEMENDANG::IRGC 93633-1	tropical japonica	Indonesia	GS3-Hap1	T	T	C	G	A	A	C		G	C	G		G	G	C	A	A	A	A	T	C	C	A	C	G	T	C	G	G	G	G	T	G	G	T	C	C	A	A	T	T	G	G	A	T
IRIS 313-12247	DAMNOEUB KRAMOUM::IRGC 94084-2	indica	Cambodia	GS3-Hap1	T	T	C	G	A	A	C		G	C	G	G	G	G	C	A	A	A	A	T	C	C	A	C	G	T	C	G	G	G	G	T	G	G	T	C	C	A	A	T	T	G	G	A	T
IRIS 313-12285	PADI MIAT (KECIL)::IRGC 97366-1	tropical japonica	Malaysia	GS3-Hap1	T	T	C	G	A	A	C		G	C	G	G	G	G	C	A	A	A	A	T	C	C	A	C	G	T	C	G		G	G	T	G	G	T	C	C	A	A	T	T	G	G	A	T
IRIS 313-12303	LG 9274::IRGC 98715-1	indica admix	Lao People's Democratic Republic	GS3-Hap1	T	T	C	G	A	A	C		G	C	G		G	G	C	A	A	A	A	T	C	C	A	C	G	T	C	G	G	G	G	T	G	G	T	C	C	A	A	T	T	G	G	A	T
IRIS 313-12307	POU::IRGC 98968-1	tropical japonica	Lao People's Democratic Republic	GS3-Hap1	T	T	C	G	A	A	C		G	C	G		G	G	C	A	A	A	A	T	C	C	A	C	G	T	C	G	G	G	G	T	G	G	T	C	C	A	A	T	T	G	G	A	T
IRIS 313-12324	BER YA::IRGC 99970-1	tropical japonica	Lao People's Democratic Republic	GS3-Hap1	T	T	C	G	A	A	C			C	G	G	G	G	C	A	A	A	A	T	C	C	A	C	G	T	C	G	G	G	G	T	G	G	T	C	C	A	A	T	T	G	G	A	T
IRIS 313-12336	DO LEUANG::IRGC 106990-1	tropical japonica	Lao People's Democratic Republic	GS3-Hap1	T	T	C	G	A	A	C		G	C	G	G	G	G	C	A	A	A	A	T	C	C	A	C	G	T	C	G	G	G	G	T	G	G	T	C	C	A	A	T	T	G	G	A	T
IRIS 313-12342	HAI NA::IRGC 107117-1	tropical japonica	Lao People's Democratic Republic	GS3-Hap1	T	T	C	G	A	A	C		G	C	G	G	G	G	C	A	A	A	A	T	C	C	A	C	G	T	C	G	G	G	G	T	G	G	T	C		A	A	T	T	G	G	A	T
IRIS 313-10550	221 BC 4-1-45-10::IRGC 6865-1	indica admix	Indonesia	GS3-Hap1	T	T	C	G	A	A	C		G	C	G	G	G	G	C	A	A	A	A	T	C	C	A	C	G	T	C	G	G	G	G	T	G	G		C	C	A	A	T	T	G	G	A	T
IRIS 313-10566	221 C 391-1-3-3::IRGC 7600-1	indica admix	Indonesia	GS3-Hap1	T	T	C	G	A	A	C		G	C	G	G	G	G	C	A	A	A	A	T	C	C	A	C	G	T	C	G	G	G	G	T	G	G	T	C	C	A	A	T	T	G	G	A	T
IRIS 313-10640	SR 26 B::IRGC 10803-2	indica	India	GS3-Hap1	T	T	C	G	A	A	C		G	C	G	G	G	G	C	A	A	A	A	T	C	C	A	C	G	T	C	G	G	G	G	T	G	G	T	C	C	A	A	T	T	G	G	A	T
IRIS 313-10619	BICCO BRANCO::IRGC 9478-1	tropical japonica		GS3-Hap1	T	T	C	G	A	A	C		G	C	G	G	G	G	C	A	A	A	A	T	C	C	A	C	G	T	C	G	G	G	G	T	G	G	T	C	C	A	A	T	T	G	G	A	T
IRIS 313-10678	MAKALIOKA::IRGC 12781-2	indica	Madagascar	GS3-Hap1	T	T	C	G	A	A	C		G	C	G	G	G	G	C	A	A	A	A	T	C	C	A	C	G	T	C	G	G	G	G	T	G	G	T	C	C	A	A	T	T	G	G	A	T
IRIS 313-10681	KHAN THAI DO::IRGC 12990-1	indica	Lao People's Democratic Republic	GS3-Hap1	T	T	C	G	A	A	C		G	C	G	G	G	G	C	A	A	A	A	T	C	C	A	C	G	T	C	G	G	G	G	T	G	G	T	C	C	A	A	T	T	G	G	A	T
IRIS 313-10727	KOUPENEDOU KOUBOURY::IRGC 16011-1	indica	Senegal	GS3-Hap1	T	T	C	G	A	A	C		G	C	G	G	G	G	C	A	A	A	A	T	C	C	A	C	G	T	C	G	G	G	G	T	G	G	T	C	C	A	A	T	T	G	G	A	T
IRIS 313-10747	TJOKRON::IRGC 16653-2	tropical japonica	Indonesia	GS3-Hap1	T	T	C	G	A	A	C		G	C	G	G	G	G	C	A	A	A	A	T	C	C	A	C	G	T	C	G	G	G	G	T	G	G	T	C		A	A	T	T	G	G	A	T
IRIS 313-10752	O. SATIVA::IRGC 16898-1	tropical japonica	USA	GS3-Hap1	T	T	C	G	A	A	C		G	C	G	G	G	G	C	A	A	A	A	T	C	C	A	C	G	T	C	G	G	G	G	T	G	G	T	C	C	A	A	T	T	G	G	A	T
IRIS 313-10753	ZACATEPEC::IRGC 16901-2	indica	USA	GS3-Hap1	T	T	C	G	A	A	C		G	C	G	G	G		C	A	A	A	A	T	C	C	A	C	G	T	C	G	G	G	G	T	G	G	T	C	C	A	A	T	T	G	G	A	T
IRIS 313-10773	HAWARA DJEDAH::IRGC 17728-1	tropical japonica	Indonesia	GS3-Hap1	T	T	C	G	A	A	C		G	C	G	G	G	G	C	A	A	A	A	T	C	C	A	C	G		C	G	G	G	G	T	G	G	T	C	C	A	A	T	T	G	G	A	T
IRIS 313-10791	MANGSUR::IRGC 18187-1	indica	Indonesia	GS3-Hap1	T	T	C	G	A	A	C		G	C	G	G	G	G	C	A	A	A	A	T	C	C	A	C	G	T	C	G	G	G	G	T	G	G	T	C	C	A	A	T	T	G	G	A	T
IRIS 313-10796	MOLOG::IRGC 18282-1	tropical japonica	Indonesia	GS3-Hap1	T	T	C	G	A	A	C		G	C	G		G	G	C	A	A	A	A	T	C	C	A	C	G	T	C	G	G	G	G	T	G	G	T	C	C	A	A	T	T	G	G	A	T
IRIS 313-10841	KETAN NANGKA::IRGC 19961-2	tropical japonica	Indonesia	GS3-Hap1	T	T	C	G	A	A	C		G	C	G	G	G	G	C	A	A	A	A	T	C	C	A	C	G	T	C	G	G	G	G	T	G	G	T	C	C	A	A	T	T	G	G	A	T
IRIS 313-10867	ARC 11538::IRGC 21463-1	tropical japonica	India	GS3-Hap1	T	T	C	G	A	A	C		G	C	G		G	G	C	A	A	A	A	T	C	C	A	C	G	T	C	G	G	G	G	T	G	G	T	C	C	A	A	T	T	G	G	A	T
IRIS 313-10883	ARC 12490::IRGC 22095-1	admix	India	GS3-Hap1	T	T	C	G	A	A	C		G	C	G		G	G	C	A	A	A	A	T	C	C	A	C	G	T	C	G	G	G	G	T	G	G	T	C	C	A	A	T	T	G	G	A	T
IRIS 313-10916	SRAU SLAP::IRGC 23267-2	temperate japonica	Cambodia	GS3-Hap1	T	T	C	G	A	A	C		G	C	G	G	G	G	C	A	A	A	A	T	C	C	A	C	G	T	C	G	G	G	G	T	G	G	T	C	C	A		T	T	G	G	A	T
IRIS 313-10957	RANGKAI KEPEL::IRGC 25640-1	tropical japonica	Indonesia	GS3-Hap1	T	T	C	G	A	A	C		G	C	G		G	G	C	A	A	A	A	T	C	C	A	C	G	T	C	G	G	G	G	T	G	G	T	C	C	A	A	T	T	G	G	A	T
IRIS 313-10958	RENIK BELITI::IRGC 25648-1	tropical japonica	Indonesia	GS3-Hap1	T	T	C	G	A	A	C		G	C	G	G	G	G	C	A	A	A	A	T	C	C	A	C	G	T	C	G	G	G	G	T	G	G	T	C	C	A	A	T	T	G	G	A	T
IRIS 313-10999	LANDEO::IRGC 27164-1	tropical japonica	Indonesia	GS3-Hap1	T	T	C	G	A	A	C		G	C	G	G	G	G	C	A	A	A	A	T	C	C	A	C	G	T	C	G	G	G	G	T	G	G	T	C	C	A	A	T	T	G	G	A	T
IRIS 313-11001	PAEDAI SOBUDI::IRGC 27222-1	tropical japonica	Indonesia	GS3-Hap1	T	T	C	G	A	A	C		G	C	G	G	G	G	C	A	A	A	A	T	C	C	A	C	G	T	C	G	G	G	G	T	G	G	T	C	C	A	A	T	T	G	G	A	T
IRIS 313-11004	PAE SANGGULA::IRGC 27297-1	tropical japonica	Indonesia	GS3-Hap1	T	T	C	G	A		C		G	C	G	G	G	G	C	A	A	A	A	T	C	C	A	C	G	T	C	G	G	G	G	T	G	G	T	C	C	A	A	T	T	G	G	A	T
IRIS 313-10993	LANNAB::IRGC 26936-2	tropical japonica	Philippines	GS3-Hap1	T	T	C	G	A	A	C		G	C	G	G	G	G	C	A	A	A	A	T	C	C	A	C	G	T	C	G	G	G	G	T	G	G	T	C	C	A	A	T	T		G	A	T
IRIS 313-11071	CHAO HAI::IRGC 29450-2	indica admix	Lao People's Democratic Republic	GS3-Hap1	T	T	C	G	A	A	C		G	C	G		G	G	C	A	A	A	A	T	C	C	A	C	G	T	C	G	G	G	G	T	G	G	T	C	C	A	A	T	T	G	G	A	T
IRIS 313-11072	CHAO LEP NOK::IRGC 29451-2	indica	Lao People's Democratic Republic	GS3-Hap1	T	T	C	G	A	A	C		G	C	G		G	G	C	A	A	A	A	T	C	C	A	C	G	T	C	G	G	G	G	T	G	G	T	C	C	A	A	T	T	G	G	A	T
IRIS 313-11075	KHAO NAM YEN::IRGC 29546-2	japonica admix	Lao People's Democratic Republic	GS3-Hap1	T	T	C	G	A	A	C		G	C	G		G	G	C	A	A	A	A	T	C	C	A	C	G	T	C	G	G	G	G	T	G	G	T	C	C	A	A	T	T	G	G	A	T
IRIS 313-11077	LAI HANG HMA::IRGC 29608-2	tropical japonica	Lao People's Democratic Republic	GS3-Hap1	T	T	C	G	A	A	C		G	C	G		G	G	C	A	A	A	A	T	C	C	A	C	G	T	C	G	G	G	G	T	G	G	T	C	C	A	A	T	T	G	G	A	T
IRIS 313-11078	NON HAI::IRGC 29636-2	indica admix	Lao People's Democratic Republic	GS3-Hap1	T	T	C	G	A	A	C		G	C	G		G	G	C	A	A	A	A	T	C	C	A	C	G	T	C	G	G	G	G	T	G	G	T	C	C	A	A	T	T	G	G	A	T
IRIS 313-11090	KEO LAI::IRGC 29969-2	indica	Lao People's Democratic Republic	GS3-Hap1	T	T	C	G	A	A	C		G	C	G		G	G	C	A	A	A	A	T	C	C	A	C	G	T	C	G	G	G	G	T	G	G	T	C	C	A	A	T	T	G	G	A	T
IRIS 313-11093	KHAO TAM::IRGC 30085-2	tropical japonica	Lao People's Democratic Republic	GS3-Hap1	T	T	C	G	A	A	C		G	C	G	G	G	G	C	A	A	A		T	C	C	A	C	G	T	C	G	G	G	G	T	G	G	T	C	C	A	A	T	T	G	G	A	T
IRIS 313-11100	MAMON::IRGC 30792-1	tropical japonica	Liberia	GS3-Hap1	T	T	C	G	A	A	C		G	C	G		G	G	C	A	A	A	A	T	C	C	A	C	G	T	C	G	G	G	G	T	G	G	T	C	C	A	A	T	T	G	G	A	T
IRIS 313-11104	D 3-102::IRGC 30972-1	tropical japonica	Liberia	GS3-Hap1	T	T	C	G	A	A	C		G	C	G	G	G	G	C	A	A	A		T	C	C	A	C	G	T	C	G	G	G	G	T	G	G	T	C	C	A	A	T	T	G	G	A	T
IRIS 313-11107	ZANTON::IRGC 31248-1	tropical japonica	Liberia	GS3-Hap1	T	T	C	G	A	A	C		G	C	G		G	G	C	A	A	A	A	T	C	C	A	C	G	T	C	G	G	G	G	T	G	G	T	C	C	A	A	T	T	G	G	A	T
IRIS 313-11156	KHUDWANI ACC 202::IRGC 34154-1	japonica admix	India	GS3-Hap1	T	T	C	G	A	A	C		G	C	G	G	G	G	C	A	A	A	A	T	C		A	C	G	T	C	G	G	G	G	T	G	G	T	C	C	A	A	T	T	G	G	A	T
IRIS 313-11161	SADU::IRGC 34514-2	tropical japonica	Liberia	GS3-Hap1	T	T	C	G	A	A	C		G	C	G	G	G	G	C	A	A	A	A	T	C	C	A	C	G	T	C	G	G	G	G	T	G	G	T	C	C	A	A	T	T	G	G	A	T
IRIS 313-11162	SABRAN::IRGC 34630-1	indica	Indonesia	GS3-Hap1	T	T	C	G	A	A	C		G	C	G		G	G	C	A	A	A	A	T	C	C	A	C	G	T	C	G	G	G	G	T	G	G	T	C	C	A	A	T	T	G	G	A	T
IRIS 313-11221	CYLINDRICAL 30-605::IRGC 37845-2	indica	Bangladesh	GS3-Hap1	T	T	C	G	A	A	C		G	C	G	G	G	G	C	A	A	A	A	T	C	C	A	C	G	T	C	G	G	G	G	T	G	G	T	C	C	A	A	T	T	G	G	A	T
IRIS 313-11238	IAC 1132::IRGC 39052-1	tropical japonica	Brazil	GS3-Hap1	T	T	C	G	A	A	C		G	C	G	G	G	G	C	A	A	A	A	T	C	C	A	C	G	T	C	G	G	G	G	T	G	G	T	C	C	A	A	T	T	G	G	A	T
IRIS 313-11250	IR 9560-2-6-3::IRGC 40451-1	indica	Philippines	GS3-Hap1	T	T	C	G	A	A	C		G	C	G	G	G	G	C	A	A	A	A	T	C	C	A	C	G	T	C	G	G	G	G	T	G	G	T	C	C	A	A	T	T	G	G	A	T
IRIS 313-11180	SIPULUIK ARANG::IRGC 35488-2	indica	Indonesia	GS3-Hap1	T	T	C	G	A	A	C		G	C	G	G	G	G	C	A	A	A	A	T	C	C	A	C	G	T	C	G	G	G	G	T	G	G	T	C	C	A	A	T	T	G	G	A	T
IRIS 313-11253	SML CAMPONI::IRGC 40642-1	indica admix	Surinam	GS3-Hap1	T	T	C	G	A	A	C		G	C	G	G	G	G	C	A	A	A	A	T	C	C	A	C	G	T	C	G	G	G	G	T	G	G	T	C	C	A	A	T	T	G	G	A	T
IRIS 313-11288	ARC 18434::IRGC 42429-2	indica admix	India	GS3-Hap1	T	T	C	G	A	A	C		G	C	G		G	G	C	A	A	A	A	T	C	C	A	C	G	T	C	G	G	G	G	T	G	G	T	C	C	A	A	T	T	G	G	A	T
IRIS 313-11299	ARC 14299::IRGC 42889-2	indica admix	India	GS3-Hap1	T	T	C	G	A	A	C		G	C	G		G	G	C	A	A	A	A	T	C	C	A	C	G	T	C	G	G	G	G	T	G	G	T	C	C	A	A	T	T	G	G	A	T
IRIS 313-11318	TUBU::IRGC 43677-2	indica	Indonesia	GS3-Hap1	T	T	C	G	A	A	C		G	C	G	G	G	G	C	A	A	A	A	T	C	C		C	G	T	C	G	G	G	G	T	G	G	T	C	C	A	A	T	T	G	G	A	T
IRIS 313-11329	PADI JALAI BELA::IRGC 44084-1	tropical japonica	Malaysia	GS3-Hap1	T	T	C	G	A	A	C		G	C	G	G	G	G	C	A	A	A	A	T	C	C	A	C	G	T	C	G	G	G	G	T	G	G	T	C	C	A		T	T	G	G	A	T
IRIS 313-11357	CR 579-1-3::IRGC 45443-2	indica	India	GS3-Hap1	T	T	C	G	A	A	C		G	C	G	G	G	G	C	A	A	A	A	T	C	C	A	C	G	T	C	G	G	G	G	T	G	G	T	C	C	A	A	T	T	G	G	A	T
IRIS 313-11369	RANACHANDRABHOG::IRGC 46567-2	indica	India	GS3-Hap1	T	T	C	G	A	A	C		G	C	G		G	G	C	A	A	A	A	T	C	C	A	C	G	T	C	G	G	G	G	T	G	G	T	C	C	A	A	T	T	G	G	A	T
IRIS 313-11376	TOS 7536::IRGC 46985-2	tropical japonica	Cote d'Ivoire	GS3-Hap1	T	T	C	G	A	A	C		G	C	G	G	G	G	C	A	A	A	A	T	C	C	A	C	G	T	C	G	G	G	G	T	G	G	T	C	C	A	A	T	T	G	G	A	T
IRIS 313-11396	MAS::IRGC 48758-1	tropical japonica	Indonesia	GS3-Hap1	T	T	C	G	A	A	C		G	C	G	G	G	G	C	A	A	A	A	T	C	C	A	C	G	T	C	G	G	G	G	T	G	G	T	C	C	A	A	T	T	G	G		T
IRIS 313-11406	A 28-6::IRGC 49409-2	indica	Myanmar	GS3-Hap1	T	T	C	G	A	A	C		G	C	G	G	G	G	C	A	A	A	A	T	C	C	A	C	G	T	C	G	G	G	G	T	G	G	T	C	C	A	A	T	T	G	G	A	T
IRIS 313-11409	CUTTACK 29::IRGC 49573-1	indica	India	GS3-Hap1	T	T	C	G	A	A	C		G	C	G	G	G	G	C	A	A	A	A	T	C	C	A	C	G	T	C	G	G	G	G	T	G	G	T	C	C	A	A	T	T	G	G	A	T
B029	DUMAI	indica		GS3-Hap1	T	T	C	G	A	A	C		G	C	G		G	G	C	A	A	A	A	T	C	C	A	C	G	T	C	G	G	G	G	T	G	G	T	C	C	A	A	T	T	G	G	A	T
B054	80050YR72136-43	tropical japonica		GS3-Hap1	T	T	C	G	A	A	C		G	C	G		G	G	C	A	A	A	A	T	C	C	A	C	G	T	C	G	G	G	G	T	G	G	T	C	C	A	A	T	T	G	G	A	T
B090	ZIMI	indica admix		GS3-Hap1	T	T	C	G	A	A	C		G	C	G		G	G	C	A	A	A	A	T	C	C	A	C	G	T	C	G	G	G	G	T	G	G	T	C	C	A	A	T	T	G	G	A	T
B125	XIANGWANXIAN 3	indica admix		GS3-Hap1	T	T	C	G	A	A	C		G	C	G	G	G	G	C	A	A	A	A	T	C	C	A	C	G	T	C	G	G	G	G	T	G	G		C	C	A	A	T	T	G	G	A	T
B180	P1790-5-1M-4-5M-1B-3M-B	indica admix		GS3-Hap1	T	T	C		A	A	C		G	C	G	G	G	G	C	A	A	A	A	T	C	C	A	C	G	T	C	G	G	G	G	T	G	G	T	C	C	A	A	T	T	G	G	A	T
B189	IRAT 669	tropical japonica		GS3-Hap1	T	T	C	G	A	A	C		G	C	G		G	G	C	A	A	A	A	T	C	C	A	C	G	T	C	G	G	G	G	T	G	G	T	C	C	A	A	T	T	G	G	A	T
B192	R42	admix		GS3-Hap1	T	T	C	G	A	A	C		G	C	G		G	G	C	A	A	A	A	T	C	C	A	C	G	T	C	G	G	G	G	T	G	G	T	C	C	A	A	T	T	G	G	A	T
B193	C.MEDIO 7	indica admix		GS3-Hap1	T	T	C	G	A	A	C		G	C	G		G	G	C	A	A	A	A	T	C	C	A	C	G	T	C	G	G	G	G	T	G	G	T	C	C	A	A	T	T	G	G	A	T
B225	GUANTUIBAIHE 1	temperate japonica		GS3-Hap1	T	T	C	G	A	A	C		G	C	G		G	G	C	A	A	A	A	T	C	C	A	C	G	T	C	G	G	G	G	T	G	G	T	C	C	A	A	T	T	G	G	A	T
B253	JIANGNONGZAO 1 B	indica admix		GS3-Hap1	T	T	C	G	A	A	C		G	C	G		G	G	C	A	A	A	A	T	C	C	A	C	G	T	C	G	G	G	G	T	G	G	T	C	C	A	A	T	T	G	G	A	T
B254	JINGHU3 B	indica admix		GS3-Hap1	T	T	C	G	A	A	C		G	C	G	G	G	G	C	A	A	A	A	T	C	C	A	C	G	T	C	G	G	G	G	T	G	G	T	C	C	A	A	T	T	G	G	A	T
B266	HAOMAKE (K)	tropical japonica		GS3-Hap1	T	T	C	G	A	A	C		G	C	G		G	G	C	A	A	A	A	T	C	C	A	C	G	T	C	G	G	G	G	T	G	G	T	C	C	A	A	T	T	G	G	A	T
CX125	CAOZHAO-2	indica		GS3-Hap1	T	T	C	G	A	A	C		G	C	G		G	G	C	A	A	A	A	T	C	C	A	C	G	T	C	G	G	G	G	T	G	G	T	C	C	A	A	T	T	G	G	A	T
CX129	MOLOK	tropical japonica		GS3-Hap1	T	T	C	G	A	A	C		G	C	G		G	G	C	A	A	A	A	T	C	C	A	C	G	T	C	G	G	G	G	T	G	G	T	C	C	A	A	T	T	G	G	A	T
CX139	AMARELES	japonica admix		GS3-Hap1	T	T	C	G	A	A	C		G	C	G		G	G	C	A	A	A	A	T	C	C	A	C	G	T	C	G	G	G	G	T	G	G	T	C	C	A	A	T	T	G	G	A	T
CX145	MINGHUI 63	indica admix		GS3-Hap1	T	T	C	G	A	A	C		G	C	G		G	G	C	A	A	A	A	T	C	C	A	C	G	T	C	G	G	G	G	T	G	G	T	C	C	A	A	T	T	G	G	A	T
CX182	SLG1	indica admix		GS3-Hap1	T	T	C	G	A	A	C		G	C	G		G	G	C	A	A	A	A	T	C	C	A	C	G	T	C	G	G	G	G	T	G	G	T	C	C	A	A	T	T	G	G	A	T
CX214	BRAZIL NUODAO	tropical japonica		GS3-Hap1	T	T	C	G	A	A	C		G	C	G	G	G	G	C	A	A	A	A	T	C	C	A	C	G	T	C	G	G	G	G	T	G	G	T	C	C	A	A	T	T	G	G	A	T
CX218	TYPE3	indica		GS3-Hap1	T	T	C	G	A	A	C		G	C	G	G	G	G	C	A	A	A	A	T	C	C	A	C	G	T	C	G	G	G	G	T	G	G	T	C	C	A	A	T	T	G	G	A	T
CX22	PR106	indica		GS3-Hap1	T	T	C	G	A	A	C		G	C	G		G	G	C	A	A	A	A	T	C	C	A	C	G	T	C	G	G	G	G	T	G	G	T	C	C	A	A	T	T	G	G	A	T
CX225	IR77298-14-1-2	indica		GS3-Hap1	T	T	C	G	A	A	C		G	C	G	G	G	G	C	A	A	A	A	T	C	C	A	C	G	T	C	G	G	G	G	T	G	G	T	C	C	A	A	T	T	G	G	A	T
CX233	IR58821-23-1-3-1	indica admix		GS3-Hap1	T	T	C	G	A	A	C		G	C	G		G	G	C	A	A	A	A	T	C	C	A	C	G	T	C	G	G	G	G	T	G	G	T	C	C	A	A	T	T	G	G	A	T
CX241	IAC47	tropical japonica		GS3-Hap1	T	T	C	G	A	A	C		G	C	G		G	G	C	A	A	A	A	T	C	C	A	C	G	T	C	G	G	G	G	T	G	G	T	C	C	A	A	T	T	G	G	A	T
CX25	CISANGGARUNG	indica		GS3-Hap1	T	T	C	G	A	A	C		G	C	G		G	G	C	A	A	A	A	T	C	C	A	C	G	T	C	G	G	G	G	T	G	G	T	C	C	A	A	T	T	G	G	A	T
CX269	IAC165	tropical japonica		GS3-Hap1	T	T	C	G	A	A	C		G	C	G		G	G	C	A	A	A	A	T	C	C	A	C	G	T	C	G	G	G	G	T	G	G	T	C	C	A	A	T	T	G	G	A	T
CX273	NONA BOKRA	indica admix		GS3-Hap1	T	T	C	G	A	A	C		G	C	G		G	G	C	A	A	A	A	T	C	C	A	C	G	T	C	G	G	G	G	T	G	G	T	C	C	A	A	T	T	G	G	A	T
CX274	IR26	indica admix		GS3-Hap1	T	T	C	G	A	A	C		G	C	G		G	G	C	A	A	A	A	T	C	C	A	C	G	T	C	G	G	G	G	T	G	G	T	C	C	A	A	T	T	G	G	A	T
CX275	IR34	indica admix		GS3-Hap1	T	T	C	G	A	A	C		G	C	G		G	G	C	A	A	A	A	T	C	C	A	C	G	T	C	G	G	G	G	T	G	G	T	C	C	A	A	T	T	G	G	A	T
CX284	HAN 502	japonica admix		GS3-Hap1	T	T	C	G	A	A	C		G	C	G	G		G	C	A	A	A	A	T	C	C	A	C	G	T	C	G	G	G	G	T	G	G	T	C	C	A	A	T	T	G	G	A	T
CX291	D15	indica admix		GS3-Hap1	T	T	C		A	A	C		G	C	G	G	G	G	C	A	A	A	A	T	C	C	A	C	G	T	C	G	G	G	G	T	G	G	T	C	C	A	A	T	T	G	G	A	T
CX296	IR74	indica admix		GS3-Hap1	T	T	C	G	A	A	C		G	C	G	G	G	G	C	A	A	A	A	T	C	C	A	C	G	T	C	G	G	G	G	T	G	G	T	C	C	A	A	T	T	G		A	T
CX305	ZH5	indica		GS3-Hap1	T	T	C	G	A	A	C		G	C	G		G	G	C	A	A	A	A	T	C	C	A	C	G	T	C	G	G	G	G	T	G	G	T	C	C	A	A	T	T	G	G	A	T
CX313	R106	indica admix		GS3-Hap1	T	T	C	G	A	A	C		G	C	G		G	G	C	A	A	A	A	T	C	C	A	C	G	T	C	G	G	G	G	T	G	G	T	C	C	A	A	T	T	G	G	A	T
CX341	HUA 565	indica admix		GS3-Hap1	T	T	C	G	A	A	C		G	C	G		G	G	C	A	A	A	A	T	C	C	A	C	G	T	C	G	G	G	G	T	G	G	T	C	C	A	A	T	T	G	G	A	T
CX342	WANXIAN 763	indica admix		GS3-Hap1	T	T	C	G	A	A	C		G	C	G		G	G	C	A	A	A	A	T	C	C	A	C	G	T	C	G	G	G	G	T	G	G	T	C	C	A	A	T	T	G	G	A	T
CX352	BD007	tropical japonica		GS3-Hap1	T	T	C	G	A	A	C		G	C	G		G	G	C	A	A	A	A	T	C	C	A	C	G	T	C	G	G	G	G	T	G	G	T	C	C	A	A	T	T	G	G	A	T
CX353	CAU1	japonica admix		GS3-Hap1	T	T	C	G	A	A	C		G	C	G		G	G	C	A	A	A	A	T	C	C	A	C	G	T	C	G	G	G	G	T	G	G	T	C	C	A	A	T	T	G	G	A	T
CX357	PSBRC80	indica		GS3-Hap1	T	T	C	G	A	A	C		G	C	G		G	G	C	A	A	A	A	T	C	C	A	C	G	T	C	G	G	G	G	T	G	G	T	C	C	A	A	T	T	G	G	A	T
CX359	YUNLU 103	tropical japonica		GS3-Hap1	T	T	C	G	A	A	C		G	C	G		G	G	C	A	A	A	A	T	C	C	A	C	G	T	C	G	G	G	G	T	G	G	T	C	C	A	A	T	T	G	G	A	T
CX363	YZX2	indica admix		GS3-Hap1	T	T	C	G	A	A	C		G	C	G		G	G	C	A	A	A	A	T	C	C	A	C	G	T	C	G	G	G	G	T	G	G	T	C	C	A	A	T	T	G	G	A	T
CX365	COMPACT PLANT TYPE MATERIAL	admix		GS3-Hap1	T	T	C	G	A	A	C		G	C	G	G	G	G	C	A	A	A	A	T	C	C	A	C	G	T	C	G	G	G	G	T	G		T	C	C	A	A	T	T	G	G	A	T
CX366	GANWANXIAN 37 (926)	indica admix		GS3-Hap1	T	T	C	G	A	A	C		G	C	G	G	G	G	C	A	A	A	A	T	C	C	A	C	G	T	C	G	G	G	G	T	G	G	T	C	C	A	A	T	T	G	G	A	T
CX37	OM997	indica		GS3-Hap1	T	T	C	G	A	A	C		G	C	G		G	G	C	A	A	A	A	T	C	C	A	C	G	T	C	G	G	G	G	T	G	G	T	C	C	A	A	T	T	G	G	A	T
CX385	NPT-100	indica		GS3-Hap1	T	T	C	G	A	A	C			C	G	G	G	G	C	A	A	A	A	T	C	C	A	C	G	T	C	G	G	G	G	T	G	G	T	C	C	A	A	T	T	G	G	A	T
CX388	KR200	indica		GS3-Hap1	T	T	C	G	A	A	C		G	C	G		G	G	C	A	A	A	A	T	C	C	A	C	G	T	C	G	G	G	G	T	G	G	T	C	C	A	A	T	T	G	G	A	T
CX395	YSBR1	admix		GS3-Hap1	T	T	C		A	A	C		G	C	G	G	G	G	C	A	A	A	A	T	C	C	A	C	G	T	C	G	G	G	G	T	G	G	T	C	C	A	A	T	T	G	G	A	T
CX403	IR64A	indica		GS3-Hap1	T	T	C	G	A	A	C		G	C	G		G	G	C	A	A	A	A	T	C	C	A	C	G	T	C	G	G	G	G	T	G	G	T	C	C	A	A	T	T	G	G	A	T
CX431	DUOXI 1	indica admix		GS3-Hap1	T	T	C		A	A	C		G	C	G	G	G	G	C	A	A	A	A	T	C	C	A	C	G	T	C	G	G	G	G	T	G	G	T	C	C	A	A	T	T	G	G	A	T
CX45	DHAN4	indica		GS3-Hap1	T	T	C	G	A	A	C		G	C	G		G	G	C	A	A	A	A	T	C	C	A	C	G	T	C	G	G	G	G	T	G	G	T	C	C	A	A	T	T	G	G	A	T
CX46	PUSA(BASMATI 1)	admix		GS3-Hap1	T	T	C	G	A	A	C		G	C	G		G	G	C	A	A	A	A	T	C	C	A	C	G	T	C	G	G	G	G	T	G	G	T	C	C	A	A	T	T	G	G	A	T
CX50	AI ZI DAO	indica		GS3-Hap1	T	T	C	G	A	A	C		G	C	G		G	G	C	A	A	A	A	T	C	C	A	C	G	T	C	G	G	G	G	T	G	G	T	C	C	A	A	T	T	G	G	A	T
CX52	DIANDUN 502	indica admix		GS3-Hap1	T	T	C	G	A	A	C		G	C	G		G	G	C	A	A	A	A	T	C	C	A	C	G	T	C	G	G	G	G	T	G	G	T	C	C	A	A	T	T	G	G	A	T
CX68	MR106	indica admix		GS3-Hap1	T	T	C	G	A	A	C		G	C	G	G	G	G	C	A	A	A	A	T	C	C	A	C	G	T	C	G	G	G	G	T	G	G	T	C	C	A	A	T	T	G	G	A	T
CX71	INNMAYEBAW	indica		GS3-Hap1	T	T	C	G	A	A	C		G	C	G	G	G	G	C	A	A	A	A	T	C	C	A	C	G	T	C	G	G	G	G	T	G	G		C	C	A	A	T	T	G	G	A	T
CX75	AT354	indica admix		GS3-Hap1	T	T	C	G	A	A	C		G	C	G		G	G	C	A	A	A	A	T	C	C	A	C	G	T	C	G	G	G	G	T	G	G	T	C	C	A	A	T	T	G	G	A	T
CX79	CS94	indica		GS3-Hap1	T	T	C	G	A	A	C		G	C	G		G	G	C	A	A	A	A	T	C	C	A	C	G	T	C	G	G	G	G	T	G	G	T	C	C	A	A	T	T	G	G	A	T
CX80	OM1706	indica		GS3-Hap1	T	T	C	G	A	A	C		G	C	G		G	G	C	A	A	A	A	T	C	C	A	C	G	T	C	G	G	G	G	T	G	G	T	C	C	A	A	T	T	G	G	A	T
CX90	CHHOMROMG	indica		GS3-Hap1	T	T	C	G	A	A	C		G	C	G		G	G	C	A	A	A	A	T	C	C	A	C	G	T	C	G	G	G	G	T	G	G	T	C	C	A	A	T	T	G	G	A	T
CX91	GOVIND	indica		GS3-Hap1	T	T	C	G	A	A	C		G	C	G		G	G	C	A	A	A	A	T	C	C	A	C	G	T	C	G	G	G	G	T	G	G	T	C	C	A	A	T	T	G	G	A	T
IRIS 313-9550	VEGOLD::IRGC 7756-1	tropical japonica	USA	GS3-Hap1	T	T		G	A	A	C		G	C	G	G	G	G	C	A	A	A	A	T	C	C	A	C	G	T	C	G	G	G	G	T	G	G	T	C	C	A	A	T	T	G	G	A	T
IRIS 313-8145	SUPER::GERVEX 1304-C1	temperate japonica		GS3-Hap1	T	T		G	A	A	C		G	C	G	G	G	G	C	A	A	A	A	T	C	C	A	C	G	T	C	G	G	G	G	T	G	G	T	C	C	A	A	T	T	G	G	A	T
IRIS 313-10652	CHAO PEUAK DENG::IRGC 11602-1	indica	Lao People's Democratic Republic	GS3-Hap1	T	T		G	A	A	C		G	C	G	G	G	G	C	A	A	A	A	T	C	C	A	C	G	T	C	G	G	G	G	T	G	G	T	C	C	A	A	T	T	G	G	A	T
IRIS 313-8412	FEI GAI 122::IRGC 63599-1	indica admix	China	GS3-Hap1	T	T	C	G	A	A			G	C	G	G	G	G	C	A	A	A	A	T	C	C	A	C	G	T	C	G	G	G	G	T	G	G	T	C	C	A	A	T	T	G	G	A	T
CX374	NERICA 9	tropical japonica		GS3-Hap1	T	T		G	A	A	C		G	C	G	G	G	G	C	A	A	A	A	T	C	C	A	C	G	T	C	G	G	G	G	T	G	G	T	C	C	A	A	T	T	G	G	A	T
IRIS 313-9558	LIMBAYAN::IRGC 71556-1	tropical japonica	Malaysia	GS3-Hap1	T	T	C	G	A	A	C		G	C	G		G	G	C	A	A	A	A	T	C	C	A	C	G	T	C	G	G	G	G	T	G	G	T	C	C	A	A	T	T	G	G	A	T
IRIS 313-8976	SKY BONNET::IRGC 66759-1	tropical japonica	USA	GS3-Hap1	T	T	C	G	A	A	C		G	C	G	G	G	G	C	A	A	A	A	T	C	C	A	C	G	T	C	G	G	G	G	T	G	G	T		C	A	A	T	T	G	G	A	T
IRIS 313-8927	NABESHI	tropical japonica	Taiwan	GS3-Hap1	T	T	C	G	A	A	C		G	C	G		G	G	C	A	A	A	A	T	C	C	A	C	G	T	C	G	G	G	G	T	G	G	T	C	C	A	A	T	T	G	G	A	T
IRIS 313-9101	DARAWAL::IRGC 71514-1	admix	Malaysia	GS3-Hap1	T	T	C	G	A	A	C		G	C	G		G	G	C	A	A	A	A	T	C		A	C	G	T	C	G	G	G	G	T	G	G	T	C	C	A	A	T	T	G	G	A	T
IRIS 313-8383	GENE::IRGC 67434-1	indica admix	Philippines	GS3-Hap1	T	T	C	G	A	A	C		G	C	G	G	G	G	C	A	A	A	A	T	C	C	A	C	G	T	C	G	G	G	G	T	G	G	T	C	C	A	A	T	T	G	G	A
IRIS 313-9187	WANGKOD::IRGC 71646-1	indica	Malaysia	GS3-Hap1	T	T	C	G	A	A	C			C	G		G	G	C	A	A	A	A	T	C	C	A	C	G	T	C	G	G	G	G	T	G	G	T	C	C	A	A	T	T	G	G	A	T
IRIS 313-8735	NEP NGAU::IRGC 78369-1	japonica admix	Viet Nam	GS3-Hap1	T	T	C	G	A	A	C		G	C	G		G	G	C	A	A	A	A	T	C	C	A	C	G	T	C	G	G	G	G	T	G	G	T	C	C	A	A	T	T	G	G	A	T
IRIS 313-8474	PAH WEAN::IRGC 78276-1	indica	Thailand	GS3-Hap1	T	T	C	G	A	A	C		G	C	G	G			C	A	A	A	A	T	C	C	A	C	G	T	C	G	G	G	G	T	G	G	T	C	C	A	A	T	T	G	G	A	T
IRIS 313-9032	KHAO GRADOOK CHAHNG::IRGC 17111-1	indica	Thailand	GS3-Hap1	T	T	C	G	A	A	C		G	C	G	G	G	G	C	A	A	A	A	T	C	C	A	C	G	T	C	G	G	G	G	T	G	G	T	C	C	A	A	T	T	G	G	A	T
IRIS 313-9302	GAM PAI 30-12-15::IRGC 831-1	indica	Thailand	GS3-Hap1	T	T	C	G	A	A	C		G	C	G		G	G	C	A	A	A	A	T	C	C	A	C	G	T	C	G	G	G	G	T	G	G	T	C	C	A	A	T		G	G	A	T
IRIS 313-9926	TOURBE::IRGC 47066-1	indica admix	Chad	GS3-Hap1	T	T	C	G	A	A	C		G	C	G	G	G		C	A	A	A	A	T	C	C	A	C	G	T	C	G	G	G	G	T	G	G		C	C	A	A	T	T	G	G	A	T
IRIS 313-10161	BR IRGA 409::IRGC 55915-1	indica	Brazil	GS3-Hap1	T	T	C	G	A	A	C		G	C	G	G			C	A	A	A	A	T	C	C	A	C	G	T	C	G	G	G	G	T	G	G	T	C	C	A	A	T	T	G	G	A	T
IRIS 313-10375	IR 70027-8-2-2-3-2::IRGC 117382-1	indica admix	Philippines	GS3-Hap1	T	T	C	G		A	C		G	C	G	G	G	G	C	A	A	A	A	T	C	C	A	C	G	T	C	G	G	G	G	T	G	G	T	C	C	A	A	T	T	G	G	A	T
IRIS 313-8595	MAKALIOKA STANDARD::IRGC 12768-1	indica	Madagascar	GS3-Hap1	T	T	C	G	A	A	C		G	C	G	G	G	G	C	A	A	A	A	T	C			C	G	T	C	G	G	G	G	T	G	G	T	C	C	A	A	T	T	G	G	A	T
IRIS 313-10298	3210::IRGC 116950-1	indica	Sri Lanka	GS3-Hap1	T	T	C		A	A	C		G	C		G	G	G	C	A	A	A	A	T	C	C	A	C	G	T	C	G	G	G	G	T	G	G	T	C	C	A	A	T	T	G	G	A	T
IRIS 313-8884	E WAWNG::IRGC 71140-1	tropical japonica	Thailand	GS3-Hap1	T	T	C	G	A	A	C		G	C	G	G			C	A	A	A	A	T	C	C	A	C	G	T	C	G	G	G	G	T	G	G	T	C	C	A	A	T	T	G	G	A	T
IRIS 313-9897	BIKYAT::IRGC 26276-1	tropical japonica	Philippines	GS3-Hap1	T	T	C	G	A	A	C		G	C	G	G	G	G	C	A	A	A	A	T	C	C	A	C	G	T	C	G	G	G	G	T	G	G	T	C	C	A	A	T	T		G	A	T
IRIS 313-8599	BUE GA WA::IRGC 60824-1	tropical japonica	Thailand	GS3-Hap1	T	T	C	G	A	A	C		G	C	G	G	G	G	C	A	A	A	A	T	C	C	A	C	G	T		G	G	G	G	T	G	G	T	C	C	A	A	T	T	G	G	A	T
IRIS 313-8084	CAPATAZ::GERVEX 521-C1	temperate japonica		GS3-Hap1	T	T	C	G	A	A	C		G	C	G	G			C	A	A	A	A	T	C	C	A	C	G	T	C	G	G	G	G	T	G	G	T	C	C	A	A	T	T	G	G	A	T
IRIS 313-7832	WAS 63-22-5-9-10-1::C1	indica		GS3-Hap1	T	T	C	G	A	A	C		G	C	G	G	G	G			A	A	A	T	C	C	A	C	G	T	C	G	G	G	G	T	G	G	T	C	C	A	A	T	T	G	G	A	T
IRIS 313-7635	SEQ 93::C1	indica		GS3-Hap1	T	T	C	G	A	A	C		G	C	G		G	G	C	A	A	A	A	T	C	C	A	C	G	T	C	G	G	G	G	T	G	G	T	C	C	A	A	T	T	G	G	A	T
IRIS 313-7773	SEBERANG MR 77::C1	indica		GS3-Hap1	T	T	C	G	A	A	C		G	C	G	G	G	G	C	A	A	A	A	T	C	C	A	C	G	T	C	G	G	G	G	T	G	G	T	C	C	A	A	T	T	G	G	A	T
IRIS 313-7907	IR 68704-145-1-1-B::C1	tropical japonica		GS3-Hap1	T	T	C	G	A	A	C		G	C	G	G	G	G			A	A	A	T	C	C	A	C	G	T	C	G	G	G	G	T	G	G	T	C	C	A	A	T	T	G	G	A	T
IRIS 313-7863	CIRAD 403::GERVEX 9039-C1	tropical japonica		GS3-Hap1	T	T	C	G	A	A	C		G	C	G	G			C	A	A	A	A	T	C	C	A	C	G	T	C	G	G	G	G	T	G	G	T	C	C	A	A	T	T	G	G	A	T
IRIS 313-11532	MARIA GAKIT::IRGC 57070-1	tropical japonica	Philippines	GS3-Hap1	T	T	C	G	A	A	C		G	C	G		G	G		A	A	A	A	T	C	C	A	C	G	T	C	G	G	G	G	T	G	G	T	C	C	A	A	T	T	G	G	A	T
IRIS 313-11543	KYUN TAW SEIN::IRGC 58072-1	indica	Myanmar	GS3-Hap1	T	T	C		A	A	C		G	C	G		G	G	C	A	A	A	A	T	C	C	A	C	G	T	C	G	G	G	G	T	G	G	T	C	C	A	A	T	T	G	G	A	T
IRIS 313-11751	L 10833::IRGC 68121-1	indica admix	China	GS3-Hap1	T	T	C	G	A	A	C		G	C	G	G	G	G		A	A	A	A	T	C	C	A	C	G	T	C	G	G	G	G	T	G	G	T	C	C	A	A	T	T	G	G	A	T
IRIS 313-11849	PULUT SELEMYAM::IRGC 71820-1	indica	Malaysia	GS3-Hap1	T	T	C	G	A	A	C		G	C	G		G	G	C	A	A	A	A	T	C	C	A	C	G	T	C	G	G	G		T	G	G	T	C	C	A	A	T	T	G	G	A	T
IRIS 313-11906	SULUS BALOK::IRGC 73862-1	tropical japonica	Indonesia	GS3-Hap1	T	T	C	G	A	A	C		G	C	G	G	G	G	C	A	A	A	A	T	C	C	A	C	G	T	C	G	G	G	G	T	G	G	T	C	C	A	A	T	T	G	G	A	T
IRIS 313-11970	BUNTU DOMBA 1::IRGC 77554-1	tropical japonica	Indonesia	GS3-Hap1	T	T	C	G	A	A	C		G	C	G	G	G	G	C	A	A	A	A	T	C	C	A	C	G	T	C	G	G	G	G	T	G	G	T	C	C	A	A	T	T	G	G	A	T
IRIS 313-12004	TANALA::IRGC 79467-1	admix	Madagascar	GS3-Hap1	T	T	C	G	A	A	C		G	C	G	G	G	G			A	A	A	T	C	C	A	C	G	T	C	G	G	G	G	T	G	G	T	C	C	A	A	T	T	G	G	A	T
IRIS 313-12063	XIENG KANG::IRGC 82533-1	tropical japonica	Lao People's Democratic Republic	GS3-Hap1	T	T	C	G	A	A	C		G	C	G	G	G	G	C	A	A	A	A	T	C	C	A	C	G	T	C	G	G	G	G	T	G	G	T	C	C	A	A	T	T	G	G	A	T
IRIS 313-12121	CHA LIENG::IRGC 84920-1	indica	Lao People's Democratic Republic	GS3-Hap1	T	T	C	G	A	A	C		G	C	G	G	G	G	C	A	A	A	A	T	C	C	A	C	G	T	C	G	G	G	G	T	G	G	T	C	C	A	A	T	T	G	G	A	T
IRIS 313-12188	CHAO DO::IRGC 89430-1	indica	Lao People's Democratic Republic	GS3-Hap1	T	T	C		A	A	C		G	C	G	G	G	G	C	A	A	A	A	T	C	C	A	C	G	T	C	G	G	G	G	T	G	G	T	C	C	A	A	T	T	G	G	A	T
IRIS 313-12194	EA POUAK::IRGC 89748-1	indica	Lao People's Democratic Republic	GS3-Hap1	T	T	C		A	A	C		G	C	G	G	G	G	C	A	A	A	A	T	C	C	A	C	G		C	G	G	G	G	T	G	G	T	C	C	A	A	T	T	G	G	A	T
IRIS 313-12200	LEUANG::IRGC 90000-1	tropical japonica	Lao People's Democratic Republic	GS3-Hap1	T	T	C	G	A	A	C		G	C	G	G	G	G	C	A		A	A	T	C	C	A	C	G	T	C	G	G	G	G	T	G	G	T	C	C	A	A	T	T	G	G	A	T
IRIS 313-10480	PULUT NANGKA 16::IRGC 3630-2	indica admix	Indonesia	GS3-Hap1	T	T	C	G	A		C		G	C	G	G	G	G	C	A	A	A	A	T	C	C		C	G	T	C	G	G	G	G	T	G	G	T	C	C	A	A	T	T	G	G	A	T
IRIS 313-10660	LEP HED::IRGC 11917-1	tropical japonica	Lao People's Democratic Republic	GS3-Hap1	T	T	C	G	A	A	C		G	C	G	G			C	A	A	A	A	T	C	C	A	C	G	T	C	G	G	G	G	T	G	G	T	C	C	A	A	T	T	G	G	A	T
IRIS 313-10738	ANDEL WELUT::IRGC 16339-1	admix	Indonesia	GS3-Hap1	T	T	C	G	A	A	C		G	C	G	G	G	G	C	A	A	A	A	T	C	C	A	C	G	T	C	G	G	G	G	T	G	G	T			A	A	T	T	G	G	A	T
IRIS 313-10746	TJEMPO KREMBUNG::IRGC 16603-1	tropical japonica	Indonesia	GS3-Hap1	T	T	C	G	A	A	C		G	C	G	G	G	G	C	A	A	A	A	T	C	C	A	C	G	T	C	G	G	G	G	T	G	G	T	C	C	A	A	T	T	G	G	A	T
IRIS 313-10712	KOTO OURA S 5::IRGC 15155-1	tropical japonica	Cote d'Ivoire	GS3-Hap1	T	T	C		A	A	C		G	C	G	G	G	G	C	A	A	A	A	T	C	C	A	C	G		C	G	G	G	G	T	G	G	T	C	C	A	A	T	T	G	G	A	T
IRIS 313-10758	AEN METAN::IRGC 17142-1	tropical japonica	Indonesia	GS3-Hap1	T	T	C	G	A	A	C		G	C	G	G			C	A	A	A	A	T	C	C	A	C	G	T	C	G	G	G	G	T	G	G	T	C	C	A	A	T	T	G	G	A	T
IRIS 313-10768	GADABUNG (GUNDIL)::IRGC 17569-2	indica	Indonesia	GS3-Hap1	T	T	C	G	A	A	C		G	C	G	G	G	G	C	A	A	A	A	T	C	C	A	C	G	T	C	G	G	G	G	T	G	G	T	C	C	A	A	T	T		G	A	T
IRIS 313-10779	KERAN DUKUH::IRGC 17822-2	indica	Indonesia	GS3-Hap1	T	T	C	G	A	A	C		G	C	G	G	G	G	C	A	A	A	A	T	C	C	A	C	G	T	C	G	G	G	G	T	G	G	T	C	C	A	A	T	T	G	G	A
IRIS 313-10780	KETAN LALER::IRGC 17897-1	tropical japonica	Indonesia	GS3-Hap1	T	T	C	G	A	A	C		G	C	G	G			C	A	A	A	A	T	C	C	A	C	G	T	C	G	G	G	G	T	G	G	T	C	C	A	A	T	T	G	G	A	T
IRIS 313-10801	PARE BUWUN::IRGC 18456-2	tropical japonica	Indonesia	GS3-Hap1	T	T	C	G	A	A	C		G	C	G	G	G	G	C	A	A	A	A	T	C	C	A	C	G	T	C	G	G	G	G	T	G	G	T	C	C	A	A	T	T	G	G	A	T
IRIS 313-10862	ARC 11281::IRGC 21283-1	japonica admix	India	GS3-Hap1	T	T	C	G	A	A	C		G	C	G	G	G	G	C	A	A	A	A	T	C	C	A	C	G	T	C	G	G	G	G	T	G	G	T	C	C	A	A	T	T		G	A	T
IRIS 313-10918	T Q QI QINYUHAYUHA::IRGC 23342-1	tropical japonica	Philippines	GS3-Hap1	T	T	C	G	A	A	C		G	C	G	G	G	G	C	A	A	A	A	T	C	C	A	C	G	T	C	G	G	G	G	T	G	G	T	C	C	A	A	T	T	G	G	A	T
IRIS 313-10943	PADI BENOT::IRGC 24757-2	indica	Indonesia	GS3-Hap1	T	T	C	G	A	A	C		G	C	G		G	G	C	A	A	A	A	T	C	C	A	C	G	T	C	G	G	G	G	T	G	G	T	C	C	A	A	T	T	G	G	A	T
IRIS 313-10962	TERUNG DAUN::IRGC 25823-2	indica	Indonesia	GS3-Hap1	T	T	C	G	A	A	C		G	C	G	G	G	G	C	A	A	A	A	T	C	C	A	C	G	T	C	G	G	G	G	T	G	G	T	C	C	A	A	T	T	G	G	A	T
IRIS 313-11009	PULUT HALAPA::IRGC 27403-1	tropical japonica	Indonesia	GS3-Hap1	T	T	C	G	A	A	C		G	C	G	G	G	G	C	A	A	A		T	C	C	A	C	G	T	C	G	G	G	G	T	G	G	T	C	C	A	A	T	T	G	G	A	T
IRIS 313-11023	BASMATI SURKH 161::IRGC 27797-1	aro	Pakistan	GS3-Hap1	T	T	C	G	A	A	C		G	C	G	G	G	G	C	A	A	A	A	T	C	C	A	C	G	T	C	G	G	G	G	T	G	G	T	C	C	A	A	T	T	G	G	A	T
IRIS 313-11092	KHAO PA SIEV::IRGC 30063-1	admix	Lao People's Democratic Republic	GS3-Hap1	T	T	C	G	A	A	C		G	C	G	G	G	G	C	A	A	A	A	T	C	C	A	C	G	T	C	G	G	G	G	T	G	G	T	C	C	A	A	T	T	G	G	A	T
IRIS 313-11105	D 3-130::IRGC 30986-2	tropical japonica	Liberia	GS3-Hap1	T	T	C	G	A	A	C		G	C	G		G	G	C	A	A	A	A	T	C	C	A	C	G	T	C	G	G	G	G	T	G	G	T	C	C	A	A	T	T	G	G	A	T
IRIS 313-11106	D 4-193::IRGC 31083-2	tropical japonica	Liberia	GS3-Hap1	T	T	C	G	A	A	C			C	G		G	G	C	A	A	A	A	T	C	C	A	C	G	T	C	G	G	G	G	T	G	G	T	C	C	A	A	T	T	G	G	A	T
IRIS 313-11108	B 12::IRGC 31293-1	indica	Liberia	GS3-Hap1	T	T	C	G	A	A	C		G	C	G		G	G	C	A	A	A	A	T	C	C	A	C	G		C	G	G	G	G	T	G	G	T	C	C	A	A	T	T	G	G	A	T
IRIS 313-11088	SRAU KHSAI::IRGC 29896-2	indica	Cambodia	GS3-Hap1	T	T	C	G	A	A	C		G	C	G		G	G	C	A	A	A	A	T	C	C	A	C	G	T	C	G	G	G	G	T	G	G	T	C	C	A	A	T	T	G	G	A	T
IRIS 313-11284	ARC 18001::IRGC 42195-2	indica admix	India	GS3-Hap1	T		C	G	A	A	C		G	C	G		G	G	C	A	A	A	A	T	C	C	A	C	G	T	C	G	G	G	G	T	G	G	T	C	C	A	A	T	T	G	G	A	T
IRIS 313-11342	PODAO::IRGC 44701-1	indica admix	Philippines	GS3-Hap1	T	T	C	G	A	A	C		G	C	G	G			C	A	A	A	A	T	C	C	A	C	G	T	C	G	G	G	G	T	G	G	T	C	C	A	A	T	T	G	G	A	T
IRIS 313-11379	CADIDIT (GLUT)::IRGC 47161-1	tropical japonica	Philippines	GS3-Hap1	T	T	C	G	A	A	C		G	C	G		G	G	C	A	A	A	A	T	C	C	A	C	G	T	C	G	G	G	G	T	G		T	C	C	A	A	T	T	G	G	A	T
IRIS 313-11403	AEB 368 RIP P TYPE ADT::IRGC 49359-2	indica admix	India	GS3-Hap1	T	T	C	G	A	A	C		G	C	G	G	G	G	C	A	A	A	A	T	C	C	A	C	G	T	C	G	G	G	G	T	G	G	T	C	C	A	A	T	T	G	G	A	T
IRIS 313-11418	MATALI::IRGC 49891-2	indica	India	GS3-Hap1	T	T	C	G	A	A	C		G	C	G	G	G	G	C	A	A	A	A	T	C	C	A	C	G	T	C	G	G	G	G	T	G	G	T	C	C	A	A	T	T	G	G	A	T
IRIS 313-11425	BRANCO PRECOCE::IRGC 50441-2	admix	Brazil	GS3-Hap1	T	T	C	G	A	A	C		G	C	G	G	G	G	C	A	A	A	A	T	C	C	A	C	G	T	C	G	G	G	G	T	G	G	T	C	C	A	A	T	T	G	G	A	T
B088	SAN**QISHILUO	indica admix		GS3-Hap1	T	T	C	G	A	A	C		G	C	G		G	G	C	A	A	A	A	T	C	C	A	C	G	T	C	G	G	G	G	T	G	G	T	C	C	A	A	T	T	G	G	A	T
B145	TEQINGXUANHUI	indica admix		GS3-Hap1	T	T	C	G	A	A	C		G	C			G	G	C	A	A	A	A	T	C	C	A	C	G	T	C	G	G	G	G	T	G	G	T	C	C	A	A	T	T	G	G	A	T
B194	ECIA 179-S13	indica		GS3-Hap1	T	T	C		A	A	C		G	C	G	G	G	G	C	A	A	A	A	T	C	C	A	C	G	T	C	G	G	G	G	T	G	G	T	C	C	A	A	T	T	G	G	A	T
B195	PMS 10B	indica admix		GS3-Hap1	T	T	C	G	A	A	C		G	C	G		G	G	C	A	A	A	A	T	C	C	A	C	G	T	C	G	G	G	G	T	G	G	T	C	C	A	A	T	T	G	G	A	T
B197	TAIZHONGXIANXUAN 2	indica		GS3-Hap1	T	T	C	G	A	A	C		G	C	G	G	G	G	C	A	A	A	A	T	C	C	A	C	G	T	C	G	G	G	G	T	G	G	T	C	C	A	A	T	T	G	G	A	T
B205	CUNSANLI	japonica admix		GS3-Hap1	T	T	C	G	A	A	C		G	C	G		G	G	C	A	A	A	A	T	C	C	A	C	G	T	C	G	G	G	G	T	G	G	T	C	C	A	A	T	T	G	G	A	T
B217	HONGGU	indica		GS3-Hap1	T	T	C	G	A	A	C		G	C	G	G	G	G	C	A	A	A	A	T	C	C	A	C	G	T	C		G		G	T	G	G	T	C	C	A	A	T	T	G	G	A	T
B267	NON SPECIFIED	indica admix		GS3-Hap1	T	T	C	G	A	A	C		G	C	G		G	G	C	A	A	A	A	T	C	C	A	C	G	T	C	G	G	G	G	T	G	G	T	C	C	A	A	T	T	G	G	A	T
CX113	BINIAPAN	tropical japonica		GS3-Hap1	T	T	C	G	A	A	C		G	C	G		G	G	C	A	A	A	A	T	C	C	A	C	G	T	C	G	G	G	G	T	G	G	T	C	C	A	A	T	T	G	G	A	T
CX117	IR65600-27-1-2-2	indica admix		GS3-Hap1	T	T	C	G	A	A	C		G	C	G	G	G	G	C	A	A	A	A	T	C	C	A	C	G	T	C	G	G	G	G	T	G	G		C	C	A	A	T	T	G	G	A	T
CX126	IRBB60	indica		GS3-Hap1	T	T	C	G	A	A	C		G	C	G		G	G	C	A	A	A	A	T	C	C	A	C	G	T	C	G	G	G	G	T	G	G	T	C		A	A	T	T	G	G	A	T
CX144	HTA7204	indica admix		GS3-Hap1	T	T	C	G	A	A	C		G	C	G		G	G	C	A	A	A	A	T	C	C	A	C	G	T	C	G	G	G	G	T	G	G	T	C	C	A	A	T	T	G	G	A	T
CX147	SEBERANG	indica admix		GS3-Hap1	T	T	C	G	A	A	C		G	C	G	G	G	G	C	A	A	A	A	T	C	C	A	C	G	T	C	G	G	G	G	T	G	G	T	C	C	A	A	T	T	G	G	A	T
CX18	ZAOXIAN 14	indica		GS3-Hap1	T	T	C	G	A	A	C		G	C	G		G	G	C	A	A	A		T	C	C	A	C	G	T	C	G	G	G	G	T	G	G	T	C	C	A	A	T	T	G	G	A	T
CX243	IR47686-6-2-1-1	tropical japonica		GS3-Hap1	T	T	C	G	A	A	C		G	C	G	G	G	G	C	A	A	A	A	T	C	C	A	C	G	T	C	G	G	G	G	T	G	G	T	C	C	A	A	T	T	G	G	A	T
CX262	IAC3	tropical japonica		GS3-Hap1	T	T	C	G	A	A	C		G	C	G		G	G	C	A	A	A	A	T	C	C	A	C	G	T	C	G	G	G	G	T	G	G		C	C	A	A	T	T	G	G	A	T
CX265	MONOLAYA	indica admix		GS3-Hap1	T	T	C	G	A	A	C		G	C	G		G	G	C	A	A	A	A	T	C	C	A	C	G	T	C	G	G	G	G	T	G	G	T	C	C	A	A	T	T	G	G	A	T
CX314	117	indica		GS3-Hap1	T	T	C	G	A	A	C		G	C	G		G	G	C	A	A	A	A	T	C	C	A	C	G	T	C	G	G	G	G	T	G	G	T	C	C	A	A	T	T	G	G	A	T
CX340	HUA 564	indica		GS3-Hap1	T	T	C		A	A	C		G	C	G		G	G	C	A	A	A	A	T	C	C	A	C	G	T	C	G	G	G	G	T	G	G	T	C	C	A	A	T	T	G	G	A	T
CX358	PSBRC82	indica		GS3-Hap1	T	T	C	G	A	A	C		G	C	G		G	G	C	A	A	A	A	T	C	C	A	C	G	T	C	G	G	G	G	T	G	G	T	C	C	A	A	T	T	G	G	A	T
CX369	IRBB62	indica		GS3-Hap1	T	T	C		A	A	C		G	C	G	G	G	G	C	A	A	A	A	T	C	C	A	C	G		C	G	G	G	G	T	G	G	T	C	C	A	A	T	T	G	G	A	T
CX387	1088	indica		GS3-Hap1	T	T	C	G	A	A	C		G	C	G	G	G	G	C	A	A	A	A	T	C	C	A	C	G	T	C	G	G	G	G	T	G	G	T	C	C	A	A	T	T	G	G	A	T
CX393	HUANGSIZHAN	indica		GS3-Hap1	T	T	C	G	A	A	C		G	C	G		G	G	C	A	A	A	A	T	C	C	A	C	G		C	G	G	G	G	T	G	G	T	C	C	A	A	T	T	G	G	A	T
CX47	DIANGENG	temperate japonica		GS3-Hap1	T	T	C	G	A	A	C		G	C	G		G	G	C	A	A	A	A	T	C	C	A	C	G	T	C	G	G	G	G	T	G	G	T	C	C	A	A	T	T	G	G	A	T
CX70	MR77(SEBERANG )	indica admix		GS3-Hap1	T	T	C	G	A	A	C		G	C	G		G	G	C	A	A	A	A	T	C	C	A	C	G	T	C	G	G	G	G	T	G	G	T	C	C	A	A	T	T	G	G	A	T
IRIS 313-10783	KETAN OSOG::IRGC 17929-1	tropical japonica	Indonesia	GS3-Hap1	T	T		G	A	A	C		G	C	G	G	G	G	C	A	A	A	A	T	C	C	A	C	G	T	C	G	G	G	G	T	G	G	T	C	C	A	A	T	T	G	G	A	T
IRIS 313-12352	MEE::IRGC 107773-1	tropical japonica	Lao People's Democratic Republic	GS3-Hap1	T	T	C	G	A	A	C		G	C	G	G	C	G	C	A	A	A	A	T	C				G	T	C	G	G	G	G	T	G	G	T	C	C	A	A	T	T	G	G	A	T
IRIS 313-15896	FEDEARROZ 50::G1	indica		GS3-Hap1	T	T	C	G	A	A	C		G	C	G	G	G	G	C	A	A	A	A	T	C	C	A	C	G	T				G	G	T	G	G	T	C	C	A	A	T	T	G	G	A	T
IRIS 313-15901	IR 77298-14-1-2-10::G1	indica		GS3-Hap1	T	T	C	G	A	A	C		G	C	G	G			C	A	A	A	A	T	C	C	A	C	G	T	C	G	G	G	G	T		G	T	C	C	A	A	T	T	G	G	A	T
IRIS 313-15906	IR 73571-3B-11-3-K2::G1	indica admix		GS3-Hap1	T	T	C	G	A	A	C		G	C	G		G	G	C	A	A	A	A	T	C	C	A	C	G	T	C	G	G	G	G	T	G	G	T	C	C	A	A	T	T	G	G	A	T
IRIS 313-15909	IET 14720::IRTP 23179-G1	aro		GS3-Hap1	T	T	C	G	A	A	C		G	C	G		G	G	C	A	A	A	A	T	C	C	A	C	G	T	C	G	G	G	G	T	G	G	T	C	C	A	A	T	T	G	G	A	T
IRIS 313-8324	POENOET HITAM::IRGC 8193-1	admix	Indonesia	GS3-Hap1	T	T	C	G	A	A	C		G	C	G		G	G	C	A	A	A	A	T	C	C	A	C	G	T	C	G	G	G	G	T	G	G	T	C	C	A	A	T	T	G	G	A	T
IRIS 313-9267	CHIRGUA 1 I 22::IRGC 3408-1	tropical japonica	Venezuela	GS3-Hap1	T	T	C	G	A	A	C		G	C	G		G	G	C	A	A	A	A	T	C	C	A	C	G	T	C	G	G	G	G	T	G	G	T	C	C	A	A	T	T	G	G	A	T
IRIS 313-9314	KAAKARAN::IRGC 27138-1	indica admix	Indonesia	GS3-Hap1	T	T	C	G	A	A	C		G	C	G		G	G			A	A	A	T	C	C	A	C	G	T	C	G	G	G	G	T	G	G	T	C	C	A	A	T	T	G	G	A	T
IRIS 313-9461	KARANTABA 1::IRGC 15924-1	indica	Senegal	GS3-Hap1	T	T	C	G	A	A	C		G	C	G	G	G	G	C	A	A	A	A	T	C	C	A	C	G	T	C	G	G	G	G	T	G	G	T	C	C	A	A	T	T	G	G	A	T
IRIS 313-10061	ESTRELA A::IRGC 72918-1	japonica admix	Portugal	GS3-Hap1	T	T	C	G	A	A	C		G	C	G	G	G	G	C	A	A	A	A	T	C				G	T	C	G	G	G	G	T	G	G	T	C	C	A	A	T	T	G	G	A	T
IRIS 313-7922	IRAT 234::C1	tropical japonica		GS3-Hap1	T	T	C	G	A	A	C		G	C	G	G	G	G	C	A	A	A	A	T	C	C	A	C	G	T	C	G	G	G	G	T	G	G		C	C	A		T	T	G	G	A	T
IRIS 313-11507	TV 30::IRGC 55221-1	indica	Viet Nam	GS3-Hap1	T	T	C	G	A	A	C		G	C	G	G	G	G	C	A	A	A	A	T	C	C	A	C	G	T			G	G	G	T	G	G	T	C	C	A	A	T	T		G	A	T
IRIS 313-12079	KASHMIRI::IRGC 83002-1	indica	Pakistan	GS3-Hap1	T	T	C	G	A	A	C		G	C	G	G	G	G	C	A	A	A	A	T	C				G	T	C	G	G	G	G	T	G	G	T	C	C	A	A	T	T	G	G	A	T
IRIS 313-10433	TP MIL 53::IRGC 326-2	indica admix	Philippines	GS3-Hap1	T	T	C	G	A	A	C		G	C	G	G	G	G	C	A	A	A		T	C	C	A	C	G	T	C	G	G	G	G	T	G	G	T	C	C	A	A	T	T	G	G	A	T
IRIS 313-10703	PADI ADONG DUMARAT::IRGC 14356-1	tropical japonica	Malaysia	GS3-Hap1	T	T	C	G	A	A	C		G	C	G	G	G	G	C	A	A	A	A	T	C	C	A	C	G	T	C		G	G	G	T	G	G	T	C	C	A	A	T	T	G	G	A	T
IRIS 313-10795	MLATI::IRGC 18278-1	tropical japonica	Indonesia	GS3-Hap1	T	T	C	G	A	A	C		G	C	G	G	G	G	C	A	A	A	A	T	C	C	A	C	G	T	C	G	G		G	T	G		T	C	C	A	A	T	T	G	G	A	T
IRIS 313-10907	MARECH S V R::IRGC 23011-2	indica	Cambodia	GS3-Hap1	T	T	C	G	A	A	C		G	C	G	G			C	A	A	A	A	T	C	C	A	C	G	T	C	G	G	G	G	T	G	G	T	C	C	A	A	T	T	G	G	A	T
IRIS 313-10898	ANG KANG K P::IRGC 22716-2	indica	Cambodia	GS3-Hap1	T	T	C	G	A	A	C		G	C	G		G	G	C	A	A	A	A	T	C			C	G	T	C	G	G	G	G	T	G	G	T	C	C	A	A	T	T	G	G	A	T
IRIS 313-11081	THAO LOUANG::IRGC 29688-2	indica	Lao People's Democratic Republic	GS3-Hap1	T	T	C	G	A	A	C		G	C	G	G	G	G			A	A	A	T	C	C	A	C	G		C	G	G	G	G	T	G	G	T	C	C	A	A	T	T	G	G	A	T
IRIS 313-11192	BKN 7130-1017-2::IRGC 36531-2	indica	Thailand	GS3-Hap1	T	T	C	G	A	A	C		G	C	G	G	G	G	C	A	A	A	A	T	C	C	A	C	G	T	C	G	G	G	G	T	G	G	T	C	C	A	A	T	T	G	G	A	T
IRIS 313-11248	NIAW KHAMIN::IRGC 40222-1	tropical japonica	Thailand	GS3-Hap1	T	T	C		A	A	C		G	C	G		G	G	C	A	A	A	A	T	C	C	A	C	G	T	C	G	G	G	G	T	G	G	T	C	C	A	A	T	T	G	G	A	T
IRIS 313-11344	SAMON::IRGC 44735-2	indica	Philippines	GS3-Hap1	T	T	C	G	A	A	C		G	C	G	G			C	A	A	A	A	T	C	C	A	C	G	T	C		G	G	G	T	G	G	T	C	C	A	A	T	T	G	G	A	T
B146	JWR 221	indica		GS3-Hap1	T	T	C	G	A	A	C		G	C	G		G	G	C	A	A	A	A	T	C	C	A	C	G	T	C	G	G	G	G	T	G	G	T		C	A	A	T	T	G	G	A	T
B188	IRAT 36	tropical japonica		GS3-Hap1	T	T	C	G	A	A	C		G	C	G	G	G	G	C	A	A	A	A	T	C	C				T	C	G	G	G	G	T	G	G	T	C	C	A	A	T	T	G	G	A	T
B191	80A60YR71009-1-5	tropical japonica		GS3-Hap1	T	T	C		A	A	C		G	C	G		G	G	C	A	A	A	A	T	C	C	A	C	G		C	G	G	G	G	T	G	G	T	C	C	A	A	T	T	G	G	A	T
B242	GUI 630	indica admix		GS3-Hap1	T	T	C	G	A	A	C		G	C	G		G	G			A	A	A	T	C	C	A	C	G	T	C	G	G	G	G	T	G	G	T	C	C	A	A	T	T	G	G	A	T
B252	XIANGAI B	indica admix		GS3-Hap1	T	T	C	G	A	A	C		G	C	G		G	G			A	A	A	T	C	C	A	C	G	T	C	G	G	G	G	T	G	G	T	C	C	A	A	T	T	G	G	A	T
CX100	PALUNG 2	indica		GS3-Hap1	T	T	C	G	A	A	C		G	C	G	G	G	G	C	A	A	A	A	T	C	C	A	C	G	T	C	G	G	G	G	T	G	G	T	C	C	A	A	T	T	G	G	A	T
CX148	SRI RAJA	indica		GS3-Hap1	T	T	C	G	A	A	C		G	C	G		G	G	C	A	A	A	A	T	C			C	G	T	C	G	G	G	G	T	G	G	T	C	C	A	A	T	T	G	G	A	T
CX249	2004	indica		GS3-Hap1	T	T	C	G	A	A	C		G	C	G		G	G			A	A	A	T	C	C	A	C	G	T	C	G	G	G	G	T	G	G	T	C	C	A	A	T	T	G	G	A	T
CX276	IR8192-200-3-3-1-1	indica		GS3-Hap1	T	T	C	G	A	A	C		G	C	G		G	G	C	A	A	A	A	T	C	C	A	C	G	T	C	G	G	G	G	T	G	G	T	C	C	A	A	T	T	G	G	A	T
CX278	IR68	indica admix		GS3-Hap1	T	T	C	G	A	A	C		G	C	G		G	G	C	A	A	A	A	T	C	C	A	C	G	T	C	G	G	G	G	T	G	G	T	C	C	A	A	T	T	G	G	A	T
CX355	YUNLU 102	tropical japonica		GS3-Hap1	T	T	C		A	A	C		G	C	G		G	G	C	A	A	A	A	T	C	C	A	C	G	T	C	G	G	G	G	T	G	G	T	C	C	A	A	T	T	G	G	A	T
CX370	CHENGHUI 727	indica		GS3-Hap1	T	T	C	G	A	A	C		G	C	G	G	G	G	C	A	A	A	A	T	C	C	A	C	G	T	C	G	G	G	G	T	G	G	T	C	C	A	A	T	T	G	G	A	T
CX372	NERICA 2	tropical japonica		GS3-Hap1	T	T	C		A	A	C		G	C	G		G	G	C	A	A	A	A	T	C	C	A	C	G	T	C	G	G	G	G	T	G	G	T	C	C	A	A	T	T	G	G	A	T
CX382	KOGOMG 1-1	indica		GS3-Hap1	T	T	C		A	A	C		G	C	G		G	G	C	A	A	A	A	T	C	C	A	C	G	T	C	G	G	G		T	G	G	T	C	C	A	A	T	T	G	G	A	T
CX548	ZHONGJIAN 100	indica admix		GS3-Hap1	T	T	C	G	A	A	C		G	C	G		G	G	C	A	A	A	A	T	C	C	A	C	G	T	C	G	G	G	G	T	G	G	T	C	C	A	A	T	T	G	G	A	T
CX83	X22	indica		GS3-Hap1	T	T	C	G	A	A	C		G	C	G	G	G	G	C	A	A	A	A	T	C	C	A	C	G	T	C	G	G	G	G	T	G	G	T	C	C	A	A	T	T	G	G	A	T
IRIS 313-10294	IR 21015-72-3-3-3-1::IRGC 117004-1	indica admix	Philippines	GS3-Hap1	T	T	C	G	A	A			G	C	G	G	G	G	C	A	A	A	A	T	C	C	A	C	G	T			G	G	G	T	G	G	T	C	C	A	A	T	T	G	G	A	T
IRIS 313-8067	MEDUSA::GERVEX 323-C1	indica		GS3-Hap1	T	T	C	G	A	A			G	C	G	G	G	G	C	A	A	A	A	T	C	C	A	C	G	T	C	G	G	G	G	T	G	G	T	C	C	A	A	T	T	G	G	A	T
IRIS 313-9519	WANICA::IRGC 3394-1	tropical japonica	Surinam	GS3-Hap1	T	T	C	G	A	A	C		G	C	G		G	G	C	A	A	A	A	T	C	C	A	C	G	T	C	G	G	G	G	T	G	G	T	C	C	A	A	T	T	G	G		T
IRIS 313-10400	IRGA 370-38-1-1F-C4-2::IRGC 117342-1	indica	Colombia	GS3-Hap1	T	T	C	G	A	A	C			C	G		G	G	C	A	A	A	A	T	C	C	A	C	G	T	C	G	G	G	G	T	G	G	T	C	C	A	A	T	T	G	G	A	T
IRIS 313-8980	E DAW HAWM::IRGC 47938-1	indica	Thailand	GS3-Hap1	T	T	C	G	A	A	C		G	C	G		G	G	C	A	A	A	A	T	C	C	A	C	G	T	C	G	G	G	G	T	G	G	T	C	C	A	A	T	T	G	G	A	T
IRIS 313-8793	KHAO THI RATE::IRGC 58041-1	indica	Myanmar	GS3-Hap1	T	T	C	G	A	A	C		G	C	G	G	G	G	C	A	A	A	A	T	C			C	G	T	C	G	G	G	G	T	G	G	T	C	C	A	A	T	T	G	G	A	T
IRIS 313-11845	SING SAI::IRGC 71442-2	tropical japonica	Thailand	GS3-Hap1	T	T	C	G	A	A	C		G	C	G				C	A	A	A	A	T	C	C	A	C	G		C	G	G	G	G	T	G	G	T	C	C	A	A	T	T	G	G	A	T
IRIS 313-12031	P T Q QINDONAAL::IRGC 80410-1	tropical japonica	Philippines	GS3-Hap1	T	T	C		A	A	C		G	C	G	G	G	G	C	A	A	A	A	T	C	C	A	C	G	T	C	G	G	G	G	T	G	G	T	C	C	A	A	T	T	G	G	A	T
IRIS 313-12311	TAM::IRGC 99161-1	tropical japonica	Lao People's Democratic Republic	GS3-Hap1	T	T	C	G	A	A	C		G	C	G		G	G	C	A	A	A	A	T	C	C	A	C	G	T	C	G	G	G	G	T	G	G	T	C	C	A	A	T	T	G	G	A	T
IRIS 313-10580	PARAY KINARABAW::IRGC 8083-1	tropical japonica	Philippines	GS3-Hap1	T	T	C		A	A	C		G	C	G	G	G	G	C	A	A	A	A	T	C	C	A			T	C	G	G	G	G	T	G	G	T	C	C	A	A	T	T		G	A	T
IRIS 313-10755	NEP BA BONG TO::IRGC 17005-2	indica	Viet Nam	GS3-Hap1	T	T	C	G	A	A	C		G	C	G	G	G	G	C	A	A	A	A	T	C	C	A	C	G	T	C	G	G	G	G	T	G	G	T	C	C	A	A	T	T	G	G	A
IRIS 313-11003	PAE MEETO::IRGC 27254-1	tropical japonica	Indonesia	GS3-Hap1	T	T	C	G	A	A	C		G	C	G	G	G	G	C	A	A	A	A	T	C	C	A	C	G	T	C	G	G	G	G	T	G		T	C	C	A	A			G	G	A	T
IRIS 313-11082	EA DAM HANG DOK::IRGC 29698-2	indica	Lao People's Democratic Republic	GS3-Hap1	T	T	C	G	A	A	C		G	C	G				C	A	A	A	A	T	C	C	A	C	G	T	C	G	G	G	G	T	G	G	T	C	C	A	A	T	T	G	G	A	T
B214	XUANENCHANGTANQINGZHAN	indica		GS3-Hap1	T	T	C	G	A	A	C		G	C	G		G	G	C	A	A	A	A	T			A		G	T	C	G	G	G	G	T	G	G	T	C	C	A	A	T	T	G	G	A	T
CX21	BG90-2	indica		GS3-Hap1	T	T	C	G	A	A	C			C	G		G	G	C	A	A	A	A	T	C	C	A	C	G	T	C	G	G	G	G	T	G	G	T	C	C	A	A	T	T	G	G	A	T
CX288	D11	indica admix		GS3-Hap1	T	T	C	G	A	A	C		G	C	G	G	G	G	C	A	A	A	A	T	C	C			G		C	G	G	G	G	T	G	G		C	C	A	A	T	T	G	G	A	T
CX29	MILYANG23	admix		GS3-Hap1	T	T	C	G	A	A	C		G	C	G		G	G	C	A	A	A	A	T	C	C	A	C	G	T	C	G	G	G	G	T	G	G	T	C	C	A	A	T	T	G	G	A	T
CX392	SARD	indica admix		GS3-Hap1	T	T	C	G	A	A	C		G	C	G	G	G	G	C	A	A	A	A	T	C	C	A	C	G	T	C	G	G	G	G	T	G		T	C	C	A	A	T	T	G	G	A
CX361	G341	indica		GS3-Hap1	T	T			A	A	C		G	C	G	G	G	G	C	A	A	A	A	T	C	C	A	C	G	T	C	G	G	G	G	T	G	G	T	C	C	A	A	T	T	G	G	A	T
IRIS 313-8996	SRAU SENG::IRGC 30290-1	indica	Viet Nam	GS3-Hap1	T	T	C	G	A	A	C		G	C	G	G	G	G	C	A	A	A	A		C	C	A	C	G	T	C	G	G	G	G	T	G	G	T	C	C	A	A	T	T	G	G	A	T
B201	CHENGNONGSHUIJING	indica		GS3-Hap1	T	T	C		A	A	C		G	C	G	G	G	G	C	A	A	A	A			C	A	C	G	T	C	G	G	G	G	T	G	G	T	C	C	A	A	T	T	G	G	A	T
IRIS 313-8702	KHAO PRAHJIN::IRGC 64420-1	indica	Thailand	GS3-Hap1	T	T	C	G	A	A	C		G	C	G	G	G	G	C	A	A	A	A			C	A	C	G	T	C	G	G	G	G	T	G	G	T	C	C	A	A	T	T	G	G	A	T
IRIS 313-10800	PALOTAN MELATI::IRGC 18426-2	tropical japonica	Indonesia	GS3-Hap1	T	T	C	G	A	A	C		G	C	G	G	G	G			A	A	A		C	C	A	C	G	T	C		G	G	G	T	G	G	T	C	C	A	A	T	T	G	G	A	T
IRIS 313-8454	LAI YIP ZIM::IRGC 4955-1	indica	Taiwan	GS3-Hap2	G	C	C	A	A	A	C		G	C	G	G	G	C	G	G	G	A	A	T	C	A	G	A	G	C	C	C	G	A	G	T	G	A	C	C	C	A	T	T	T	G	G	A	C
IRIS 313-10177	DA GANG ZHAN::IRGC 67103-1	indica admix	China	GS3-Hap2	G	C	C	A	A	A	C		G	C	G	G	G	C	G	G	G	A	A	T	C	A	G	A	G	C	C	C	G	A	G	T	G	A	C	C	C	A	T	T	T	G	G	A	C
IRIS 313-11645	NCS 766::IRGC 62478-1	indica	India	GS3-Hap2	G	C	C	A	A	A	C		G	C	G	G	G	C	G	G	G	A	A	T	C	A	G	A	G	C	C	C	G	A	G	T	G	A	C	C	C	A	T	T	T	G	G	A	C
IRIS 313-11669	F 478::IRGC 63882-1	indica admix	China	GS3-Hap2	G	C	C	A	A	A	C		G	C	G	G	G	C	G	G	G	A	A	T	C	A	G	A	G	C	C	C	G	A	G	T	G	A	C	C	C	A	T	T	T	G	G	A	C
IRIS 313-11758	FOFFI::IRGC 68438-1	indica	Cote d'Ivoire	GS3-Hap2	G	C	C	A	A	A	C		G	C	G	G	G	C	G	G	G	A	A	T	C	A	G	A	G	C	C	C	G	A	G	T	G	A	C	C	C	A	T	T	T	G	G	A	C
IRIS 313-11802	JIE CAO ZHAN::IRGC 70305-1	indica	China	GS3-Hap2	G	C	C	A	A	A	C		G	C	G	G	G	C	G	G	G	A	A	T	C	A	G	A	G	C	C	C	G	A	G	T	G	A	C	C	C	A	T	T	T	G	G	A	C
IRIS 313-11795	DA GU AI 7::IRGC 70075-1	indica	China	GS3-Hap2	G	C	C	A	A	A	C		G	C	G	G	G	C	G	G	G	A	A	T	C	A	G	A	G	C	C	C	G	A	G	T	G	A	C	C	C	A	T	T	T	G	G	A	C
IRIS 313-11959	KAGIOS PUTI::IRGC 76965-1	indica	Philippines	GS3-Hap2	G	C	C	A	A	A	C		G	C	G	G	G	C	G	G	G	A	A	T	C	A	G	A	G	C	C	C	G	A	G	T	G	A	C	C	C	A	T	T	T	G	G	A	C
IRIS 313-11129	HAORU::IRGC 33090-2	indica admix	Myanmar	GS3-Hap2	G	C	C	A	A	A	C		G	C	G	G	G	C	G	G	G	A	A	T	C	A	G	A	G	C	C	C	G	A	G	T	G	A	C	C	C	A	T	T	T	G	G	A	C
IRIS 313-12185	AE NOUA::IRGC 89308-1	indica admix	Lao People's Democratic Republic	GS3-Hap2		C	C	A	A	A	C		G	C	G	G	G	C	G	G	G	A	A	T	C	A	G	A	G	C	C	C	G	A	G	T	G	A	C	C	C	A	T	T	T	G	G	A	C
CX146	CO43	indica admix		GS3-Hap2		C	C		A	A	C		G	C	G		G	C	G	G	G	A	A	T	C	A	G	A	G	C	C	C	G	A	G	T	G	A	C	C	C	A	T	T	T	G	G	A	C
IRIS 313-10509	AMBARIKORI::IRGC 5132-1	indica	Africa	GS3-Hap2	G	C		A	A	A	C		G	C	G	G	G	C	G	G	G	A	A	T	C	A	G	A	G	C	C	C	G	A	G	T	G	A	C	C	C	A	T	T	T	G	G	A	C
IRIS 313-8509	PUILLIPINA KATARI::IRGC 77293-1	indica	Bangladesh	GS3-Hap2	G	C	C	A	A	A	C		G	C	G	G	G	C	G	G	G	A	A	T	C	A	G	A	G	C	C	C	G	A	G	T	G	A	C	C	C	A	T	T	T	G	G	A	C
IRIS 313-8659	YA THAY SAN::IRGC 58245-1	indica admix	Myanmar	GS3-Hap2	G	C	C	A	A	A	C		G	C	G	G	G	C	G	G	G	A	A	T	C	A	G	A	G	C	C	C	G	A	G	T	G	A	C	C	C	A	T	T	T	G	G	A	C
IRIS 313-8940	FU ZAO XIAN::IRGC 63619-1	indica	China	GS3-Hap2	G	C	C	A	A	A	C		G	C	G	G	G	C	G	G	G	A	A	T	C	A	G	A	G	C	C	C	G	A	G	T	G	A	C	C	C	A	T	T	T	G	G	A	C
IRIS 313-8948	BUCAYAB::IRGC 44357-1	indica	Philippines	GS3-Hap2	G	C	C	A	A	A	C		G	C	G	G	G	C	G	G	G	A	A	T	C	A	G	A	G	C	C	C	G	A	G	T	G	A	C	C	C	A	T	T	T	G	G	A	C
IRIS 313-8982	ARC 18112::IRGC 42274-1	indica admix	India	GS3-Hap2	G	C	C	A	A	A	C		G	C	G	G	G	C	G	G	G	A	A	T	C	A	G	A	G	C	C	C	G	A	G	T	G	A	C	C	C	A	T	T	T	G	G	A	C
IRIS 313-9210	KUATEK::IRGC 14285-1	indica	Malaysia	GS3-Hap2	G	C	C	A	A	A	C		G	C	G	G	G	C	G	G	G	A	A	T	C	A	G	A	G	C	C	C	G	A	G	T	G	A	C	C	C	A	T	T	T	G	G	A	C
IRIS 313-9372	WI BIR SHUN::IRGC 4602-1	indica	China	GS3-Hap2	G	C	C	A	A	A	C		G	C	G	G	G	C	G	G	G	A	A	T	C	A	G	A	G	C	C	C	G	A	G	T	G	A	C	C	C	A	T	T	T	G	G	A	C
IRIS 313-9391	KALABAIL::IRGC 25877-1	indica	Bangladesh	GS3-Hap2	G	C	C	A	A	A	C		G	C	G	G	G	C	G	G	G	A	A	T	C	A	G	A	G	C	C	C	G	A	G	T	G	A	C	C	C	A	T	T	T	G	G	A	C
IRIS 313-9403	BADUIE::IRGC 53715-1	indica	India	GS3-Hap2	G	C	C	A	A	A	C		G	C	G	G	G	C	G	G	G	A	A	T	C	A	G	A	G	C	C	C	G	A	G	T	G	A	C	C	C	A	T	T	T	G	G	A	C
IRIS 313-9469	TSAO SHENG LI 1::IRGC 1309-1	indica	China	GS3-Hap2	G	C	C	A	A	A	C		G	C	G	G	G	C	G	G	G	A	A	T	C	A	G	A	G	C	C	C	G	A	G	T	G	A	C	C	C	A	T	T	T	G	G	A	C
IRIS 313-9472	H 6::IRGC 157-1	indica admix	Sri Lanka	GS3-Hap2	G	C	C	A	A	A	C		G	C	G	G	G	C	G	G	G	A	A	T	C	A	G	A	G	C	C	C	G	A	G	T	G	A	C	C	C	A	T	T	T	G	G	A	C
IRIS 313-9505	KORASISI::IRGC 5285-1	indica	Philippines	GS3-Hap2	G	C	C	A	A	A	C		G	C	G	G	G	C	G	G	G	A	A	T	C	A	G	A	G	C	C	C	G	A	G	T	G	A	C	C	C	A	T	T	T	G	G	A	C
IRIS 313-9547	LABRA::IRGC 74757-1	indica	India	GS3-Hap2	G	C	C	A	A	A	C		G	C	G	G	G	C	G	G	G	A	A	T	C	A	G	A	G	C	C	C	G	A	G	T	G	A	C	C	C	A	T	T	T	G	G	A	C
IRIS 313-9593	ARC 15088::IRGC 41934-1	indica admix	India	GS3-Hap2	G	C	C	A	A	A	C		G	C	G	G	G	C	G	G	G	A	A	T	C	A	G	A	G	C	C	C	G	A	G	T	G	A	C	C	C	A	T	T	T	G	G	A	C
IRIS 313-9594	ASHI BINNI::IRGC 77216-1	indica admix	Bangladesh	GS3-Hap2	G	C	C	A	A	A	C		G	C	G	G	G	C	G	G	G	A	A	T	C	A	G	A	G	C	C	C	G	A	G	T	G	A	C	C	C	A	T	T	T	G	G	A	C
IRIS 313-9605	NCS 194::IRGC 51932-1	indica	India	GS3-Hap2	G	C	C	A	A	A	C		G	C	G	G	G	C	G	G	G	A	A	T	C	A	G	A	G	C	C	C	G	A	G	T	G	A	C	C	C	A	T	T	T	G	G	A	C
IRIS 313-9669	KAMPAI PEUN MEUANG::IRGC 78248-1	indica	Thailand	GS3-Hap2	G	C	C	A	A	A	C		G	C	G	G	G	C	G	G	G	A	A	T	C	A	G	A	G	C	C	C	G	A	G	T	G	A	C	C	C	A	T	T	T	G	G	A	C
IRIS 313-9730	BA SHI ZAO::IRGC 67903-1	indica	China	GS3-Hap2	G	C	C	A	A	A	C		G	C	G	G	G	C	G	G	G	A	A	T	C	A	G	A	G	C	C	C	G	A	G	T	G	A	C	C	C	A	T	T	T	G	G	A	C
IRIS 313-9732	MAMORIAKA::IRGC 68672-1	indica	Madagascar	GS3-Hap2	G	C	C	A	A	A	C		G	C	G	G	G	C	G	G	G	A	A	T	C	A	G	A	G	C	C	C	G	A	G	T	G	A	C	C	C	A	T	T	T	G	G	A	C
IRIS 313-9795	HD 10::IRGC 6638-1	indica	Australia	GS3-Hap2	G	C	C	A	A	A	C		G	C	G	G	G	C	G	G	G	A	A	T	C	A	G	A	G	C	C	C	G	A	G	T	G	A	C	C	C	A	T	T	T	G	G	A	C
IRIS 313-9917	CHANDINA::IRGC 36420-1	indica	Sri Lanka	GS3-Hap2	G	C	C	A	A	A	C		G	C	G	G	G	C	G	G	G	A	A	T	C	A	G	A	G	C	C	C	G	A	G	T	G	A	C	C	C	A	T	T	T	G	G	A	C
IRIS 313-9936	SITHAIYAN KOTTAI SAMBA::IRGC 50155-1	indica	Sri Lanka	GS3-Hap2	G	C	C	A	A	A	C		G	C	G	G	G	C	G	G	G	A	A	T	C	A	G	A	G	C	C	C	G	A	G	T	G	A	C	C	C	A	T	T	T	G	G	A	C
IRIS 313-9986	SOM DIGUIME::IRGC 56751-1	indica admix	Guinea-Bissau	GS3-Hap2	G	C	C	A	A	A	C		G	C	G	G	G	C	G	G	G	A	A	T	C	A	G	A	G	C	C	C	G	A	G	T	G	A	C	C	C	A	T	T	T	G	G	A	C
IRIS 313-10050	TSIMATAHOPAOSA::IRGC 69884-1	indica admix	Madagascar	GS3-Hap2	G	C	C	A	A	A	C		G	C	G	G	G	C	G	G	G	A	A	T	C	A	G	A	G	C	C	C	G	A	G	T	G	A	C	C	C	A	T	T	T	G	G	A	C
IRIS 313-10221	BA BAI GU::IRGC 79580-1	indica admix	China	GS3-Hap2	G	C	C	A	A	A	C		G	C	G	G	G	C	G	G	G	A	A	T	C	A	G	A	G	C	C	C	G	A	G	T	G	A	C	C	C	A	T	T	T	G	G	A	C
IRIS 313-10226	TONG GU HONG::IRGC 81026-1	indica admix	China	GS3-Hap2	G	C	C	A	A	A	C		G	C	G	G	G	C	G	G	G	A	A	T	C	A	G	A	G	C	C	C	G	A	G	T	G	A	C	C	C	A	T	T	T	G	G	A	C
IRIS 313-10237	PSBRC 86::IRGC 99716-1	indica	Philippines	GS3-Hap2	G	C	C	A	A	A	C		G	C	G	G	G	C	G	G	G	A	A	T	C	A	G	A	G	C	C	C	G	A	G	T	G	A	C	C	C	A	T	T	T	G	G	A	C
IRIS 313-9273	RADEN SAWO 1::IRGC 57578-1	indica	Indonesia	GS3-Hap2	G	C	C	A	A	A	C		G	C	G	G	G	C	G	G	G	A	A	T	C	A	G	A	G	C	C	C	G	A	G	T	G	A	C	C	C	A	T	T	T	G	G	A	C
IRIS 313-8305	URAIBOOL::IRGC 52785-1	indica	India	GS3-Hap2	G	C	C	A	A	A	C		G	C	G	G	G	C	G	G	G	A	A	T	C	A	G	A	G	C	C	C	G	A	G	T	G	A	C	C	C	A	T	T	T	G	G	A	C
IRIS 313-8312	BATU::IRGC 71508-1	indica	Malaysia	GS3-Hap2	G	C	C	A	A	A	C		G	C	G	G	G	C	G	G	G	A	A	T	C	A	G	A	G	C	C	C	G	A	G	T	G	A	C	C	C	A	T	T	T	G	G	A	C
IRIS 313-8391	MARAGBE::IRGC 69263-1	indica	Burkina Faso	GS3-Hap2	G	C	C	A	A	A	C		G	C	G	G	G	C	G	G	G	A	A	T	C	A	G	A	G	C	C	C	G	A	G	T	G	A	C	C	C	A	T	T	T	G	G	A	C
IRIS 313-8493	MELABOH::IRGC 66597-1	indica	Indonesia	GS3-Hap2	G	C	C	A	A	A	C		G	C	G	G	G	C	G	G	G	A	A	T	C	A	G	A	G	C	C	C	G	A	G	T	G	A	C	C	C	A	T	T	T	G	G	A	C
IRIS 313-8557	SERENDAH SUNGAI DUA 25::IRGC 13892-1	indica	Malaysia	GS3-Hap2	G	C	C	A	A	A	C		G	C	G	G	G	C	G	G	G	A	A	T	C	A	G	A	G	C	C	C	G	A	G	T	G	A	C	C	C	A	T	T	T	G	G	A	C
IRIS 313-8681	KOLITONDO::IRGC 66497-1	indica	Guinea	GS3-Hap2	G	C	C	A	A	A	C		G	C	G	G	G	C	G	G	G	A	A	T	C	A	G	A	G	C	C	C	G	A	G	T	G	A	C	C	C	A	T	T	T	G	G	A	C
IRIS 313-8703	DA 7	indica	Bangladesh	GS3-Hap2	G	C	C	A	A	A	C		G	C	G	G	G	C	G	G	G	A	A	T	C	A	G	A	G	C	C	C	G	A	G	T	G	A	C	C	C	A	T	T	T	G	G	A	C
IRIS 313-8725	PULUT BARAYA::IRGC 27393-1	indica	Indonesia	GS3-Hap2	G	C	C	A	A	A	C		G	C	G	G	G	C	G	G	G	A	A	T	C	A	G	A	G	C	C	C	G	A	G	T	G	A	C	C	C	A	T	T	T	G	G	A	C
IRIS 313-8831	KETAN KUNANG KUNENG::IRGC 48730-1	indica	Indonesia	GS3-Hap2	G	C	C	A	A	A	C		G	C	G	G	G	C	G	G	G	A	A	T	C	A	G	A	G	C	C	C	G	A	G	T	G	A	C	C	C	A	T	T	T	G	G	A	C
IRIS 313-8978	IE MATA CICEM::IRGC 66562-1	indica	Indonesia	GS3-Hap2	G	C	C	A	A	A	C		G	C	G	G	G	C	G	G	G	A	A	T	C	A	G	A	G	C	C	C	G	A	G	T	G	A	C	C	C	A	T	T	T	G	G	A	C
IRIS 313-9117	BAJAR KUNING PAHIT::IRGC 17186-1	indica	Indonesia	GS3-Hap2	G	C	C	A	A	A	C		G	C	G	G	G	C	G	G	G	A	A	T	C	A	G	A	G	C	C	C	G	A	G	T	G	A	C	C	C	A	T	T	T	G	G	A	C
IRIS 313-9329	KERITING TINGGI::IRGC 19972-1	indica	Indonesia	GS3-Hap2	G	C	C	A	A	A	C		G	C	G	G	G	C	G	G	G	A	A	T	C	A	G	A	G	C	C	C	G	A	G	T	G	A	C	C	C	A	T	T	T	G	G	A	C
IRIS 313-9694	UNGGUL::IRGC 71644-1	indica	Malaysia	GS3-Hap2	G	C	C	A	A	A	C		G	C	G	G	G	C	G	G	G	A	A	T	C	A	G	A	G	C	C	C	G	A	G	T	G	A	C	C	C	A	T	T	T	G	G	A	C
IRIS 313-8911	LEK::IRGC 40199-1	admix	Thailand	GS3-Hap2	G	C	C	A	A	A	C		G	C	G	G	G	C	G	G	G	A	A	T	C	A	G	A	G	C	C	C	G	A	G	T	G	A	C	C	C	A	T	T	T	G	G	A	C
IRIS 313-7668	DANAU LAUT TAWAR::C1	indica admix		GS3-Hap2	G	C	C	A	A	A	C		G	C	G	G	G	C	G	G	G	A	A	T	C	A	G	A	G	C	C	C	G	A	G	T	G	A	C	C	C	A	T	T	T	G	G	A	C
IRIS 313-7799	VARY LAVA DE MAROVATO::GERVEX 8396-C1	indica		GS3-Hap2	G	C	C	A	A	A	C		G	C	G	G	G	C	G	G	G	A	A	T	C	A	G	A	G	C	C	C	G	A	G	T	G	A	C	C	C	A	T	T	T	G	G	A	C
IRIS 313-7736	NONA BOKRA::IRGC 22710-C1	indica	India	GS3-Hap2	G	C	C	A	A	A	C		G	C	G	G	G	C	G	G	G	A	A	T	C	A	G	A	G	C	C	C	G	A	G	T	G	A	C	C	C	A	T	T	T	G	G	A	C
IRIS 313-7720	LAITRA::GERVEX 8400-C1	indica		GS3-Hap2	G	C	C	A	A	A	C		G	C	G	G	G	C	G	G	G	A	A	T	C	A	G	A	G	C	C	C	G	A	G	T	G	A	C	C	C	A	T	T	T	G	G	A	C
IRIS 313-7778	SOM CAU 70 A::IRGC 8227-C1	indica admix		GS3-Hap2	G	C	C	A	A	A	C		G	C	G	G	G	C	G	G	G	A	A	T	C	A	G	A	G	C	C	C	G	A	G	T	G	A	C	C	C	A	T	T	T	G	G	A	C
IRIS 313-11460	SELHI::IRGC 52760-1	indica	India	GS3-Hap2	G	C	C	A	A	A	C		G	C	G	G	G	C	G	G	G	A	A	T	C	A	G	A	G	C	C	C	G	A	G	T	G	A	C	C	C	A	T	T	T	G	G	A	C
IRIS 313-11485	RAMINAD (GERMAN)::IRGC 53058-1	indica	Philippines	GS3-Hap2	G	C	C	A	A	A	C		G	C	G	G	G	C	G	G	G	A	A	T	C	A	G	A	G	C	C	C	G	A	G	T	G	A	C	C	C	A	T	T	T	G	G	A	C
IRIS 313-11491	BIR BAHADUR::IRGC 53889-1	indica	India	GS3-Hap2	G	C	C	A	A	A	C		G	C	G	G	G	C	G	G	G	A	A	T	C	A	G	A	G	C	C	C	G	A	G	T	G	A	C	C	C	A	T	T	T	G	G	A	C
IRIS 313-11506	K 15591-4::IRGC 55043-1	indica admix	India	GS3-Hap2	G	C	C	A	A	A	C		G	C	G	G	G	C	G	G	G	A	A	T	C	A	G	A	G	C	C	C	G	A	G	T	G	A	C	C	C	A	T	T	T	G	G	A	C
IRIS 313-11512	OYAK PAKANG::IRGC 55422-1	indica admix	Philippines	GS3-Hap2	G	C	C	A	A	A	C		G	C	G	G	G	C	G	G	G	A	A	T	C	A	G	A	G	C	C	C	G	A	G	T	G	A	C	C	C	A	T	T	T	G	G	A	C
IRIS 313-11523	ADIALLO::IRGC 56264-1	indica admix	Senegal	GS3-Hap2	G	C	C	A	A	A	C		G	C	G	G	G	C	G	G	G	A	A	T	C	A	G	A	G	C	C	C	G	A	G	T	G	A	C	C	C	A	T	T	T	G	G	A	C
IRIS 313-11566	MOONOR::IRGC 59136-1	indica	Nepal	GS3-Hap2	G	C	C	A	A	A	C		G	C	G	G	G	C	G	G	G	A	A	T	C	A	G	A	G	C	C	C	G	A	G	T	G	A	C	C	C	A	T	T	T	G	G	A	C
IRIS 313-11568	SATHIYA::IRGC 59225-1	indica	Nepal	GS3-Hap2	G	C	C	A	A	A	C		G	C	G	G	G	C	G	G	G	A	A	T	C	A	G	A	G	C	C	C	G	A	G	T	G	A	C	C	C	A	T	T	T	G	G	A	C
IRIS 313-11577	LANG QIAN CHE::IRGC 59730-1	indica	China	GS3-Hap2	G	C	C	A	A	A	C		G	C	G	G	G	C	G	G	G	A	A	T	C	A	G	A	G	C	C	C	G	A	G	T	G	A	C	C	C	A	T	T	T	G	G	A	C
IRIS 313-11591	PULUT MERAH 2::IRGC 60427-1	admix	Malaysia	GS3-Hap2	G	C	C	A	A	A	C		G	C	G	G	G	C	G	G	G	A	A	T	C	A	G	A	G	C	C	C	G	A	G	T	G	A	C	C	C	A	T	T	T	G	G	A	C
IRIS 313-11521	TAN NONG::IRGC 56126-1	indica admix	Viet Nam	GS3-Hap2	G	C	C	A	A	A	C		G	C	G	G	G	C	G	G	G	A	A	T	C	A	G	A	G	C	C	C	G	A	G	T	G	A	C	C	C	A	T	T	T	G	G	A	C
IRIS 313-11635	GAM PERNG::IRGC 62135-1	indica	Thailand	GS3-Hap2	G	C	C	A	A	A	C		G	C	G	G	G	C	G	G	G	A	A	T	C	A	G	A	G	C	C	C	G	A	G	T	G	A	C	C	C	A	T	T	T	G	G	A	C
IRIS 313-11639	NCS 349::IRGC 62257-1	indica admix	India	GS3-Hap2	G	C	C	A	A	A	C		G	C	G	G	G	C	G	G	G	A	A	T	C	A	G	A	G	C	C	C	G	A	G	T	G	A	C	C	C	A	T	T	T	G	G	A	C
IRIS 313-11640	NCS 458::IRGC 62290-1	indica	India	GS3-Hap2	G	C	C	A	A	A	C		G	C	G	G	G	C	G	G	G	A	A	T	C	A	G	A	G	C	C	C	G	A	G	T	G	A	C	C	C	A	T	T	T	G	G	A	C
IRIS 313-11642	NCS 599::IRGC 62373-1	indica	India	GS3-Hap2	G	C	C	A	A	A	C		G	C	G	G	G	C	G	G	G	A	A	T	C	A	G	A	G	C	C	C	G	A	G	T	G	A	C	C	C	A	T	T	T	G	G	A	C
IRIS 313-11650	NCS 901 A::IRGC 62568-1	indica	India	GS3-Hap2	G	C	C	A	A	A	C		G	C	G	G	G	C	G	G	G	A	A	T	C	A	G	A	G	C	C	C	G	A	G	T	G	A	C	C	C	A	T	T	T	G	G	A	C
IRIS 313-11657	EX WUKARI (WILD)::IRGC 63214-1	indica	Nigeria	GS3-Hap2	G	C	C	A	A	A	C		G	C	G	G	G	C	G	G	G	A	A	T	C	A	G	A	G	C	C	C	G	A	G	T	G	A	C	C	C	A	T	T	T	G	G	A	C
IRIS 313-11681	KHAO' PAWM::IRGC 64416-2	indica	Thailand	GS3-Hap2	G	C	C	A	A	A	C		G	C	G	G	G	C	G	G	G	A	A	T	C	A	G	A	G	C	C	C	G	A	G	T	G	A	C	C	C	A	T	T	T	G	G	A	C
IRIS 313-11693	CHING CH'UNG::IRGC 65002-1	indica admix	Taiwan	GS3-Hap2	G	C	C	A	A	A	C		G	C	G	G	G	C	G	G	G	A	A	T	C	A	G	A	G	C	C	C	G	A	G	T	G	A	C	C	C	A	T	T	T	G	G	A	C
IRIS 313-11722	KABERI::IRGC 66801-1	indica admix	Bangladesh	GS3-Hap2	G	C	C	A	A	A	C		G	C	G	G	G	C	G	G	G	A	A	T	C	A	G	A	G	C	C	C	G	A	G	T	G	A	C	C	C	A	T	T	T	G	G	A	C
IRIS 313-11724	KONYAN::IRGC 66931-1	indica	Guinea	GS3-Hap2	G	C	C	A	A	A	C		G	C	G	G	G	C	G	G	G	A	A	T	C	A	G	A	G	C	C	C	G	A	G	T	G	A	C	C	C	A	T	T	T	G	G	A	C
IRIS 313-11730	QING ER XIAO 2::IRGC 67255-1	indica admix	China	GS3-Hap2	G	C	C	A	A	A	C		G	C	G	G	G	C	G	G	G	A	A	T	C	A	G	A	G	C	C	C	G	A	G	T	G	A	C	C	C	A	T	T	T	G	G	A	C
IRIS 313-11733	SHUANG BAI AI 2::IRGC 67309-1	indica	China	GS3-Hap2	G	C	C	A	A	A	C		G	C	G	G	G	C	G	G	G	A	A	T	C	A	G	A	G	C	C	C	G	A	G	T	G	A	C	C	C	A	T	T	T	G	G	A	C
IRIS 313-11740	UGAGA::IRGC 67604-1	indica admix	Ghana	GS3-Hap2	G	C	C	A	A	A	C		G	C	G	G	G	C	G	G	G	A	A	T	C	A	G	A	G	C	C	C	G	A	G	T	G	A	C	C	C	A	T	T	T	G	G	A	C
IRIS 313-10010	LALKA (LAL DHAN)::IRGC 64946-1	indica	Fiji	GS3-Hap2	G	C	C	A	A	A	C		G	C	G	G	G	C	G	G	G	A	A	T	C	A	G	A	G	C	C	C	G	A	G	T	G	A	C	C	C	A	T	T	T	G	G	A	C
IRIS 313-11607	HOLDIGANTHI::IRGC 61105-1	indica	India	GS3-Hap2	G	C	C	A	A	A	C		G	C	G	G	G	C	G	G	G	A	A	T	C	A	G	A	G	C	C	C	G	A	G	T	G	A	C	C	C	A	T	T	T	G	G	A	C
IRIS 313-11667	LUO AI ZAO 3::IRGC 63730-1	indica	China	GS3-Hap2	G	C	C	A	A	A	C		G	C	G	G	G	C	G	G	G	A	A	T	C	A	G	A	G	C	C	C	G	A	G	T	G	A	C	C	C	A	T	T	T	G	G	A	C
IRIS 313-11828	LALI GURMATIA::IRGC 70854-1	indica	India	GS3-Hap2	G	C	C	A	A	A	C		G	C	G	G	G	C	G	G	G	A	A	T	C	A	G	A	G	C	C	C	G	A	G	T	G	A	C	C	C	A	T	T	T	G	G	A	C
IRIS 313-8349	LATA MONA::IRGC 49333-1	indica	Bangladesh	GS3-Hap2	G	C	C	A	A	A	C		G	C	G	G	G	C	G	G	G	A	A	T	C	A	G	A	G	C	C	C	G	A	G	T	G	A	C	C	C	A	T	T	T	G	G	A	C
IRIS 313-8586	PLI KHAO::IRGC 64596-1	indica	Thailand	GS3-Hap2	G	C	C	A	A	A	C		G	C	G	G	G	C	G	G	G	A	A	T	C	A	G	A	G	C	C	C	G	A	G	T	G	A	C	C	C	A	T	T	T	G	G	A	C
IRIS 313-8717	BAZAIL::IRGC 27526-1	indica admix	Bangladesh	GS3-Hap2	G	C	C	A	A	A	C		G	C	G	G	G	C	G	G	G	A	A	T	C	A	G	A	G	C	C	C	G	A	G	T	G	A	C	C	C	A	T	T	T	G	G	A	C
IRIS 313-9067	BHOJON KOLPO::IRGC 31727-1	indica	Bangladesh	GS3-Hap2	G	C	C	A	A	A	C		G	C	G	G	G	C	G	G	G	A	A	T	C	A	G	A	G	C	C	C	G	A	G	T	G	A	C	C	C	A	T	T	T	G	G	A	C
IRIS 313-9617	HOLDI GIRA::IRGC 31801-1	indica	Bangladesh	GS3-Hap2	G	C	C	A	A	A	C		G	C	G	G	G	C	G	G	G	A	A	T	C	A	G	A	G	C	C	C	G	A	G	T	G	A	C	C	C	A	T	T	T	G	G	A	C
IRIS 313-9160	THIERNO BANDE::IRGC 16009-1	indica	Senegal	GS3-Hap2	G	C	C	A	A	A	C		G	C	G	G	G	C	G	G	G	A	A	T	C	A	G	A	G	C	C	C	G	A	G	T	G	A	C	C	C	A	T	T	T	G	G	A	C
IRIS 313-8293	SAGNADE::IRGC 15801-1	indica	Senegal	GS3-Hap2	G	C	C	A	A	A	C		G	C	G	G	G	C	G	G	G	A	A	T	C	A	G	A	G	C	C	C	G	A	G	T	G	A	C	C	C	A	T	T	T	G	G	A	C
IRIS 313-8733	NOLOS::IRGC 77285-1	indica	Bangladesh	GS3-Hap2	G	C	C	A	A	A	C		G	C	G	G	G	C	G	G	G	A	A	T	C	A	G	A	G	C	C	C	G	A	G	T	G	A	C	C	C	A	T	T	T	G	G	A	C
IRIS 313-9935	MEKENZIE SMALL::IRGC 49895-1	indica	Guyana	GS3-Hap2	G	C	C	A	A	A	C		G	C	G	G	G	C	G	G	G	A	A	T	C	A	G	A	G	C	C	C	G	A	G	T	G	A	C	C	C	A	T	T	T	G	G	A	C
IRIS 313-11719	DAWK PUT::IRGC 66699-1	indica	Thailand	GS3-Hap2	G	C	C	A	A	A	C		G	C	G	G	G	C	G	G	G	A	A	T	C	A	G	A	G	C	C	C	G	A	G	T	G	A	C	C	C	A	T	T	T	G	G	A	C
IRIS 313-11721	GAEW DAENG::IRGC 66707-1	indica	Thailand	GS3-Hap2	G	C	C	A	A	A	C		G	C	G	G	G	C	G	G	G	A	A	T	C	A	G	A	G	C	C	C	G	A	G	T	G	A	C	C	C	A	T	T	T	G	G	A	C
IRIS 313-11898	MA YOO::IRGC 73507-1	indica	Thailand	GS3-Hap2	G	C	C	A	A	A	C		G	C	G	G	G	C	G	G	G	A	A	T	C	A	G	A	G	C	C	C	G	A	G	T	G	A	C	C	C	A	T	T	T	G	G	A	C
IRIS 313-11957	DAW LUEY 4-3::IRGC 76929-1	indica admix	Thailand	GS3-Hap2	G	C	C	A	A	A	C		G	C	G	G	G	C	G	G	G	A	A	T	C	A	G	A	G	C	C	C	G	A	G	T	G	A	C	C	C	A	T	T	T	G	G	A	C
IRIS 313-12049	MAE HANG::IRGC 81615-2	indica	Lao People's Democratic Republic	GS3-Hap2	G	C	C	A	A	A	C		G	C	G	G	G	C	G	G	G	A	A	T	C	A	G	A	G	C	C	C	G	A	G	T	G	A	C	C	C	A	T	T	T	G	G	A	C
IRIS 313-12147	ARNG'-KAR PHAR ONG::IRGC 87196-1	indica	Cambodia	GS3-Hap2	G	C	C	A	A	A	C		G	C	G	G	G	C	G	G	G	A	A	T	C	A	G	A	G	C	C	C	G	A	G	T	G	A	C	C	C	A	T	T	T	G	G	A	C
IRIS 313-12221	EA LOUY::IRGC 91220-1	indica	Lao People's Democratic Republic	GS3-Hap2	G	C	C	A	A	A	C		G	C	G	G	G	C	G	G	G	A	A	T	C	A	G	A	G	C	C	C	G	A	G	T	G	A	C	C	C	A	T	T	T	G	G	A	C
IRIS 313-12224	NOON SOUNG::IRGC 91956-1	indica	Lao People's Democratic Republic	GS3-Hap2	G	C	C	A	A	A	C		G	C	G	G	G	C	G	G	G	A	A	T	C	A	G	A	G	C	C	C	G	A	G	T	G	A	C	C	C	A	T	T	T	G	G	A	C
IRIS 313-12231	TOUN::IRGC 92291-2	indica	Lao People's Democratic Republic	GS3-Hap2	G	C	C	A	A	A	C		G	C	G	G	G	C	G	G	G	A	A	T	C	A	G	A	G	C	C	C	G	A	G	T	G	A	C	C	C	A	T	T	T	G	G	A	C
IRIS 313-10682	PA KHENG::IRGC 12996-1	indica	Lao People's Democratic Republic	GS3-Hap2	G	C	C	A	A	A	C		G	C	G	G	G	C	G	G	G	A	A	T	C	A	G	A	G	C	C	C	G	A	G	T	G	A	C	C	C	A	T	T	T	G	G	A	C
IRIS 313-10751	LUA CHUM::IRGC 16840-1	indica admix	Viet Nam	GS3-Hap2	G	C	C	A	A	A	C		G	C	G	G	G	C	G	G	G	A	A	T	C	A	G	A	G	C	C	C	G	A	G	T	G	A	C	C	C	A	T	T	T	G	G	A	C
IRIS 313-10863	ARC 11322::IRGC 21315-2	indica	India	GS3-Hap2	G	C	C	A	A	A	C		G	C	G	G	G	C	G	G	G	A	A	T	C	A	G	A	G	C	C	C	G	A	G	T	G	A	C	C	C	A	T	T	T	G	G	A	C
IRIS 313-10929	KOLONGI BAO::IRGC 24135-2	indica	India	GS3-Hap2	G	C	C	A	A	A	C		G	C	G	G	G	C	G	G	G	A	A	T	C	A	G	A	G	C	C	C	G	A	G	T	G	A	C	C	C	A	T	T	T	G	G	A	C
IRIS 313-10900	DAMNOEUB POR HING::IRGC 22841-2	indica	Cambodia	GS3-Hap2	G	C	C	A	A	A	C		G	C	G	G	G	C	G	G	G	A	A	T	C	A	G	A	G	C	C	C	G	A	G	T	G	A	C	C	C	A	T	T	T	G	G	A	C
IRIS 313-10975	KOLA MUCHI::IRGC 26384-2	indica	Bangladesh	GS3-Hap2	G	C	C	A	A	A	C		G	C	G	G	G	C	G	G	G	A	A	T	C	A	G	A	G	C	C	C	G	A	G	T	G	A	C	C	C	A	T	T	T	G	G	A	C
IRIS 313-10982	LUDI GOCHYA::IRGC 26504-2	indica	Bangladesh	GS3-Hap2	G	C	C	A	A	A	C		G	C	G	G	G	C	G	G	G	A	A	T	C	A	G	A	G	C	C	C	G	A	G	T	G	A	C	C	C	A	T	T	T	G	G	A	C
IRIS 313-11113	KAL SHULI::IRGC 31665-2	indica	Bangladesh	GS3-Hap2	G	C	C	A	A	A	C		G	C	G	G	G	C	G	G	G	A	A	T	C	A	G	A	G	C	C	C	G	A	G	T	G	A	C	C	C	A	T	T	T	G	G	A	C
IRIS 313-11083	EA TIA::IRGC 29713-2	indica	Lao People's Democratic Republic	GS3-Hap2	G	C	C	A	A	A	C		G	C	G	G	G	C	G	G	G	A	A	T	C	A	G	A	G	C	C	C	G	A	G	T	G	A	C	C	C	A	T	T	T	G	G	A	C
IRIS 313-11132	KALALAN::IRGC 33154-2	indica admix	Myanmar	GS3-Hap2	G	C	C	A	A	A	C		G	C	G	G	G	C	G	G	G	A	A	T	C	A	G	A	G	C	C	C	G	A	G	T	G	A	C	C	C	A	T	T	T	G	G	A	C
IRIS 313-11205	KAZALSAIL::IRGC 37161-2	indica	Bangladesh	GS3-Hap2	G	C	C	A	A	A	C		G	C	G	G	G	C	G	G	G	A	A	T	C	A	G	A	G	C	C	C	G	A	G	T	G	A	C	C	C	A	T	T	T	G	G	A	C
IRIS 313-11230	STRAW 23-438::IRGC 38426-2	indica	Bangladesh	GS3-Hap2	G	C	C	A	A	A	C		G	C	G	G	G	C	G	G	G	A	A	T	C	A	G	A	G	C	C	C	G	A	G	T	G	A	C	C	C	A	T	T	T	G	G	A	C
IRIS 313-11251	IR 4500-5-1-1::IRGC 40552-2	indica	Philippines	GS3-Hap2	G	C	C	A	A	A	C		G	C	G	G	G	C	G	G	G	A	A	T	C	A	G	A	G	C	C	C	G	A	G	T	G	A	C	C	C	A	T	T	T	G	G	A	C
IRIS 313-11285	ARC 18064::IRGC 42237-1	indica	India	GS3-Hap2	G	C	C	A	A	A	C		G	C	G	G	G	C	G	G	G	A	A	T	C	A	G	A	G	C	C	C	G	A	G	T	G	A	C	C	C	A	T	T	T	G	G	A	C
IRIS 313-11382	HONDERAWALA::IRGC 47372-1	indica admix	Sri Lanka	GS3-Hap2	G	C	C	A	A	A	C		G	C	G	G	G	C	G	G	G	A	A	T	C	A	G	A	G	C	C	C	G	A	G	T	G	A	C	C	C	A	T	T	T	G	G	A	C
B074	TAISHANNUO	indica		GS3-Hap2	G	C	C	A	A	A	C		G	C	G	G	G	C	G	G	G	A	A	T	C	A	G	A	G	C	C	C	G	A	G	T	G	A	C	C	C	A	T	T	T	G	G	A	C
B176	BRC 25-146-2-1	indica admix		GS3-Hap2	G	C	C	A	A	A	C		G	C	G	G	G	C	G	G	G	A	A	T	C	A	G	A	G	C	C	C	G	A	G	T	G	A	C	C	C	A	T	T	T	G	G	A	C
CX157	PTB33	indica admix		GS3-Hap2	G	C	C	A	A	A	C		G	C	G	G	G	C	G	G	G	A	A	T	C	A	G	A	G	C	C	C	G	A	G	T	G	A	C	C	C	A	T	T	T	G	G	A	C
CX97	BUDDA	indica		GS3-Hap2	G	C	C	A	A	A	C		G	C	G	G	G	C	G	G	G	A	A	T	C	A	G	A	G	C	C	C	G	A	G	T	G	A	C	C	C	A	T	T	T	G	G	A	C
IRIS 313-10934	PAH PIANG::IRGC 24452-2	indica	Thailand	GS3-Hap2	G	C	C	A	A	A	C		G	C	G	G	G	C	G	G	G	A	A	T	C	A	G	A	G	C	C	C	G	A	G	T	G	A	C	C		A	T	T	T	G	G	A	C
IRIS 313-11076	LAI NOK KHA::IRGC 29604-2	indica	Lao People's Democratic Republic	GS3-Hap2	G	C	C	A	A	A	C		G	C	G		G	C	G	G	G	A	A	T	C	A	G	A	G	C	C	C	G	A	G	T	G	A	C	C	C	A	T	T	T	G	G	A	C
IRIS 313-11137	NGALONGYI::IRGC 33479-2	indica admix	Myanmar	GS3-Hap2	G	C	C	A	A	A	C		G	C	G	G	G	C	G	G	G	A	A	T	C	A	G	A	G	C	C	C	G	A	G	T	G	A	C	C	C	A	T	T	T	G	G	A	C
IRIS 313-11237	TAICHUNG SEN YU 214::IRGC 38899-1	indica	Taiwan	GS3-Hap2	G	C	C	A	A	A	C		G	C	G	G	G	C	G	G	G	A	A	T	C	A	G	A	G	C	C	C	G	A	G	T	G	A	C	C	C	A	T	T	T	G	G	A	C
IRIS 313-11242	OR 117-8::IRGC 39680-2	indica	India	GS3-Hap2	G	C	C	A	A	A	C		G	C	G	G	G	C	G	G	G	A	A	T	C	A	G	A	G	C	C	C	G	A	G	T	G	A	C	C	C	A	T	T	T	G	G	A	C
IRIS 313-11252	ADR 52::IRGC 40638-2	indica admix	India	GS3-Hap2	G	C	C	A	A	A	C		G	C	G	G	G	C	G	G	G	A	A	T	C	A	G	A	G	C	C	C	G	A	G	T	G	A	C	C	C	A	T	T	T	G	G	A	C
IRIS 313-10168	MEI FENG 9::IRGC 63735-1	indica admix	China	GS3-Hap2	G	C	C	A	A	A	C		G	C	G	G	G	C	G	G	G	A	A	T	C	A	G	A	G	C	C	C	G	A	G	T	G	A	C	C	C	A	T	T	T	G	G	A	C
IRIS 313-9062	MAE MAI LUD NI::IRGC 66065-1	indica	Thailand	GS3-Hap2	G	C	C	A	A	A	C		G	C	G	G	G	C	G	G	G	A	A	T	C	A	G	A	G	C	C	C	G	A	G	T	G	A	C	C	C	A	T	T	T	G	G	A	C
IRIS 313-11843	PAN DAWK MAHK::IRGC 71380-1	indica	Thailand	GS3-Hap2	G	C	C	A	A	A	C		G	C	G	G	G	C	G	G	G	A	A	T	C	A	G	A	G	C	C	C	G	A	G	T	G	A	C	C	C	A	T	T	T	G	G	A	C
IRIS 313-12009	PO HE::IRGC 79701-1	indica	China	GS3-Hap2	G	C	C	A	A	A	C		G	C	G	G	G		G	G	G	A	A	T	C	A	G	A	G	C	C	C	G	A	G	T	G	A	C	C	C	A	T	T	T	G	G	A	C
IRIS 313-10989	GUTTI AKKULLU::IRGC 26850-2	indica	India	GS3-Hap2	G	C	C	A	A	A	C		G	C	G	G	G	C	G	G	G	A	A	T	C	A	G	A	G	C	C	C	G	A	G	T	G	A	C	C	C	A	T	T	T	G	G	A	C
IRIS 313-11240	CR 157-392-4::IRGC 39247-2	indica admix	India	GS3-Hap2	G	C	C	A	A	A	C		G	C	G	G	G	C	G	G	G	A	A	T	C	A	G	A	G	C	C	C	G	A	G	T	G	A	C	C	C	A	T	T	T	G	G	A	C
IRIS 313-11267	ARC 14358::IRGC 41523-2	indica	India	GS3-Hap2	G	C	C	A	A	A	C		G	C	G	G	G	C	G	G	G	A	A	T	C	A	G	A	G	C	C	C	G	A	G	T	G	A	C	C	C	A	T	T	T	G	G	A	C
IRIS 313-11383	CHIEM NGAN::IRGC 47488-1	indica admix	Viet Nam	GS3-Hap2	G	C	C	A	A	A	C		G	C	G	G	G	C	G	G	G	A	A	T	C	A	G	A	G	C	C	C	G	A	G	T	G	A	C	C	C	A	T	T	T	G	G	A	C
IRIS 313-9862	MODDAI KARUPPAN::IRGC 15465-1	indica	Sri Lanka	GS3-Hap2	G	C	C	A	A	A	C		G	C	G	G	G	C	G	G	G	A	A	T	C	A	G	A	G	C	C	C	G	A	G	T	G	A	C	C	C	A	T	T	T	G	G	A	C
IRIS 313-12130	KHAO PA::IRGC 85972-1	indica	Lao People's Democratic Republic	GS3-Hap2	G	C	C	A	A	A	C		G	C	G	G	G	C	G	G	G	A	A	T	C	A	G	A	G	C	C	C	G	A	G	T	G	A	C	C	C	A	T	T	T	G	G	A	C
IRIS 313-12193	DO NOUAN::IRGC 89648-1	indica	Lao People's Democratic Republic	GS3-Hap2	G	C	C	A	A	A	C		G	C	G	G	G	C	G	G	G	A	A	T	C	A	G	A	G	C	C	C	G	A	G	T	G	A		C	C	A	T	T	T	G	G	A	C
IRIS 313-10683	NGAN TIA::IRGC 13010-1	indica	Lao People's Democratic Republic	GS3-Hap2	G	C	C	A	A	A	C		G	C	G	G	G	C	G	G	G	A	A	T	C	A	G	A	G	C	C	C	G	A	G	T	G	A	C	C	C	A	T	T	T	G	G	A	C
IRIS 313-10977	MATI CHAL::IRGC 26399-2	indica	Bangladesh	GS3-Hap2	G	C	C	A	A	A	C		G	C	G	G	G		G	G	G	A	A	T	C	A	G	A	G	C	C	C	G	A	G	T	G	A	C	C	C	A	T	T	T	G	G	A	C
IRIS 313-11364	KHIRPULI::IRGC 46143-1	indica admix	India	GS3-Hap2	G	C	C	A	A	A	C		G	C	G	G	G		G	G	G	A	A	T	C	A	G	A	G	C	C	C	G	A	G	T	G	A	C	C	C	A	T	T	T	G	G	A	C
IRIS 313-12305	PA KHENG KHAW::IRGC 98779-1	indica	Lao People's Democratic Republic	GS3-Hap2	G	C	C	A	A	A	C		G	C	G	G	G	C	G	G	G	A	A	T	C	A	G	A	G	C	C	C	G	A	G	T	G	A	C	C	C	A	T	T	T	G	G	A	C
CX94	SWARNA	indica admix		GS3-Hap2	G	C	C	A	A	A	C		G	C	G		G	C	G	G	G	A	A	T	C	A	G	A	G	C	C	C	G	A	G	T	G	A	C	C	C	A	T	T	T	G	G	A	C
IRIS 313-11990	TAISEN GLUTINOUS YU 1157::IRGC 78750-1	indica	Taiwan	GS3-Hap2	G	C	C	A	A	A	C		G	C	G	G	G	C	G	G	G	A	A	T	C		G	A	G	C	C	C	G	A	G	T	G	A	C	C	C	A	T	T	T	G	G	A	C
IRIS 313-11208	PARIJAT::IRGC 37272-2	indica admix	Bangladesh	GS3-Hap2	G	C	C	A	A	A	C		G	C	G	G	G	C	G	G	G	A	A	T	C	A	G	A	G	C	C	C	G	A	G	T	G	A	C	C	C	A	T	T	T	G	G	A	C
B126	ZAOXIAN 240	indica		GS3-Hap2	G	C	C		A	A	C		G	C	G	G	G	C	G	G	G	A	A	T	C	A	G	A	G	C	C	C	G	A	G	T	G	A	C	C	C	A	T	T	T	G	G	A	C
IRIS 313-12050	SHAN KAUK HNYIN::IRGC 81656-1	indica admix	Myanmar	GS3-Hap2	G	C	C		A	A	C		G	C	G	G	G	C	G	G	G	A	A	T	C	A	G	A	G		C	C	G	A	G	T	G	A	C	C	C	A	T	T	T	G	G	A	C
IRIS 313-10974	KAMRANGA::IRGC 26373-2	indica	Bangladesh	GS3-Hap2	G	C	C	A	A	A	C		G	C	G	G	G	C	G	G	G	A	A	T	C	A	G	A	G	C	C	C	G	A	G	T	G	A	C	C	C	A	T	T	T	G	G	A	C
IRIS 313-11133	LWANKHAN::IRGC 33330-1	indica	Myanmar	GS3-Hap2	G	C	C		A	A	C		G	C	G	G	G		G	G	G	A	A	T	C	A	G	A	G	C	C	C	G	A	G	T	G	A	C	C	C	A	T	T	T	G	G	A	C
IRIS 313-11282	ARC 15589::IRGC 42096-2	indica	India	GS3-Hap2	G	C	C	A	A	A	C		G	C	G	G	G	C	G	G	G	A	A	T	C	A	G	A	G	C	C	C	G	A	G	T	G	A	C	C	C	A	T	T	T	G	G	A	C
B127	DANGYU 5	indica		GS3-Hap2	G	C	C	A	A	A	C		G	C	G	G	G	C			G	A	A	T	C	A	G	A	G	C	C	C	G	A	G	T	G	A	C	C	C	A	T	T	T	G	G	A	C
IRIS 313-11551	FELEGBASEH::IRGC 58443-1	indica	Sierra Leone	GS3-Hap2	G	C	C	A	A	A	C		G	C	G		G	C	G	G	G	A	A	T	C	A	G	A	G	C	C	C	G	A	G	T	G	A	C	C	C	A	T	T	T	G	G	A	C
IRIS 313-9097	CANTIK PAUN::IRGC 66538-1	indica	Indonesia	GS3-Hap2	G	C	C	A	A	A	C		G	C	G	G	G	C	G	G	G		A	T	C	A	G	A	G	C	C	C	G	A	G	T	G	A	C	C	C	A	T	T	T	G	G	A	C
IRIS 313-10899	DAMNOEUB KHSE SAUT::IRGC 22819-2	indica	Cambodia	GS3-Hap2	G	C	C	A	A	A	C		G	C	G		G	C	G	G	G	A	A	T	C			A	G	C	C	C	G	A	G	T	G	A	C	C	C	A	T	T	T	G	G	A	C
IRIS 313-11227	SADAJIRA 19-317::IRGC 38344-2	indica	Bangladesh	GS3-Hap2	G	C	C	A	A	A	C		G	C	G		G	C			G	A	A	T	C	A	G	A	G	C	C	C	G	A	G	T	G	A	C	C	C	A	T	T	T	G	G	A	C
IRIS 313-8783	105::IRGC 40896-1	admix	Sri Lanka	GS3-Hap2	G	C	C		A	A	C		G	C	G	G	G	C	G	G	G	A	A	T	C		G	A	G	C			G	A	G	T	G	A	C	C	C	A	T	T	T	G	G	A	C
IRIS 313-11167	DUBRAJ::IRGC 34904-1	indica	India	GS3-Hap2	G	C	C	A	A	A	C		G	C	G	G	G	C	G	G	G	A	A	T	C	A	G	A	G	C	C	C	G	A	G	T	G	A	C	C	C	A	T	T	T	G	G	A	C
IRIS 313-11741	HERATH BANDA::IRGC 67630-1	indica	Sri Lanka	GS3-Hap2	G	C	C	A	A	A	C		G	C	G	G	G	C	G	G	G	A	A	T	C	A	G	A	G	C	C	C	G	A	G	T	G	A	C	C	C	A	T	T	T	G	G	A	C
IRIS 313-11745	AN FU ZHAN::IRGC 67878-1	indica	China	GS3-Hap2	G	C	C	A	A	A	C		G	C	G	G	G	C	G	G	G	A	A	T	C	A	G	A	G	C	C	C	G	A	G	T	G	A	C	C	C	A	T	T	T	G	G	A	C
IRIS 313-11750	L 10595::IRGC 68109-1	indica admix	China	GS3-Hap2	G	C	C	A	A	A	C		G	C	G	G	G	C	G	G	G	A	A	T	C	A	G	A	G	C	C	C	G	A	G	T	G	A	C	C	C	A	T	T	T	G	G	A	C
IRIS 313-11704	BAHN DAENG::IRGC 65771-1	indica	Thailand	GS3-Hap2	G	C	C	A	A	A	C		G	C	G	G	G	C	G	G	G	A	A	T	C	A	G	A	G	C	C	C	G	A	G	T	G	A	C	C	C	A	T	T	T	G	G	A	C
IRIS 313-11811	MOSHI::IRGC 70648-1	indica	Kenya	GS3-Hap2	G	C	C	A	A	A	C		G	C	G	G	G	C	G	G	G	A	A	T	C	A	G	A	G	C	C	C	G	A	G	T	G	A	C	C	C	A	T	T	T	G	G	A	C
IRIS 313-11816	KARILETYONE::IRGC 70745-1	indica admix	Myanmar	GS3-Hap2	G	C	C	A	A	A	C		G	C	G	G	G	C	G	G	G	A	A	T	C	A	G	A	G	C	C	C	G	A	G	T	G	A	C	C	C	A	T	T	T	G	G	A	C
IRIS 313-11822	BHONDU PAREWA::IRGC 70802-1	indica	India	GS3-Hap2	G	C	C	A	A	A	C		G	C	G	G	G	C	G	G	G	A	A	T	C	A	G	A	G	C	C	C	G	A	G	T	G	A	C	C	C	A	T	T	T	G	G	A	C
IRIS 313-11823	BHU BHUSI::IRGC 70803-1	indica	India	GS3-Hap2	G	C	C	A	A	A	C		G	C	G	G	G	C	G	G	G	A	A	T	C	A	G	A	G	C	C	C	G	A	G	T	G	A	C	C	C	A	T	T	T	G	G	A	C
IRIS 313-11824	DHANIYA PHOOL::IRGC 70811-1	indica	India	GS3-Hap2	G	C	C	A	A	A	C		G	C	G	G	G	C	G	G	G	A	A	T	C	A	G	A	G	C	C	C	G	A	G	T	G	A	C	C	C	A	T	T	T	G	G	A	C
IRIS 313-11830	KANDEKE YAIGAITI::IRGC 70961-1	indica	Gambia	GS3-Hap2	G	C	C	A	A	A	C		G	C	G	G	G	C	G	G	G	A	A	T	C	A	G	A	G	C	C	C	G	A	G	T	G	A	C	C	C	A	T	T	T	G	G	A	C
IRIS 313-11833	BOO MAE::IRGC 71058-1	indica	Thailand	GS3-Hap2	G	C	C	A	A	A	C		G	C	G	G	G	C	G	G	G	A	A	T	C	A	G	A	G	C	C	C	G	A	G	T	G	A	C	C	C	A	T	T	T	G	G	A	C
IRIS 313-11796	DU GEN CHUAN::IRGC 70083-1	indica	China	GS3-Hap2	G	C	C	A	A	A	C		G	C	G	G	G	C	G	G	G	A	A	T	C	A	G	A	G	C	C	C	G	A	G	T	G	A	C	C	C	A	T	T	T	G	G	A	C
IRIS 313-11850	SESAT JADI::IRGC 71834-1	indica	Malaysia	GS3-Hap2	G	C	C	A	A	A	C		G	C	G	G	G	C	G	G	G	A	A	T	C	A	G	A	G	C	C	C	G	A	G	T	G	A	C	C	C	A	T	T	T	G	G	A	C
IRIS 313-11866	JIANG ER ZAO::IRGC 72152-1	indica	China	GS3-Hap2	G	C	C	A	A	A	C		G	C	G	G	G	C	G	G	G	A	A	T	C	A	G	A	G	C	C	C	G	A	G	T	G	A	C	C	C	A	T	T	T	G	G	A	C
IRIS 313-11870	NAN JING XIAO DAO::IRGC 72236-2	indica	China	GS3-Hap2	G	C	C	A	A	A	C		G	C	G	G	G	C	G	G	G	A	A	T	C	A	G	A	G	C	C	C	G	A	G	T	G	A	C	C	C	A	T	T	T	G	G	A	C
IRIS 313-11884	TIAN DAO DAO::IRGC 72837-1	indica	China	GS3-Hap2	G	C	C	A	A	A	C		G	C	G	G	G	C	G	G	G	A	A	T	C	A	G	A	G	C	C	C	G	A	G	T	G	A	C	C	C	A	T	T	T	G	G	A	C
IRIS 313-11885	YANG WAN XIAN::IRGC 72886-1	indica	China	GS3-Hap2	G	C	C	A	A	A	C		G	C	G	G	G	C	G	G	G	A	A	T	C	A	G	A	G	C	C	C	G	A	G	T	G	A	C	C	C	A	T	T	T	G	G	A	C
IRIS 313-11901	TI NGI::IRGC 73620-1	indica	Thailand	GS3-Hap2	G	C	C	A	A	A	C		G	C	G	G	G	C	G	G	G	A	A	T	C	A	G	A	G	C	C	C	G	A	G	T	G	A	C	C	C	A	T	T	T	G	G	A	C
IRIS 313-11904	PADI SIRANDAH KUNING::IRGC 73762-1	indica	Indonesia	GS3-Hap2	G	C	C	A	A	A	C		G	C	G	G	G	C	G	G	G	A	A	T	C	A	G	A	G	C	C	C	G	A	G	T	G	A	C	C	C	A	T	T	T	G	G	A	C
IRIS 313-11918	DILBAKSH::IRGC 74738-1	indica	India	GS3-Hap2	G	C	C	A	A	A	C		G	C	G	G	G	C	G	G	G	A	A	T	C	A	G	A	G	C	C	C	G	A	G	T	G	A	C	C	C	A	T	T	T	G	G	A	C
IRIS 313-11919	LAKHA KUAR::IRGC 74760-1	indica	India	GS3-Hap2	G	C	C	A	A	A	C		G	C	G	G	G	C	G	G	G	A	A	T	C	A	G	A	G	C	C	C	G	A	G	T	G	A	C	C	C	A	T	T	T	G	G	A	C
IRIS 313-11920	GI TAH::IRGC 74883-1	indica admix	Thailand	GS3-Hap2	G	C	C	A	A	A	C		G	C	G	G	G	C	G	G	G	A	A	T	C	A	G	A	G	C	C	C	G	A	G	T	G	A	C	C	C	A	T	T	T	G	G	A	C
IRIS 313-11934	KANATO::IRGC 75306-2	indica admix	Philippines	GS3-Hap2	G	C	C	A	A	A	C		G	C	G	G	G	C	G	G	G	A	A	T	C	A	G	A	G	C	C	C	G	A	G	T	G	A	C	C	C	A	T	T	T	G	G	A	C
IRIS 313-11949	LIU HE XI HE::IRGC 76661-1	indica	China	GS3-Hap2	G	C	C	A	A	A	C		G	C	G	G	G	C	G	G	G	A	A	T	C	A	G	A	G	C	C	C	G	A	G	T	G	A	C	C	C	A	T	T	T	G	G	A	C
IRIS 313-11954	XIA HONG GU::IRGC 76803-1	indica	China	GS3-Hap2	G	C	C	A	A	A	C		G	C	G	G	G	C	G	G	G	A	A	T	C	A	G	A	G	C	C	C	G	A	G	T	G	A	C	C	C	A	T	T	T	G	G	A	C
IRIS 313-11955	YE DA GU::IRGC 76834-1	indica	China	GS3-Hap2	G	C	C	A	A	A	C		G	C	G	G	G	C	G	G	G	A	A	T	C	A	G	A	G	C	C	C	G	A	G	T	G	A	C	C	C	A	T	T	T	G	G	A	C
IRIS 313-11968	ZHAO DAN AI::IRGC 77422-1	indica	China	GS3-Hap2	G	C	C	A	A	A	C		G	C	G	G	G	C	G	G	G	A	A	T	C	A	G	A	G	C	C	C	G	A	G	T	G	A	C	C	C	A	T	T	T	G	G	A	C
IRIS 313-11974	NKUMBAN NDINGO::IRGC 77718-1	indica	Liberia	GS3-Hap2	G	C	C	A	A	A	C		G	C	G	G	G	C	G	G	G	A	A	T	C	A	G	A	G	C	C	C	G	A	G	T	G	A	C	C	C	A	T	T	T	G	G	A	C
IRIS 313-11988	POTOQOIN::IRGC 78677-1	indica admix	Sierra Leone	GS3-Hap2	G	C	C	A	A	A	C		G	C	G	G	G	C	G	G	G	A	A	T	C	A	G	A	G	C	C	C	G	A	G	T	G	A	C	C	C	A	T	T	T	G	G	A	C
IRIS 313-11989	TAMBAS JANGKOK::IRGC 78724-1	indica	Brunei Darussalam	GS3-Hap2	G	C	C	A	A	A	C		G	C	G	G	G	C	G	G	G	A	A	T	C	A	G	A	G	C	C	C	G	A	G	T	G	A	C	C	C	A	T	T	T	G	G	A	C
IRIS 313-12000	LAANG::IRGC 79258-1	indica	Cambodia	GS3-Hap2	G	C	C	A	A	A	C		G	C	G	G	G	C	G	G	G	A	A	T	C	A	G	A	G	C	C	C	G	A	G	T	G	A	C	C	C	A	T	T	T	G	G	A	C
IRIS 313-12037	KHMAO KDET::IRGC 81278-1	indica	Cambodia	GS3-Hap2	G	C	C	A	A	A	C		G	C	G	G	G	C	G	G	G	A	A	T	C	A	G	A	G	C	C	C	G	A	G	T	G	A	C	C	C	A	T	T	T	G	G	A	C
IRIS 313-12047	LEMAK RUSA::IRGC 81486-1	indica	Indonesia	GS3-Hap2	G	C	C	A	A	A	C		G	C	G	G	G	C	G	G	G	A	A	T	C	A	G	A	G	C	C	C	G	A	G	T	G	A	C	C	C	A	T	T	T	G	G	A	C
IRIS 313-12048	LIMA::IRGC 81487-1	indica	Indonesia	GS3-Hap2	G	C	C	A	A	A	C		G	C	G	G	G	C	G	G	G	A	A	T	C	A	G	A	G	C	C	C	G	A	G	T	G	A	C	C	C	A	T	T	T	G	G	A	C
IRIS 313-11985	LI TOU ZHAN::IRGC 78550-1	indica admix	China	GS3-Hap2	G	C	C	A	A	A	C		G	C	G	G	G	C	G	G	G	A	A	T	C	A	G	A	G	C	C	C	G	A	G	T	G	A	C	C	C	A	T	T	T	G	G	A	C
IRIS 313-12058	KUL REUSEI::IRGC 82308-1	indica	Cambodia	GS3-Hap2	G	C	C	A	A	A	C		G	C	G	G	G	C	G	G	G	A	A	T	C	A	G	A	G	C	C	C	G	A	G	T	G	A	C	C	C	A	T	T	T	G	G	A	C
IRIS 313-11986	LIANG GUANG::IRGC 78551-1	indica	China	GS3-Hap2	G	C	C	A	A	A	C		G	C	G	G	G	C	G	G	G	A	A	T	C	A	G	A	G	C	C	C	G	A	G	T	G	A	C	C	C	A	T	T	T	G	G	A	C
IRIS 313-12066	MARAMAY::IRGC 82628-1	indica	Philippines	GS3-Hap2	G	C	C	A	A	A	C		G	C	G	G	G	C	G	G	G	A	A	T	C	A	G	A	G	C	C	C	G	A	G	T	G	A	C	C	C	A	T	T	T	G	G	A	C
IRIS 313-11987	IR 10120-7-2-1-4::IRGC 78628-1	indica admix	Philippines	GS3-Hap2	G	C	C	A	A	A	C		G	C	G	G	G	C	G	G	G	A	A	T	C	A	G	A	G	C	C	C	G	A	G	T	G	A	C	C	C	A	T	T	T	G	G	A	C
IRIS 313-12097	NEANG MINH::IRGC 83897-1	indica	Cambodia	GS3-Hap2	G	C	C	A	A	A	C		G	C	G	G	G	C	G	G	G	A	A	T	C	A	G	A	G	C	C	C	G	A	G	T	G	A	C	C	C	A	T	T	T	G	G	A	C
IRIS 313-12101	SAMRONG 2::IRGC 83951-1	indica	Cambodia	GS3-Hap2	G	C	C	A	A	A	C		G	C	G	G	G	C	G	G	G	A	A	T	C	A	G	A	G	C	C	C	G	A	G	T	G	A	C	C	C	A	T	T	T	G	G	A	C
IRIS 313-12109	ARITH::IRGC 84347-2	indica	Cambodia	GS3-Hap2	G	C	C	A	A	A	C		G	C	G	G	G	C	G	G	G	A	A	T	C	A	G	A	G	C	C	C	G	A	G	T	G	A	C	C	C	A	T	T	T	G	G	A	C
IRIS 313-12127	INPONG::IRGC 85524-1	indica	Lao People's Democratic Republic	GS3-Hap2	G	C	C	A	A	A	C		G	C	G	G	G	C	G	G	G	A	A	T	C	A	G	A	G	C	C	C	G	A	G	T	G	A	C	C	C	A	T	T	T	G	G	A	C
IRIS 313-12142	ATT CHHMOUS::IRGC 87030-1	indica	Cambodia	GS3-Hap2	G	C	C	A	A	A	C		G	C	G	G	G	C	G	G	G	A	A	T	C	A	G	A	G	C	C	C	G	A	G	T	G	A	C	C	C	A	T	T	T	G	G	A	C
IRIS 313-12146	AM BEUS::IRGC 87189-1	indica admix	Cambodia	GS3-Hap2	G	C	C	A	A	A	C		G	C	G	G	G	C	G	G	G	A	A	T	C	A	G	A	G	C	C	C	G	A	G	T	G	A	C	C	C	A	T	T	T	G	G	A	C
IRIS 313-12220	CHAO KHIE KHOUAY::IRGC 90968-1	indica admix	Lao People's Democratic Republic	GS3-Hap2	G	C	C	A	A	A	C		G	C	G	G	G	C	G	G	G	A	A	T	C	A	G	A	G	C	C	C	G	A	G	T	G	A	C	C	C	A	T	T	T	G	G	A	C
IRIS 313-12237	WUGU::IRGC 93479-1	indica	China	GS3-Hap2	G	C	C	A	A	A	C		G	C	G	G	G	C	G	G	G	A	A	T	C	A	G	A	G	C	C	C	G	A	G	T	G	A	C	C	C	A	T	T	T	G	G	A	C
IRIS 313-12251	RUS RUSSEI::IRGC 94341-1	indica	Cambodia	GS3-Hap2	G	C	C	A	A	A	C		G	C	G	G	G	C	G	G	G	A	A	T	C	A	G	A	G	C	C	C	G	A	G	T	G	A	C	C	C	A	T	T	T	G	G	A	C
IRIS 313-12259	EA NOUAN::IRGC 95147-1	indica	Lao People's Democratic Republic	GS3-Hap2	G	C	C	A	A	A	C		G	C	G	G	G	C	G	G	G	A	A	T	C	A	G	A	G	C	C	C	G	A	G	T	G	A	C	C	C	A	T	T	T	G	G	A	C
IRIS 313-10448	BINOLAYANGUN::IRGC 791-2	indica	Philippines	GS3-Hap2	G	C	C	A	A	A	C		G	C	G	G	G	C	G	G	G	A	A	T	C	A	G	A	G	C	C	C	G	A	G	T	G	A	C	C	C	A	T	T	T	G	G	A	C
IRIS 313-10458	P 168::IRGC 1354-1	indica	China	GS3-Hap2	G	C	C	A	A	A	C		G	C	G	G	G	C	G	G	G	A	A	T	C	A	G	A	G	C	C	C	G	A	G	T	G	A	C	C	C	A	T	T	T	G	G	A	C
IRIS 313-10510	MAGSIING::IRGC 5211-1	indica admix	Philippines	GS3-Hap2	G	C	C	A	A	A	C		G	C	G	G	G	C	G	G	G	A	A	T	C	A	G	A	G	C	C	C	G	A	G	T	G	A	C	C	C	A	T	T	T	G	G	A	C
IRIS 313-10515	TAICHUNG WOO GEN 2::IRGC 5525-1	indica	Taiwan	GS3-Hap2	G	C	C	A	A	A	C		G	C	G	G	G	C	G	G	G	A	A	T	C	A	G	A	G	C	C	C	G	A	G	T	G	A	C	C	C	A	T	T	T	G	G	A	C
IRIS 313-10666	ARC 6218::IRGC 12255-1	indica admix	India	GS3-Hap2	G	C	C	A	A	A	C		G	C	G	G	G	C	G	G	G	A	A	T	C	A	G	A	G	C	C	C	G	A	G	T	G	A	C	C	C	A	T	T	T	G	G	A	C
IRIS 313-10671	ARC 10581::IRGC 12514-1	indica admix	India	GS3-Hap2	G	C	C	A	A	A	C		G	C	G	G	G	C	G	G	G	A	A	T	C	A	G	A	G	C	C	C	G	A	G	T	G	A	C	C	C	A	T	T	T	G	G	A	C
IRIS 313-10687	PADI PULUT::IRGC 13444-1	indica	Malaysia	GS3-Hap2	G	C	C	A	A	A	C		G	C	G	G	G	C	G	G	G	A	A	T	C	A	G	A	G	C	C	C	G	A	G	T	G	A	C	C	C	A	T	T	T	G	G	A	C
IRIS 313-10717	PERIYA VELLAI::IRGC 15475-1	indica	Sri Lanka	GS3-Hap2	G	C	C	A	A	A	C		G	C	G	G	G	C	G	G	G	A	A	T	C	A	G	A	G	C	C	C	G	A	G	T	G	A	C	C	C	A	T	T	T	G	G	A	C
IRIS 313-10732	MADHUWA KARIA::IRGC 16138-2	aro	Nepal	GS3-Hap2	G	C	C	A	A	A	C		G	C	G	G	G	C	G	G	G	A	A	T	C	A	G	A	G	C	C	C	G	A	G	T	G	A	C	C	C	A	T	T	T	G	G	A	C
IRIS 313-10733	MOTANGE PAHELLO LAULE::IRGC 16160-1	indica admix	Nepal	GS3-Hap2	G	C	C	A	A	A	C		G	C	G	G	G	C	G	G	G	A	A	T	C	A	G	A	G	C	C	C	G	A	G	T	G	A	C	C	C	A	T	T	T	G	G	A	C
IRIS 313-10748	LUA DUC::IRGC 16718-1	indica admix	Viet Nam	GS3-Hap2	G	C	C	A	A	A	C		G	C	G	G	G	C	G	G	G	A	A	T	C	A	G	A	G	C	C	C	G	A	G	T	G	A	C	C	C	A	T	T	T	G	G	A	C
IRIS 313-10778	KENTJANA MAHANG::IRGC 17818-1	indica	Indonesia	GS3-Hap2	G	C	C	A	A	A	C		G	C	G	G	G	C	G	G	G	A	A	T	C	A	G	A	G	C	C	C	G	A	G	T	G	A	C	C	C	A	T	T	T	G	G	A	C
IRIS 313-10782	KETAN NARIS::IRGC 17925-2	indica	Indonesia	GS3-Hap2	G	C	C	A	A	A	C		G	C	G	G	G	C	G	G	G	A	A	T	C	A	G	A	G	C	C	C	G	A	G	T	G	A	C	C	C	A	T	T	T	G	G	A	C
IRIS 313-10811	SEMPOR::IRGC 18761-2	indica admix	Indonesia	GS3-Hap2	G	C	C	A	A	A	C		G	C	G	G	G	C	G	G	G	A	A	T	C	A	G	A	G	C	C	C	G	A	G	T	G	A	C	C	C	A	T	T	T	G	G	A	C
IRIS 313-10812	SERUNEN::IRGC 18789-1	indica	Indonesia	GS3-Hap2	G	C	C	A	A	A	C		G	C	G	G	G	C	G	G	G	A	A	T	C	A	G	A	G	C	C	C	G	A	G	T	G	A	C	C	C	A	T	T	T	G	G	A	C
IRIS 313-10820	TJERE MANGGA::IRGC 19116-2	indica	Indonesia	GS3-Hap2	G	C	C	A	A	A	C		G	C	G	G	G	C	G	G	G	A	A	T	C	A	G	A	G	C	C	C	G	A	G	T	G	A	C	C	C	A	T	T	T	G	G	A	C
IRIS 313-10842	LUBUK LINGGAU::IRGC 20000-2	indica	Indonesia	GS3-Hap2	G	C	C	A	A	A	C		G	C	G	G	G	C	G	G	G	A	A	T	C	A	G	A	G	C	C	C	G	A	G	T	G	A	C	C	C	A	T	T	T	G	G	A	C
IRIS 313-10857	ARC 10825::IRGC 21082-1	admix	India	GS3-Hap2	G	C	C	A	A	A	C		G	C	G	G	G	C	G	G	G	A	A	T	C	A	G	A	G	C	C	C	G	A	G	T	G	A	C	C	C	A	T	T	T	G	G	A	C
IRIS 313-10858	ARC 10894::IRGC 21122-1	indica admix	India	GS3-Hap2	G	C	C	A	A	A	C		G	C	G	G	G	C	G	G	G	A	A	T	C	A	G	A	G	C	C	C	G	A	G	T	G	A	C	C	C	A	T	T	T	G	G	A	C
IRIS 313-10887	ARC 12690::IRGC 22257-1	indica admix	India	GS3-Hap2	G	C	C	A	A	A	C		G	C	G	G	G	C	G	G	G	A	A	T	C	A	G	A	G	C	C	C	G	A	G	T	G	A	C	C	C	A	T	T	T	G	G	A	C
IRIS 313-10909	NEANG CHAN::IRGC 23034-1	indica	Cambodia	GS3-Hap2	G	C	C	A	A	A	C		G	C	G	G	G	C	G	G	G	A	A	T	C	A	G	A	G	C	C	C	G	A	G	T	G	A	C	C	C	A	T	T	T	G	G	A	C
IRIS 313-10912	NEANG SAATH K 45::IRGC 23109-2	indica	Cambodia	GS3-Hap2	G	C	C	A	A	A	C		G	C	G	G	G	C	G	G	G	A	A	T	C	A	G	A	G	C	C	C	G	A	G	T	G	A	C	C	C	A	T	T	T	G	G	A	C
IRIS 313-10917	T Q QI HAYUQBABA::IRGC 23318-1	indica admix	Philippines	GS3-Hap2	G	C	C	A	A	A	C		G	C	G	G	G	C	G	G	G	A	A	T	C	A	G	A	G	C	C	C	G	A	G	T	G	A	C	C	C	A	T	T	T	G	G	A	C
IRIS 313-10951	JENDA ABANG::IRGC 25413-2	indica	Indonesia	GS3-Hap2	G	C	C	A	A	A	C		G	C	G	G	G	C	G	G	G	A	A	T	C	A	G	A	G	C	C	C	G	A	G	T	G	A	C	C	C	A	T	T	T	G	G	A	C
IRIS 313-10954	PADI GRUNDUL 1::IRGC 25493-1	indica	Indonesia	GS3-Hap2	G	C	C	A	A	A	C		G	C	G	G	G	C	G	G	G	A	A	T	C	A	G	A	G	C	C	C	G	A	G	T	G	A	C	C	C	A	T	T	T	G	G	A	C
IRIS 313-11043	BENGKA KERSEK::IRGC 28666-1	indica	Malaysia	GS3-Hap2	G	C	C	A	A	A	C		G	C	G	G	G	C	G	G	G	A	A	T	C	A	G	A	G	C	C	C	G	A	G	T	G	A	C	C	C	A	T	T	T	G	G	A	C
IRIS 313-11114	BIRUI SAIL::IRGC 31745-2	indica	Bangladesh	GS3-Hap2	G	C	C	A	A	A	C		G	C	G	G	G	C	G	G	G	A	A	T	C	A	G	A	G	C	C	C	G	A	G	T	G	A	C	C	C	A	T	T	T	G	G	A	C
IRIS 313-11118	SOC NAU (BIEN THE)::IRGC 32074-1	indica	Viet Nam	GS3-Hap2	G	C	C	A	A	A	C		G	C	G	G	G	C	G	G	G	A	A	T	C	A	G	A	G	C	C	C	G	A	G	T	G	A	C	C	C	A	T	T	T	G	G	A	C
IRIS 313-11197	K 17-9-1-1::IRGC 36778-1	indica admix	India	GS3-Hap2	G	C	C	A	A	A	C		G	C	G	G	G	C	G	G	G	A	A	T	C	A	G	A	G	C	C	C	G	A	G	T	G	A	C	C	C	A	T	T	T	G	G	A	C
IRIS 313-11206	KUMRI::IRGC 37182-2	indica admix	Bangladesh	GS3-Hap2	G	C	C	A	A	A	C		G	C	G	G	G	C	G	G	G	A	A	T	C	A	G	A	G	C	C	C	G	A	G	T	G	A	C	C	C	A	T	T	T	G	G	A	C
IRIS 313-11229	STRAW 23-428::IRGC 38416-2	indica	Bangladesh	GS3-Hap2	G	C	C	A	A	A	C		G	C	G	G	G	C	G	G	G	A	A	T	C	A	G	A	G	C	C	C	G	A	G	T	G	A	C	C	C	A	T	T	T	G	G	A	C
IRIS 313-11234	LIGUNGTUNG::IRGC 38786-1	indica admix	Philippines	GS3-Hap2	G	C	C	A	A	A	C		G	C	G	G	G	C	G	G	G	A	A	T	C	A	G	A	G	C	C	C	G	A	G	T	G	A	C	C	C	A	T	T	T	G	G	A	C
IRIS 313-11244	W 1014-162::IRGC 39871-1	indica admix	India	GS3-Hap2	G	C	C	A	A	A	C		G	C	G	G	G	C	G	G	G	A	A	T	C	A	G	A	G	C	C	C	G	A	G	T	G	A	C	C	C	A	T	T	T	G	G	A	C
IRIS 313-11260	ARC 13591::IRGC 41177-2	indica admix	India	GS3-Hap2	G	C	C	A	A	A	C		G	C	G	G	G	C	G	G	G	A	A	T	C	A	G	A	G	C	C	C	G	A	G	T	G	A	C	C	C	A	T	T	T	G	G	A	C
IRIS 313-11281	ARC 15505::IRGC 42066-1	indica	India	GS3-Hap2	G	C	C	A	A	A	C		G	C	G	G	G	C	G	G	G	A	A	T	C	A	G	A	G	C	C	C	G	A	G	T	G	A	C	C	C	A	T	T	T	G	G	A	C
IRIS 313-11286	ARC 18325::IRGC 42399-1	indica admix	India	GS3-Hap2	G	C	C	A	A	A	C		G	C	G	G	G	C	G	G	G	A	A	T	C	A	G	A	G	C	C	C	G	A	G	T	G	A	C	C	C	A	T	T	T	G	G	A	C
IRIS 313-11295	ARC 11397::IRGC 42664-1	admix	India	GS3-Hap2	G	C	C	A	A	A	C		G	C	G	G	G	C	G	G	G	A	A	T	C	A	G	A	G	C	C	C	G	A	G	T	G	A	C	C	C	A	T	T	T	G	G	A	C
IRIS 313-11301	ARC 14868::IRGC 43009-2	indica	India	GS3-Hap2	G	C	C	A	A	A	C		G	C	G	G	G	C	G	G	G	A	A	T	C	A	G	A	G	C	C	C	G	A	G	T	G	A	C	C	C	A	T	T	T	G	G	A	C
IRIS 313-11312	PADI HITAM::IRGC 43496-1	indica	Indonesia	GS3-Hap2	G	C	C	A	A	A	C		G	C	G	G	G	C	G	G	G	A	A	T	C	A	G	A	G	C	C	C	G	A	G	T	G	A	C	C	C	A	T	T	T	G	G	A	C
IRIS 313-11316	RANTAT::IRGC 43563-1	indica	Indonesia	GS3-Hap2	G	C	C	A	A	A	C		G	C	G	G	G	C	G	G	G	A	A	T	C	A	G	A	G	C	C	C	G	A	G	T	G	A	C	C	C	A	T	T	T	G	G	A	C
IRIS 313-11325	BLM 70::IRGC 43989-1	indica admix	Philippines	GS3-Hap2	G	C	C	A	A	A	C		G	C	G	G	G	C	G	G	G	A	A	T	C	A	G	A	G	C	C	C	G	A	G	T	G	A	C	C	C	A	T	T	T	G	G	A	C
IRIS 313-11331	AMPIPIT::IRGC 44272-2	indica	Philippines	GS3-Hap2	G	C	C	A	A	A	C		G	C	G	G	G	C	G	G	G	A	A	T	C	A	G	A	G	C	C	C	G	A	G	T	G	A	C	C	C	A	T	T	T	G	G	A	C
IRIS 313-11345	WAGWAG::IRGC 44802-1	indica admix	Philippines	GS3-Hap2	G	C	C	A	A	A	C		G	C	G	G	G	C	G	G	G	A	A	T	C	A	G	A	G	C	C	C	G	A	G	T	G	A	C	C	C	A	T	T	T	G	G	A	C
IRIS 313-11346	WAGWAG PUTI::IRGC 44804-2	indica	Philippines	GS3-Hap2	G	C	C	A	A	A	C		G	C	G	G	G	C	G	G	G	A	A	T	C	A	G	A	G	C	C	C	G	A	G	T	G	A	C	C	C	A	T	T	T	G	G	A	C
IRIS 313-11349	BACHHAIKALMA::IRGC 45003-2	indica	India	GS3-Hap2	G	C	C	A	A	A	C		G	C	G	G	G	C	G	G	G	A	A	T	C	A	G	A	G	C	C	C	G	A	G	T	G	A	C	C	C	A	T	T	T	G	G	A	C
IRIS 313-11370	SACHI::IRGC 46612-2	indica	India	GS3-Hap2	G	C	C	A	A	A	C		G	C	G	G	G	C	G	G	G	A	A	T	C	A	G	A	G	C	C	C	G	A	G	T	G	A	C	C	C	A	T	T	T	G	G	A	C
IRIS 313-11381	LINANGAN::IRGC 47255-2	indica	Philippines	GS3-Hap2	G	C	C	A	A	A	C		G	C	G	G	G	C	G	G	G	A	A	T	C	A	G	A	G	C	C	C	G	A	G	T	G	A	C	C	C	A	T	T	T	G	G	A	C
IRIS 313-11399	RAYDHAN 1::IRGC 49127-2	indica admix	Bangladesh	GS3-Hap2	G	C	C	A	A	A	C		G	C	G	G	G	C	G	G	G	A	A	T	C	A	G	A	G	C	C	C	G	A	G	T	G	A	C	C	C	A	T	T	T	G	G	A	C
IRIS 313-11400	ECHORSAIL::IRGC 49182-1	indica admix	Bangladesh	GS3-Hap2	G	C	C	A	A	A	C		G	C	G	G	G	C	G	G	G	A	A	T	C	A	G	A	G	C	C	C	G	A	G	T	G	A	C	C	C	A	T	T	T	G	G	A	C
IRIS 313-11404	AMON 4::IRGC 49375-2	indica	Bangladesh	GS3-Hap2	G	C	C	A	A	A	C		G	C	G	G	G	C	G	G	G	A	A	T	C	A	G	A	G	C	C	C	G	A	G	T	G	A	C	C	C	A	T	T	T	G	G	A	C
B026	PADI LADANG ASE POLO KOMEK	indica admix		GS3-Hap2	G	C	C	A	A	A	C		G	C	G	G	G	C	G	G	G	A	A	T	C	A	G	A	G	C	C	C	G	A	G	T	G	A	C	C	C	A	T	T	T	G	G	A	C
B033	BW 293-2	indica		GS3-Hap2	G	C	C	A	A	A	C		G	C	G	G	G	C	G	G	G	A	A	T	C	A	G	A	G	C	C	C	G	A	G	T	G	A	C	C	C	A	T	T	T	G	G	A	C
B105	BAOXUAN 21 A	indica admix		GS3-Hap2	G	C	C	A	A	A	C		G	C	G	G	G	C	G	G	G	A	A	T	C	A	G	A	G	C	C	C	G	A	G	T	G	A	C	C	C	A	T	T	T	G	G	A	C
B118	ERGANGAI	indica admix		GS3-Hap2	G	C	C	A	A	A	C		G	C	G	G	G	C	G	G	G	A	A	T	C	A	G	A	G	C	C	C	G	A	G	T	G	A	C	C	C	A	T	T	T	G	G	A	C
B210	NANXIONGZAOYOUZHAN	indica		GS3-Hap2	G	C	C	A	A	A	C		G	C	G	G	G	C	G	G	G	A	A	T	C	A	G	A	G	C	C	C	G	A	G	T	G	A	C	C	C	A	T	T	T	G	G	A	C
B222	BEIZINUO	indica		GS3-Hap2	G	C	C	A	A	A	C		G	C	G	G	G	C	G	G	G	A	A	T	C	A	G	A	G	C	C	C	G	A	G	T	G	A	C	C	C	A	T	T	T	G	G	A	C
CX118	YETUOZAI	indica admix		GS3-Hap2	G	C	C	A	A	A	C		G	C	G	G	G	C	G	G	G	A	A	T	C	A	G	A	G	C	C	C	G	A	G	T	G	A	C	C	C	A	T	T	T	G	G	A	C
CX123	YU QIU GU	indica		GS3-Hap2	G	C	C	A	A	A	C		G	C	G	G	G	C	G	G	G	A	A	T	C	A	G	A	G	C	C	C	G	A	G	T	G	A	C	C	C	A	T	T	T	G	G	A	C
CX155	MADHUKAR	indica		GS3-Hap2	G	C	C	A	A	A	C		G	C	G	G	G	C	G	G	G	A	A	T	C	A	G	A	G	C	C	C	G	A	G	T	G	A	C	C	C	A	T	T	T	G	G	A	C
CX304	LUYIN 46	indica admix		GS3-Hap2	G	C	C	A	A	A	C		G	C	G	G	G	C	G	G	G	A	A	T	C	A	G	A	G	C	C	C	G	A	G	T	G	A	C	C	C	A	T	T	T	G	G	A	C
CX99	DODDI	indica		GS3-Hap2	G	C	C	A	A	A	C		G	C	G	G	G	C	G	G	G	A	A	T	C	A	G	A	G	C	C	C	G	A	G	T	G	A	C	C	C	A	T	T	T	G	G	A	C
IRIS 313-10547	C 34-13::IRGC 6797-2	indica admix	Myanmar	GS3-Hap2	G	C	C	A	A	A	C		G	C	G	G	G	G	G	G	G	A	A	T	C	A	G	A	G	C	C	C	G	A	G	T	G	A	C	C	C	A	T	T	T	G	G	A	C
IRIS 313-11335	INANUPAN::IRGC 44461-2	indica	Philippines	GS3-Hap2	G	C	C	A	A	A	C		G	C	G	G	G	G	G	G	G	A	A	T	C	A	G	A	G	C	C	C	G	A	G	T	G	A	C	C	C	A	T	T	T	G	G	A	C
IRIS 313-11638	NCS 331::IRGC 62247-1	indica	India	GS3-Hap2	G	C	C	A	A	A	C		G	C	G	G	G	C	G	G	G	A	A	T	C	A	G	A	G	C	C	C	G	A	G	T	G	A	C	C		A	T	T	T	G	G	A	C
IRIS 313-11671	DERAWA::IRGC 64106-1	indica	Nepal	GS3-Hap2	G	C	C	A	A	A	C		G	C	G	G	G	C	G	G	G	A	A	T	C	A	G	A	G	C	C	C	G	A	G	T	G	A		C	C	A	T	T	T	G	G	A	C
IRIS 313-15897	SANHUANGZHAN NO 2::G1	indica admix		GS3-Hap2	G	C	C	A	A	A	C		G	C	G		G	C	G	G	G	A	A	T	C	A	G	A	G	C	C	C	G	A	G	T	G	A	C	C	C	A	T	T	T	G	G	A	C
IRIS 313-15900	IR 07F287::G1	indica admix		GS3-Hap2	G	C	C	A	A	A	C		G	C	G		G	C	G	G	G	A	A	T	C	A	G	A	G	C	C	C	G	A	G	T	G	A	C	C	C	A	T	T	T	G	G	A	C
IRIS 313-10272	COLOMBIA 1::IRGC 116970-1	japonica admix	Colombia	GS3-Hap2	G	C	C	A	A	A	C		G	C	G		G	C	G	G	G	A	A	T	C	A	G	A	G	C	C	C	G	A	G	T	G	A	C	C	C	A	T	T	T	G	G	A	C
IRIS 313-8453	ARC 18597::IRGC 43299-1	indica admix	India	GS3-Hap2	G	C	C	A	A	A	C		G	C	G		G	C	G	G	G	A	A	T	C	A	G	A	G	C	C	C	G	A	G	T	G	A	C	C	C	A	T	T	T	G	G	A	C
IRIS 313-9121	KHAO LEUANG RAI::IRGC 48168-1	indica	Thailand	GS3-Hap2	G	C	C	A	A	A	C		G	C	G		G	C	G	G	G	A	A	T	C	A	G	A	G	C	C	C	G	A	G	T	G	A	C	C	C	A	T	T	T	G	G	A	C
IRIS 313-9184	XI GAN JING REN::IRGC 60035-1	indica admix	China	GS3-Hap2	G	C	C	A	A	A	C		G	C	G		G	C	G	G	G	A	A	T	C	A	G	A	G	C	C	C	G	A	G	T	G	A	C	C	C	A	T	T	T	G	G	A	C
IRIS 313-9506	TIMA::IRGC 67856-1	admix	Bhutan	GS3-Hap2	G	C	C	A	A	A	C		G	C	G	G	G	C	G	G	G	A	A	T	C	A	G	A	G	C	C	C	G	A	G	T	G	A	C	C	C	A	T	T	T	G	G	A	C
IRIS 313-8291	KEDOT::IRGC 66568-1	indica	Indonesia	GS3-Hap2	G	C	C	A	A	A	C		G	C	G	G	G	C	G	G	G	A	A	T	C	A	G	A	G	C	C	C	G	A	G	T	G	A	C	C	C	A	T	T	T	G	G	A	C
IRIS 313-11546	NGA CHAN HMWE::IRGC 58146-1	indica admix	Myanmar	GS3-Hap2	G	C	C	A	A	A	C		G	C	G		G	C	G	G	G	A	A	T	C	A	G	A	G	C	C	C	G	A	G	T	G	A	C	C	C	A	T	T	T	G	G	A	C
IRIS 313-11554	PA RABICHINA::IRGC 58609-1	indica	Sierra Leone	GS3-Hap2	G	C	C	A	A	A	C		G	C	G		G	C	G	G	G	A	A	T	C	A	G	A	G	C	C	C	G	A	G	T	G	A	C	C	C	A	T	T	T	G	G	A	C
IRIS 313-11580	TAI ZHOU XIAN::IRGC 59912-1	indica admix	China	GS3-Hap2	G	C	C	A	A	A	C		G	C	G		G	C	G	G	G	A	A	T	C	A	G	A	G	C	C	C	G	A	G	T	G	A	C	C	C	A	T	T	T	G	G	A	C
IRIS 313-11694	CHING LIU::IRGC 65018-1	indica admix	Taiwan	GS3-Hap2	G	C	C		A	A	C		G	C	G	G	G	C	G	G	G	A	A	T	C	A	G	A	G	C	C	C	G	A	G	T	G	A	C	C	C	A	T	T	T	G	G	A	C
IRIS 313-11827	KARI GURMATIA::IRGC 70850-1	indica	India	GS3-Hap2	G	C	C	A	A	A	C		G	C	G	G	G	C	G	G	G	A	A	T	C	A	G	A	G	C	C	C	G	A	G	T	G	A	C	C	C	A	T	T	T		G	A	C
IRIS 313-11857	DA LI BAI 63::IRGC 72016-1	indica	China	GS3-Hap2	G	C	C	A	A	A	C		G	C	G		G	C	G	G	G	A	A	T	C	A	G	A	G	C	C	C	G	A	G	T	G	A	C	C	C	A	T	T	T	G	G	A	C
IRIS 313-11858	DA TIE ZHAN::IRGC 72029-1	indica	China	GS3-Hap2	G	C	C	A	A	A	C		G	C	G		G	C	G	G	G	A	A	T	C	A	G	A	G	C	C	C	G	A	G	T	G	A	C	C	C	A	T	T	T	G	G	A	C
IRIS 313-11860	GUA PAI GU::IRGC 72078-1	indica	China	GS3-Hap2	G	C	C	A	A	A	C		G	C	G		G	C	G	G	G	A	A	T	C	A	G	A	G	C	C	C	G	A	G	T	G	A	C	C	C	A	T	T	T	G	G	A	C
IRIS 313-11945	MALIKULI::IRGC 76237-1	indica	Bangladesh	GS3-Hap2	G	C	C	A	A	A	C		G	C	G	G	G	C	G	G	G	A	A	T	C	A	G	A	G	C	C	C	G	A	G	T	G	A	C	C	C	A	T	T	T	G	G	A	C
IRIS 313-12010	YAN ZHAN::IRGC 79740-1	indica	China	GS3-Hap2	G	C	C	A	A	A	C		G	C	G	G	G	C	G	G	G	A		T	C	A	G	A	G	C	C	C	G	A	G	T	G	A	C	C	C	A	T	T	T	G	G	A	C
IRIS 313-12042	PHCAR KABAS::IRGC 81357-1	indica	Cambodia	GS3-Hap2	G	C	C	A	A	A	C		G	C	G	G	G	C	G	G	G	A	A	T	C	A	G	A	G	C	C	C	G	A	G	T	G	A	C	C	C	A	T	T	T	G	G	A	C
IRIS 313-12297	LOUK PASOM::IRGC 98136-1	indica admix	Lao People's Democratic Republic	GS3-Hap2	G	C	C	A	A	A	C		G	C	G	G	G	C	G	G	G	A	A	T	C	A	G	A		C	C	C	G	A	G	T	G	A	C	C	C	A	T	T	T	G	G	A	C
IRIS 313-10980	DUDHSAR::IRGC 26458-1	admix	Bangladesh	GS3-Hap2	G	C	C	A	A	A	C		G	C	G	G	G	C	G	G	G	A	A	T	C	A	G	A	G	C	C	C	G	A	G	T	G	A	C	C	C	A	T	T	T	G	G	A	C
IRIS 313-11196	DICULA::IRGC 36729-2	indica	Philippines	GS3-Hap2	G	C	C	A	A	A	C			C	G	G	G	C	G	G	G	A	A	T	C	A	G	A	G	C	C	C	G	A	G	T	G	A	C	C	C	A	T	T	T	G	G	A	C
IRIS 313-11220	CHITRAJ 14-134::IRGC 37837-2	indica	Bangladesh	GS3-Hap2	G	C	C	A	A	A	C		G	C	G		G	C	G	G	G	A	A	T	C	A	G	A	G	C	C	C	G	A	G	T	G	A	C	C	C	A	T	T	T	G	G	A	C
IRIS 313-11287	ARC 18371::IRGC 42423-2	indica admix	India	GS3-Hap2	G	C	C	A	A	A	C		G	C	G		G	C	G	G	G	A	A	T	C	A	G	A	G	C	C	C	G	A	G	T	G	A	C	C	C	A	T	T	T	G	G	A	C
IRIS 313-11358	DADKHANI::IRGC 45454-2	indica	India	GS3-Hap2	G	C	C	A	A	A	C		G	C	G	G	G	C	G	G	G	A	A	T	C	A	G	A	G	C	C	C	G	A	G	T	G	A	C	C	C	A	T	T	T	G	G		C
B006	YIKONG	indica admix		GS3-Hap2	G	C	C	A	A	A	C		G	C	G		G	C	G	G	G	A	A	T	C	A	G	A	G	C	C	C	G	A	G	T	G	A	C	C	C	A	T	T	T	G	G	A	C
B007	TIANHANDAO	indica admix		GS3-Hap2	G	C	C	A	A	A	C		G	C	G		G	C	G	G	G	A	A	T	C	A	G	A	G	C	C	C	G	A	G	T	G	A	C	C	C	A	T	T	T	G	G	A	C
B011	CO 22	indica admix		GS3-Hap2	G	C	C	A	A	A	C		G	C	G		G	C	G	G	G	A	A	T	C	A	G	A	G	C	C	C	G	A	G	T	G	A	C	C	C	A	T	T	T	G	G	A	C
B091	XIAOHONGGU	indica admix		GS3-Hap2	G	C	C	A	A	A	C		G	C	G		G	C	G	G	G	A	A	T	C	A	G	A	G	C	C	C	G	A	G	T	G	A	C	C	C	A	T	T	T	G	G	A	C
B135	HONGGENGHANGU3	indica admix		GS3-Hap2	G	C	C	A	A	A	C		G	C	G		G	C	G	G	G	A	A	T	C	A	G	A	G	C	C	C	G	A	G	T	G	A	C	C	C	A	T	T	T	G	G	A	C
B149	HAOXIANG	indica		GS3-Hap2	G	C	C	A	A	A	C		G	C	G		G	C	G	G	G	A	A	T	C	A	G	A	G	C	C	C	G	A	G	T	G	A	C	C	C	A	T	T	T	G	G	A	C
B233	XIANGWANXIAN 1	indica admix		GS3-Hap2	G	C	C	A	A	A	C		G	C	G		G	C	G	G	G	A	A	T	C	A	G	A	G	C	C	C	G	A	G	T	G	A	C	C	C	A	T	T	T	G	G	A	C
CX64	IRAT 352	indica		GS3-Hap2	G	C	C	A	A	A	C		G	C	G		G	C	G	G	G	A	A	T	C	A	G	A	G	C	C	C	G	A	G	T	G	A	C	C	C	A	T	T	T	G	G	A	C
IRIS 313-8292	CARREON	indica	Philippines	GS3-Hap2	G	C	C	A	A	A	C		G	C	G	G	G	C	G	G	G	A	A	T	C	A	G	A	G	C	C	C	G	A	G	T	G	A	C	C	C	A	T	T	T	G	G	A	C
IRIS 313-9424	ARC 5840::IRGC 12144-1	indica admix	India	GS3-Hap2	G	C	C	A	A	A	C		G	C	G	G	G	C	G	G		A	A	T	C	A	G	A	G	C	C	C	G	A	G	T	G	A	C	C	C	A	T	T	T	G	G	A	C
IRIS 313-8994	ARC 14064::IRGC 41377-1	indica admix	India	GS3-Hap2	G	C	C	A	A	A	C		G	C	G	G	G	C	G	G	G	A	A	T	C	A	G	A	G	C	C	C	G	A	G	T	G	A	C	C	C	A	T	T	T	G	G	A	C
IRIS 313-9560	ARC 11857::IRGC 40972-1	indica admix	India	GS3-Hap2	G	C	C	A	A	A	C		G	C	G	G	G	C	G	G	G	A	A	T	C	A	G	A	G	C	C	C	G	A	G	T	G	A	C	C	C	A	T	T	T	G	G	A	C
IRIS 313-9572	ASU::IRGC 62154-1	indica admix	Bhutan	GS3-Hap2	G	C	C	A	A	A	C		G	C	G	G	G	C	G	G	G	A	A	T	C	A	G	A	G	C	C	C	G	A	G	T	G	A	C	C	C	A	T	T	T	G	G	A	C
IRIS 313-9609	ARC 10594::IRGC 12524-1	indica admix	India	GS3-Hap2	G	C	C	A	A	A	C		G	C	G	G	G	C	G	G	G	A	A	T	C	A	G	A	G	C	C	C	G	A	G	T	G	A	C	C	C	A	T	T	T	G	G	A	C
IRIS 313-9706	TAIPEI WOO CO::IRGC 112-1	indica	Taiwan	GS3-Hap2	G	C	C	A	A	A	C		G	C	G	G	G	C	G	G	G	A	A	T	C	A	G	A	G	C	C	C	G	A	G	T	G	A	C	C	C	A	T	T	T	G	G	A	C
IRIS 313-10179	GUI HUA ZAO::IRGC 68060-1	indica admix	China	GS3-Hap2	G	C	C	A	A	A	C		G	C	G	G	G	C	G	G	G	A	A	T	C	A	G	A	G	C	C	C	G	A	G	T	G	A	C	C	C	A	T	T	T	G	G	A	C
IRIS 313-10238	PSBRC 88::IRGC 99717-1	indica	Philippines	GS3-Hap2	G	C	C	A	A	A	C		G	C	G	G	G	C	G	G	G	A	A	T	C	A	G	A	G	C	C	C	G	A	G	T	G	A	C	C	C	A	T	T	T	G	G	A	C
IRIS 313-8386	ARC 10812::IRGC 21074-1	indica admix	India	GS3-Hap2	G	C	C	A	A	A	C		G	C	G	G	G	C	G	G	G	A	A	T	C	A	G	A	G	C	C	C	G	A	G	T	G	A	C	C	C	A	T	T	T	G	G	A	C
IRIS 313-9619	ARC 15845::IRGC 42151-1	indica admix	India	GS3-Hap2	G	C	C	A	A	A	C		G	C	G	G	G	C	G	G	G	A	A	T	C	A	G	A	G	C	C	C	G	A	G	T	G	A	C	C	C	A	T	T	T	G	G	A	C
IRIS 313-7758	ROJOKELY::GERVEX 8410-C1	indica		GS3-Hap2	G	C	C	A	A	A	C		G	C	G	G	G	C	G	G	G	A	A	T	C	A	G	A	G	C	C	C	G	A	G	T	G	A	C	C	C	A	T	T	T	G	G	A	C
IRIS 313-11447	TUNAGANNAPNANG::IRGC 52046-1	indica admix	India	GS3-Hap2	G	C	C	A	A	A	C		G	C	G	G	G	C	G	G	G	A	A	T	C	A	G	A	G	C	C	C	G	A	G	T	G	A	C	C	C	A	T	T	T	G	G	A	C
IRIS 313-11461	VAIKATHARYAN::IRGC 52805-1	indica	India	GS3-Hap2	G	C	C		A	A	C		G	C	G	G	G	C	G	G	G	A	A	T	C	A	G	A	G	C	C	C	G	A	G	T	G	A	C	C	C	A	T	T	T	G	G	A	C
IRIS 313-11576	JIANG HUI DAO::IRGC 59688-1	indica admix	China	GS3-Hap2	G	C	C	A	A	A	C		G	C	G	G	G	C	G	G	G	A	A	T	C	A	G	A	G	C	C	C	G	A	G	T	G	A	C	C	C	A		T	T	G	G	A	C
IRIS 313-11729	MEI LIU ZAO 5::IRGC 67231-1	indica admix	China	GS3-Hap2	G	C	C	A	A	A	C		G	C	G	G	G	C		G	G	A	A	T	C	A	G	A	G	C	C	C	G	A	G	T	G	A	C	C	C	A	T	T	T	G	G	A	C
IRIS 313-11814	KIKUBA::IRGC 70722-1	indica	Kenya	GS3-Hap2	G	C	C	A	A	A	C		G	C	G	G	G	C	G	G	G	A	A	T	C	A	G	A	G	C	C	C	G	A	G	T	G	A	C	C	C	A	T	T	T	G	G	A	C
IRIS 313-11895	BA TUC RAN::IRGC 73239-1	indica	Viet Nam	GS3-Hap2	G	C	C	A	A	A	C		G	C	G	G	G	C	G	G	G	A	A	T	C	A	G	A	G	C	C	C	G	A	G	T	G	A	C	C	C	A	T	T	T	G	G	A	C
IRIS 313-11887	IR 19058-107-1::IRGC 72997-1	indica	Philippines	GS3-Hap2	G	C	C	A	A	A	C		G	C	G	G	G	C	G	G	G	A	A	T	C	A	G	A	G	C	C	C	G	A	G	T	G	A	C	C	C	A	T	T	T	G	G	A	C
IRIS 313-11967	TANG DU GU::IRGC 77400-1	indica admix	China	GS3-Hap2	G	C	C	A	A	A	C		G	C	G	G	G	C	G	G	G	A	A	T	C	A	G	A	G	C	C	C	G	A	G	T	G	A	C	C	C	A	T	T	T	G	G	A	C
IRIS 313-11998	DAMNOEUB KAUN KHMOM::IRGC 79159-1	indica	Cambodia	GS3-Hap2	G		C	A	A	A	C		G	C	G	G	G	C	G	G	G	A	A	T	C	A	G	A	G	C	C	C	G	A	G	T	G	A	C	C	C	A	T	T	T	G	G	A	C
IRIS 313-12007	JIA GEN::IRGC 79654-1	indica admix	China	GS3-Hap2	G		C	A	A	A	C		G	C	G	G	G	C	G	G	G	A	A	T	C	A	G	A	G	C	C	C	G	A	G	T	G	A	C	C	C	A	T	T	T	G	G	A	C
IRIS 313-12161	PA PHA EA::IRGC 87751-1	indica	Cambodia	GS3-Hap2	G	C	C	A	A	A	C		G	C	G	G	G	C	G	G	G	A	A	T	C	A	G	A	G	C	C	C	G	A	G	T	G	A	C	C	C	A	T	T	T	G	G	A	C
IRIS 313-12268	MAYATAUNG::IRGC 95957-1	indica admix	Myanmar	GS3-Hap2	G	C	C	A	A	A	C		G	C	G	G	G	C	G	G	G	A	A	T	C	A	G	A	G	C	C	C	G	A	G	T	G	A	C	C	C	A	T	T	T	G	G	A	C
IRIS 313-10847	ARC 6015::IRGC 20314-2	indica admix	India	GS3-Hap2	G	C	C	A	A	A	C		G	C	G	G	G	C	G	G	G	A	A	T	C	A	G	A	G	C	C	C	G	A	G	T	G	A	C	C	C	A	T	T	T	G	G	A	C
IRIS 313-10937	PULUT WAJIT::IRGC 24624-1	indica	Indonesia	GS3-Hap2	G	C	C	A	A	A	C		G	C	G	G	G	C	G	G	G	A	A	T	C	A	G	A	G	C	C	C	G	A	G	T	G	A	C	C	C	A	T	T	T	G	G	A	C
IRIS 313-10970	NANG SAU DO::IRGC 26243-1	indica	Viet Nam	GS3-Hap2	G	C	C	A	A	A	C		G	C	G	G	G	C	G	G	G	A	A	T	C	A	G	A	G	C	C	C	G	A	G	T	G	A	C	C	C	A	T	T	T	G	G	A	C
IRIS 313-10990	BALIBUD::IRGC 26871-1	indica admix	Philippines	GS3-Hap2	G	C	C	A	A	A	C		G	C	G	G	G	C	G	G	G	A	A	T	C	A	G	A	G	C	C	C	G	A	G	T	G	A	C	C	C	A	T	T	T	G	G	A	C
IRIS 313-10995	ASE BAKKA LOMPO::IRGC 26988-2	indica	Indonesia	GS3-Hap2	G	C		A	A	A	C		G	C	G	G	G	C	G	G	G	A	A	T	C	A	G	A	G	C	C	C	G	A	G	T	G	A	C	C	C	A	T	T	T	G	G	A	C
IRIS 313-11097	KALAGNON::IRGC 30335-1	indica admix	Philippines	GS3-Hap2	G	C	C	A	A	A	C		G	C	G	G	G	C	G	G	G	A	A	T	C	A	G		G	C	C	C	G	A	G	T	G	A	C	C	C	A	T	T	T	G	G	A	C
IRIS 313-11264	ARC 13934::IRGC 41325-2	indica admix	India	GS3-Hap2	G	C	C	A	A	A	C		G	C	G	G	G	C	G	G	G	A	A	T	C	A	G	A	G	C	C	C	G	A	G	T	G	A	C	C	C	A	T	T	T	G	G	A	C
IRIS 313-11338	LOBANG (WHITE)::IRGC 44548-2	indica admix	Philippines	GS3-Hap2	G	C	C	A	A	A	C		G	C	G	G	G	C	G	G	G	A	A	T	C	A	G	A	G	C	C	C	G	A	G	T	G	A	C	C	C	A	T	T	T	G	G	A	C
IRIS 313-11351	BANCHI::IRGC 45055-2	indica	India	GS3-Hap2	G	C	C	A	A	A	C		G	C	G	G	G	C	G	G	G	A	A	T	C	A	G	A	G	C	C	C	G	A	G	T	G	A	C	C	C	A	T	T	T	G	G	A	C
IRIS 313-11391	NIAW DAM::IRGC 48387-2	indica	Thailand	GS3-Hap2	G	C	C	A	A	A	C		G	C	G	G	G	C	G	G	G	A	A	T	C	A	G	A	G	C	C	C	G	A	G	T	G	A	C	C	C	A	T	T	T	G	G	A	C
IRIS 313-11395	INDO NO 13075::IRGC 48665-1	indica	Indonesia	GS3-Hap2	G	C	C	A	A	A	C		G	C	G	G	G	C	G	G	G	A	A	T	C	A	G	A	G	C	C	C	G	A	G	T	G	A	C	C	C	A	T	T	T	G	G	A	C
IRIS 313-11416	KONAMANI::IRGC 49806-1	indica	India	GS3-Hap2	G	C	C	A	A	A	C		G	C	G	G	G	C	G	G	G	A	A	T	C	A	G	A	G	C	C	C	G	A	G	T	G	A	C	C	C	A	T	T	T	G	G	A	C
CX206	IR2061-522-6-9	indica		GS3-Hap2	G	C	C	A	A	A	C		G	C	G	G	G	C	G	G	G	A	A	T	C	A	G	A	G	C	C	C	G	A	G	T	G	A	C	C	C	A	T	T	T	G	G	A	C
IRIS 313-8731	NIBARI::IRGC 67742-1	indica	India	GS3-Hap2	G	C	C	A	A	A	C		G	C	G	G	G	C	G	G	G	A	A	T	C	A	G	A	G	C	C	C	G	A	G	T	G	A	C	C	C	A	T	T	T	G	G	A	C
IRIS 313-8812	RELLY::IRGC 14623-1	indica	Indonesia	GS3-Hap2	G	C	C	A	A	A	C		G	C	G	G	G	C	G	G	G	A	A	T	C	A	G	A	G	C	C		G	A	G	T	G	A	C	C	C	A	T	T	T	G	G	A	C
IRIS 313-9174	KUSHIARA::IRGC 34709-1	indica	Bangladesh	GS3-Hap2	G	C	C	A	A	A	C		G	C	G	G	G	C	G	G	G	A	A	T	C	A	G	A	G	C	C		G	A	G	T	G	A	C	C	C	A	T	T	T	G	G	A	C
IRIS 313-9258	MAKRO::IRGC 74763-1	indica	India	GS3-Hap2	G	C	C	A	A	A	C		G	C	G	G	G	C	G	G	G	A	A	T	C	A	G	A	G	C	C	C	G	A	G	T	G	A	C	C	C	A	T	T	T	G	G	A	C
IRIS 313-9415	PAHK NOK GAEW::IRGC 64572-1	indica	Thailand	GS3-Hap2	G	C	C	A	A	A	C		G	C	G	G	G	C	G	G	G	A	A	T	C	A	G	A	G	C	C	C	G	A	G	T	G	A	C	C	C	A	T	T	T	G	G	A	C
IRIS 313-10034	RIZ INDETERMINE::IRGC 69014-1	indica admix	Niger	GS3-Hap2	G	C	C	A	A	A	C		G	C	G	G	G		G	G	G	A	A	T	C	A	G	A	G	C	C	C	G	A	G	T	G	A	C	C	C	A	T	T	T	G	G	A	C
IRIS 313-10046	CHAMA (DWARF)::IRGC 69487-1	indica	Zambia	GS3-Hap2	G	C	C	A	A	A	C		G	C	G	G	G	C	G	G	G	A	A	T	C	A	G	A	G	C	C	C	G	A	G	T	G	A	C	C	C	A	T	T	T	G	G	A	C
IRIS 313-10148	CAUVERY::IRGC 45255-1	indica admix	India	GS3-Hap2	G	C	C	A	A	A	C		G	C	G	G	G	C	G	G	G	A	A	T	C	A	G	A	G	C	C	C	G	A	G	T	G	A	C	C	C	A	T	T	T	G	G	A	C
IRIS 313-10239	LIU XU::IRGC 109232-1	indica admix	China	GS3-Hap2	G	C	C	A	A	A	C		G	C	G	G	G	C	G	G	G	A	A	T	C	A	G	A	G	C	C	C	G	A	G	T	G	A	C	C	C	A	T	T	T	G	G	A	C
IRIS 313-8567	SINERBESA::IRGC 38711-1	indica	Philippines	GS3-Hap2	G	C	C	A	A	A	C		G	C	G	G	G	C	G	G	G	A	A	T	C	A	G	A	G	C	C	C	G	A	G	T	G	A	C	C	C	A	T	T	T	G	G	A	C
IRIS 313-8699	BALASURIYA A::IRGC 66509-1	indica admix	Sri Lanka	GS3-Hap2	G	C	C	A	A	A	C		G	C	G	G	G	C	G	G	G	A	A	T	C	A	G	A	G	C	C	C	G	A	G	T	G	A	C	C	C	A	T	T	T	G	G	A	C
IRIS 313-9243	MACAN BINUNDOK::IRGC 8245-1	indica admix	Philippines	GS3-Hap2	G	C	C	A	A	A	C		G	C	G	G	G	C	G	G	G	A	A	T	C	A	G	A	G	C	C	C	G	A	G	T	G	A	C	C	C	A	T	T	T	G	G	A	C
IRIS 313-8727	T 315::IRGC 54792-1	indica	India	GS3-Hap2	G	C	C		A	A	C		G	C	G	G	G	C	G	G	G	A	A	T	C	A	G	A	G	C	C	C	G	A	G	T	G	A	C	C	C	A	T	T	T	G	G	A	C
IRIS 313-8767	SIDIK::IRGC 66643-1	indica	Indonesia	GS3-Hap2	G	C	C	A	A	A	C		G	C	G	G	G	C	G	G		A	A	T	C	A	G	A	G	C	C	C	G	A	G	T	G	A	C	C	C	A	T	T	T	G	G	A	C
IRIS 313-8811	KATUNG::IRGC 71536-1	indica	Malaysia	GS3-Hap2	G	C	C	A	A	A	C		G	C	G	G	G	C	G	G	G	A	A	T	C	A	G	A	G	C	C	C	G	A	G	T	G	A	C	C	C	A	T	T	T	G	G	A	C
IRIS 313-8833	SIMET 2::IRGC 25734-1	indica	Indonesia	GS3-Hap2	G	C	C	A	A	A	C		G	C	G	G	G	C	G	G	G	A	A	T	C	A	G	A	G	C	C	C	G	A	G	T	G	A	C	C	C	A	T	T	T	G	G	A	C
IRIS 313-9054	BIDAPIK::IRGC 43354-1	indica	Indonesia	GS3-Hap2	G	C	C	A	A	A	C		G	C	G	G	G	C	G	G	G	A	A	T	C	A	G	A	G	C	C	C	G	A	G	T	G	A	C	C	C	A	T	T	T	G	G	A	C
IRIS 313-9944	SOLOMON RED RICE::IRGC 50950-1	indica admix	Solomon Islands	GS3-Hap2	G	C	C	A	A	A	C		G	C	G	G	G	C	G	G	G	A	A	T	C	A	G	A	G	C	C	C	G	A	G	T	G	A	C	C	C	A	T	T	T	G	G	A	C
IRIS 313-7638	ANGIFOTSY 685::GERVEX 4717-C1	indica admix		GS3-Hap2	G	C	C	A	A	A	C		G	C	G	G	G	C	G	G	G	A	A	T	C	A	G	A	G	C	C	C	G	A	G	T	G	A	C	C	C	A	T	T	T	G	G	A	C
IRIS 313-7728	MAMORIAKA 114::GERVEX 5176-C1	indica		GS3-Hap2	G	C	C	A	A	A	C		G	C	G	G	G	C	G	G	G	A	A	T	C	A	G	A	G	C	C	C	G	A	G	T	G	A	C	C	C	A	T	T	T	G	G	A	C
IRIS 313-11735	YI LI ZHONG::IRGC 67382-1	indica admix	China	GS3-Hap2	G	C	C	A	A	A	C		G	C	G	G	G	C	G	G	G	A	A	T	C	A	G	A	G	C	C	C	G	A	G	T	G	A	C	C	C	A	T	T	T	G	G	A	C
IRIS 313-11859	DONG DU::IRGC 72037-1	indica	China	GS3-Hap2	G	C	C	A	A	A	C		G	C	G	G	G	C	G	G	G	A	A	T	C	A	G	A	G	C	C	C	G	A	G	T	G	A	C	C	C	A	T	T	T	G	G	A	C
IRIS 313-11912	ESCONDE CACHO::IRGC 74305-1	indica	Brazil	GS3-Hap2	G	C	C	A	A	A	C		G	C	G	G	G	C	G	G	G	A	A	T	C	A	G	A	G	C	C	C	G	A	G	T	G	A	C	C	C	A	T	T	T	G	G	A	C
IRIS 313-11964	VUOTTA SAIL::IRGC 77306-1	indica	Bangladesh	GS3-Hap2	G	C	C		A	A	C		G	C	G	G	G	C	G	G	G	A	A	T	C	A	G	A	G	C	C	C	G	A	G	T	G	A	C	C	C	A	T	T	T	G	G	A	C
IRIS 313-12017	EX SANDEMA::IRGC 79964-1	indica admix	Ghana	GS3-Hap2	G	C	C	A	A	A	C		G	C	G	G	G	C	G	G	G	A	A	T	C	A	G	A	G		C	C	G	A	G	T	G	A	C	C	C	A	T	T	T	G	G	A	C
IRIS 313-12040	NEANG LAU::IRGC 81328-1	indica	Cambodia	GS3-Hap2	G	C	C	A	A	A	C		G	C	G	G	G	C	G	G	G	A	A	T	C	A	G	A	G	C	C	C	G	A	G	T	G	A	C	C	C	A	T	T	T	G	G	A	C
IRIS 313-12057	AI JIAO ZI::IRGC 82255-1	indica admix	China	GS3-Hap2	G	C	C		A	A	C		G	C	G	G	G	C	G	G	G	A	A	T	C	A	G	A	G	C	C	C	G	A	G	T	G	A	C	C	C	A	T	T	T	G	G	A	C
IRIS 313-12187	CHAM LEK::IRGC 89387-1	indica admix	Lao People's Democratic Republic	GS3-Hap2	G	C	C	A	A	A	C		G	C	G	G	G	C	G	G	G	A	A	T	C	A	G	A	G	C	C	C	G	A	G	T	G	A	C	C	C	A	T	T	T	G	G	A	C
IRIS 313-12329	CHAO DO::IRGC 106666-1	indica admix	Lao People's Democratic Republic	GS3-Hap2	G	C	C	A	A	A	C		G	C	G	G	G		G	G	G	A	A	T	C	A	G	A	G	C	C	C	G	A	G	T	G	A	C	C	C	A	T	T	T	G	G	A	C
IRIS 313-10449	CI 7061::IRGC 968-1	indica	China	GS3-Hap2	G	C	C	A	A	A	C		G	C	G	G	G		G	G	G	A	A	T	C	A	G	A	G	C	C	C	G	A	G	T	G	A	C	C	C	A	T	T	T	G	G	A	C
IRIS 313-10504	HSIEH DAU::IRGC 4727-1	indica	China	GS3-Hap2	G	C	C	A	A	A	C		G	C	G	G	G	C	G	G	G	A	A	T	C	A	G	A	G	C	C	C	G	A	G	T	G	A	C	C	C	A	T	T	T	G	G	A	C
IRIS 313-10517	SIPOT::IRGC 5825-1	indica	Philippines	GS3-Hap2	G	C	C	A	A	A	C		G	C	G	G	G	C	G	G	G	A	A	T	C	A	G	A	G	C	C	C	G	A	G	T	G	A		C	C	A	T	T	T	G	G	A	C
IRIS 313-10519	ADT 22::IRGC 5901-1	indica	India	GS3-Hap2	G	C	C	A	A	A	C		G	C	G	G	G	C	G	G	G	A	A	T	C	A	G	A	G	C	C	C	G	A	G	T	G	A	C	C	C	A	T	T	T	G	G	A	C
IRIS 313-10628	O. SATIVA::IRGC 10164-2	indica	India	GS3-Hap2	G	C	C	A	A	A	C		G	C	G	G	G	C	G	G	G	A	A	T	C	A	G	A	G	C	C	C	G	A	G	T	G	A	C	C	C	A	T	T	T	G	G	A	C
IRIS 313-10715	SUDU KARAYAL::IRGC 15348-1	indica	Sri Lanka	GS3-Hap2	G	C	C	A	A	A	C		G	C	G	G	G		G	G	G	A	A	T	C	A	G	A	G	C	C	C	G	A	G	T	G	A	C	C	C	A	T	T	T	G	G	A	C
IRIS 313-10942	BANDANG BUNGKUAKLAN::IRGC 24697-2	indica	Indonesia	GS3-Hap2	G	C	C	A	A	A	C		G	C	G	G	G		G	G	G	A	A	T	C	A	G	A	G	C	C	C	G	A	G	T	G	A	C	C	C	A	T	T	T	G	G	A	C
IRIS 313-10968	IH PEN SHIM MING::IRGC 26067-1	indica	Brazil	GS3-Hap2	G	C	C	A	A	A	C		G	C	G	G	G	C	G	G	G	A	A	T	C	A	G	A	G	C	C	C	G	A	G	T	G	A	C	C	C	A	T	T	T	G	G	A	C
IRIS 313-11099	PECALO::IRGC 30595-2	indica	Sierra Leone	GS3-Hap2	G	C	C	A	A	A	C		G	C	G	G	G	C	G	G	G	A	A	T	C	A	G	A	G	C	C	C	G	A	G	T	G	A	C	C	C	A	T	T	T	G	G	A	C
IRIS 313-11101	Y 115::IRGC 30856-2	indica admix	Liberia	GS3-Hap2	G	C	C	A	A	A	C		G	C	G	G	G	C	G	G	G	A	A	T	C	A	G	A	G	C	C	C	G	A	G	T	G	A	C	C	C	A	T	T	T	G	G	A	C
IRIS 313-11193	GAHB AWY 2-1::IRGC 36549-2	indica	Thailand	GS3-Hap2	G	C	C	A	A	A	C		G	C	G	G	G		G	G	G	A	A	T	C	A	G	A	G	C	C	C	G	A	G	T	G	A	C	C	C	A	T	T	T	G	G	A	C
IRIS 313-11294	ARC 11245::IRGC 42651-2	indica	India	GS3-Hap2	G	C	C	A	A	A	C		G	C	G	G	G	C	G	G	G	A	A	T	C	A	G	A	G	C	C	C	G	A	G	T	G	A	C	C	C	A	T	T	T	G	G	A	C
IRIS 313-11321	GANDHISAIL::IRGC 43826-2	indica	Bangladesh	GS3-Hap2	G	C	C		A	A	C		G	C	G	G	G	C	G	G	G	A	A	T	C	A	G	A	G	C	C	C	G	A	G	T	G	A	C	C	C	A	T	T	T	G	G	A	C
IRIS 313-11367	MAKARANDASAIL::IRGC 46289-2	indica	India	GS3-Hap2	G	C	C	A	A	A	C		G	C	G	G	G	C	G	G	G	A	A	T	C	A	G	A	G	C	C	C	G	A	G	T	G	A	C	C	C	A	T	T	T	G	G	A	C
B059	NANJING 11	indica		GS3-Hap2	G	C	C	A	A	A	C		G	C	G	G	G	C	G	G	G	A	A	T	C	A	G	A	G	C	C	C	G	A	G	T	G	A	C	C	C	A	T	T	T	G	G	A	C
B073	JINXIBAI2	indica admix		GS3-Hap2	G	C	C		A	A	C		G	C	G	G	G	C	G	G	G	A	A	T	C	A	G	A	G	C	C	C	G	A	G	T	G	A	C	C	C	A	T	T	T	G	G	A	C
B173	TJANTAJAN	admix		GS3-Hap2	G	C	C		A	A	C		G	C	G	G	G	C	G	G	G	A	A	T	C	A	G	A	G	C	C	C	G	A	G	T	G	A	C	C	C	A	T	T	T	G	G	A	C
B229	MENJIADING 2	indica admix		GS3-Hap2	G	C	C	A	A	A	C		G	C	G	G	G	C	G	G	G	A	A	T	C	A	G	A	G	C	C	C	G	A	G	T	G	A	C	C	C	A	T	T	T	G	G	A	C
CX96	AJAYA	indica		GS3-Hap2	G	C	C	A	A	A	C		G	C	G	G	G	C	G	G	G	A	A	T	C	A	G	A	G	C	C	C	G	A	G	T	G	A	C	C	C	A	T	T	T	G	G	A	C
IRIS 313-10423	YN 1353-3::IRGC 117363-1	indica admix	Myanmar	GS3-Hap2	G	C	C	A	A	A	C		G	C	G		G	C	G	G	G	A	A	T	C	A	G	A	G	C	C	C	G	A	G	T	G	A	C	C	C	A	T	T	T	G	G	A	C
IRIS 313-8986	ARC 10754::IRGC 12603-1	indica admix	India	GS3-Hap2	G	C	C	A	A	A	C		G	C	G		G	C	G	G	G	A	A	T	C	A	G	A	G	C	C	C	G	A	G	T	G	A	C	C		A	T	T	T	G	G	A	C
IRIS 313-8987	SERIBU::IRGC 71615-1	indica admix	Malaysia	GS3-Hap2	G	C	C	A	A	A	C		G	C	G	G	G	C	G	G	G	A	A	T	C	A	G	A	G	C	C	C	G	A	G	T	G	A	C	C	C		T	T	T	G	G	A	C
IRIS 313-12015	DOGON IRI::IRGC 79882-1	indica	Nigeria	GS3-Hap2	G	C	C	A	A	A	C		G	C	G	G	G	C	G	G	G	A	A	T	C	A	G	A	G	C	C	C	G	A	G	T	G	A	C	C	C		T	T	T	G	G	A	C
IRIS 313-10513	LUBANG PUTI::IRGC 5429-1	indica admix		GS3-Hap2	G	C	C	A	A	A	C		G	C	G	G	G	C	G	G	G	A	A	T	C	A	G	A	G	C	C	C	G	A	G	T	G	A	C	C	C	A	T	T	T	G	G	A	C
IRIS 313-11271	ARC 14737::IRGC 41729-2	indica	India	GS3-Hap2	G	C	C	A	A	A	C		G	C	G		G	C	G	G	G	A	A	T	C	A	G	A	G	C	C	C	G	A		T	G	A	C	C	C	A	T	T	T	G	G	A	C
IRIS 313-11556	TUBMAN::IRGC 58682-1	indica	Sierra Leone	GS3-Hap2	G	C	C	A	A	A	C		G	C	G		G	C	G	G	G	A	A	T	C	A	G	A	G	C	C	C	G	A	G	T	G	A	C	C	C	A	T	T	T	G	G	A	C
IRIS 313-11854	CHI GU::IRGC 71988-1	indica	China	GS3-Hap2	G	C	C	A	A	A	C		G	C	G		G	C	G	G	G	A	A	T	C	A	G	A	G	C	C	C	G	A	G	T	G	A		C	C	A	T	T	T	G	G	A	C
IRIS 313-11241	BR 116-3B-53::IRGC 39559-2	indica	Bangladesh	GS3-Hap2	G	C	C	A	A	A	C		G	C	G	G	G	C	G	G	G	A	A	T	C	A	G		G	C	C	C	G	A	G	T	G	A	C	C	C	A	T	T	T	G	G	A	C
CX141	PADI SIAM KUNING	indica		GS3-Hap2	G	C	C	A	A	A	C		G	C	G		G	C	G	G		A	A	T	C	A	G	A	G	C	C	C	G	A	G	T	G	A	C	C	C	A	T	T	T	G	G	A	C
IRIS 313-8900	ARC 14654::IRGC 41663-1	indica	India	GS3-Hap2	G	C	C	A	A	A	C		G	C	G	G	G	C	G	G	G	A	A	T	C	A	G	A	G	C			G	A	G	T	G	A	C	C	C	A	T	T	T	G	G	A	C
IRIS 313-9324	CHIH SHEN LI::IRGC 1306-1	indica	China	GS3-Hap2	G	C	C	A	A	A	C		G	C	G	G	G	C	G	G	G	A	A	T	C	A	G	A	G	C			G	A	G	T	G	A	C	C	C	A	T	T	T	G	G	A	C
IRIS 313-10211	BAI HE::IRGC 76438-1	indica	China	GS3-Hap2	G	C	C	A	A	A	C		G	C	G	G	G		G	G	G	A	A	T	C	A	G	A	G	C	C	C	G	A	G	T	G	A	C	C	C	A	T	T	T	G	G	A	C
IRIS 313-8414	ARC 18202::IRGC 42328-1	indica admix	India	GS3-Hap2	G	C	C	A	A	A	C			C	G	G	G		G	G	G	A	A	T	C	A	G	A	G	C	C	C	G	A	G	T	G	A	C	C	C	A	T	T	T	G	G	A	C
IRIS 313-8492	KUNENG::IRGC 71545-1	indica	Malaysia	GS3-Hap2	G	C	C	A	A	A	C		G	C	G	G	G	C	G	G	G	A	A	T	C	A	G	A	G	C	C		G	A	G	T	G	A	C	C	C	A		T	T	G	G	A	C
IRIS 313-11443	ARC 18533::IRGC 51756-1	indica admix	India	GS3-Hap2	G	C	C	A	A	A	C		G	C	G	G	G	C	G	G	G	A	A	T	C	A	G	A	G	C	C	C	G	A	G	T	G	A	C	C	C	A	T	T	T	G	G	A	C
IRIS 313-11609	MAE HAWM::IRGC 61283-1	indica	Thailand	GS3-Hap2	G	C	C	A	A	A	C		G	C	G	G			G	G	G	A	A	T	C	A	G	A	G	C	C	C	G	A	G	T	G	A	C	C	C	A	T	T	T	G	G	A	C
IRIS 313-11865	HUO QING::IRGC 72148-1	indica	China	GS3-Hap2	G	C	C	A	A	A	C		G	C	G	G	G		G	G	G	A	A	T	C	A	G	A	G	C	C	C	G	A	G	T	G	A	C		C	A	T	T	T	G	G	A	C
IRIS 313-12096	NEANG CHEK::IRGC 83894-1	indica	Cambodia	GS3-Hap2	G	C	C	A	A	A	C		G	C	G	G			G	G	G	A	A	T	C	A	G	A	G	C	C	C	G	A	G	T	G	A	C	C	C	A	T	T	T	G	G	A	C
IRIS 313-12325	DISSI::IRGC 101346-1	indica	Cameroon	GS3-Hap2	G	C	C	A	A	A	C			C	G	G	G	C	G	G	G	A	A	T	C	A	G	A	G	C	C	C	G	A	G	T	G	A	C	C	C	A	T	T	T	G	G	A	C
IRIS 313-10675	ARC 10905::IRGC 12669-1	indica admix	India	GS3-Hap2	G	C	C	A	A	A	C		G	C	G	G	G	C	G	G	G	A	A	T	C	A	G	A	G	C	C	C	G	A	G	T	G	A	C	C	C	A	T	T	T	G	G	A	C
IRIS 313-10684	BONGOLON::IRGC 13094-1	indica	Malaysia	GS3-Hap2	G	C	C	A	A	A	C		G	C	G	G	G	C	G	G	G	A	A	T	C	A	G	A	G	C	C	C	G	A	G	T	G	A	C	C	C	A	T	T	T	G	G	A	C
IRIS 313-10719	VELLAI KOLOMBAN::IRGC 15517-1	indica	Sri Lanka	GS3-Hap2	G	C	C	A	A	A	C		G	C	G	G	G	C	G	G	G	A	A	T	C	A	G	A	G	C	C	C	G	A	G	T	G	A	C	C	C	A	T	T	T	G	G	A	C
IRIS 313-10792	MATIANG::IRGC 18220-1	indica	Indonesia	GS3-Hap2	G	C	C	A	A	A	C		G	C	G	G	G	C	G	G	G	A	A	T	C	A	G	A	G	C	C	C	G	A	G	T	G	A	C	C	C	A	T	T	T	G	G	A	C
IRIS 313-10908	MOROM::IRGC 23016-2	indica	Cambodia	GS3-Hap2	G	C	C	A	A	A	C		G	C	G	G	G	C	G	G	G	A	A	T	C	A	G	A	G	C	C	C	G	A	G	T	G	A	C	C	C	A	T	T	T	G	G	A	C
IRIS 313-10897	ARC 13373::IRGC 22691-1	indica	India	GS3-Hap2	G	C	C	A	A	A	C		G	C	G	G	G	C	G	G	G	A	A	T	C	A	G	A	G	C	C	C	G	A	G	T	G	A	C	C	C	A	T	T	T	G	G	A	C
IRIS 313-10947	NANE::IRGC 25035-1	indica	Indonesia	GS3-Hap2	G	C	C	A	A	A	C		G	C	G		G	C	G	G	G	A	A	T	C	A	G	A	G	C	C	C	G	A	G	T	G	A	C	C	C	A	T	T	T	G	G	A	C
IRIS 313-10986	HALDI JAON::IRGC 26638-2	indica	Bangladesh	GS3-Hap2	G	C	C	A	A	A	C		G	C	G	G	G	C	G	G	G	A	A	T	C	A	G	A	G	C	C	C	G	A	G	T	G	A	C	C	C	A	T	T	T	G	G	A	C
IRIS 313-11228	SADAJIRA 19-339::IRGC 38361-2	indica	Bangladesh	GS3-Hap2	G	C	C	A	A	A	C		G	C	G	G	G	C	G	G	G	A	A	T	C	A	G	A	G	C	C	C	G	A	G	T	G	A	C	C	C	A	T	T	T	G	G	A	C
IRIS 313-11278	ARC 15319::IRGC 42007-1	indica admix	India	GS3-Hap2	G	C	C	A	A	A	C		G	C	G	G	G	C	G	G	G	A	A	T	C	A	G	A	G	C	C	C	G	A	G	T	G	A	C	C	C	A	T	T	T	G	G	A	C
IRIS 313-11292	ARC 10120::IRGC 42557-2	indica admix	India	GS3-Hap2	G	C	C	A	A	A	C		G	C	G		G	C	G	G	G	A	A	T	C	A	G		G	C	C	C	G	A	G	T	G	A	C	C	C	A	T	T	T	G	G	A	C
IRIS 313-11334	DINGRAS::IRGC 44402-1	indica	Philippines	GS3-Hap2	G	C	C		A	A	C		G	C	G	G	G	C	G	G	G	A	A	T	C	A	G	A	G		C	C	G	A	G	T	G	A	C	C	C	A	T	T	T	G	G	A	C
IRIS 313-11387	SAHM RUANG NAK::IRGC 47818-1	indica	Thailand	GS3-Hap2	G		C	A	A	A	C		G	C	G	G	G	C	G	G	G	A	A	T	C	A	G	A	G	C	C	C	G	A	G	T	G	A	C	C	C	A	T	T	T	G	G	A	C
B096	JINZHINUO4	indica admix		GS3-Hap2	G	C	C	A	A	A	C		G	C	G	G	G	C	G	G	G	A	A	T	C	A	G	A	G	C	C		G		G	T	G	A	C	C	C	A	T	T	T	G	G	A	C
B120	HONGWAN 1	indica admix		GS3-Hap2	G	C	C		A	A	C			C	G	G	G	C	G	G	G	A	A	T	C	A	G	A	G	C	C	C	G	A	G	T	G	A	C	C	C	A	T	T	T	G	G	A	C
B261	MEIHUANUO	indica		GS3-Hap2	G	C	C	A	A	A	C		G	C	G		G	C	G	G	G	A	A	T	C	A	G	A	G	C	C	C	G	A	G	T	G	A	C	C	C	A	T	T	T	G	G	A	C
CX161	IR42	indica		GS3-Hap2	G	C	C	A	A	A	C		G	C	G		G	C	G	G	G	A	A	T	C	A	G	A	G	C	C	C	G	A	G	T	G	A	C	C	C	A	T	T	T	G	G	A	C
CX3	BR24	indica		GS3-Hap2	G	C	C	A	A	A	C		G	C	G	G	G	C	G	G	G	A	A	T	C	A	G	A	G	C	C	C	G	A	G	T	G	A	C	C	C	A	T	T	T	G	G	A	C
IRIS 313-9044	IR 2071-586-5-6-3::IRGC 39291-1	indica	Philippines	GS3-Hap2	G	C	C	A	A	A	C		G	C	G	G	G	C	G	G	G	A	A	T	C	A	G	A	G	C	C	C	G	A	G	T	G	A	C	C	C	A	T	T	T	G	G	A	C
IRIS 313-8956	RADEN KARAMUNTING::IRGC 20098-1	indica	Indonesia	GS3-Hap2	G	C	C	A	A	A	C		G	C	G	G	G	C	G	G	G	A	A	T	C	A	G		G	C	C	C	G	A	G	T	G	A	C	C	C	A	T	T	T	G	G	A	C
IRIS 313-9139	GOJOL GORIA::IRGC 26629-1	indica	Bangladesh	GS3-Hap2	G	C	C	A	A	A	C		G	C	G	G	G		G	G	G	A	A	T	C	A	G	A	G	C	C	C	G	A	G	T	G	A		C	C	A	T	T	T	G	G	A	C
IRIS 313-8643	DAJA::IRGC 17440-1	indica	Indonesia	GS3-Hap2	G	C	C	A	A	A	C		G	C	G	G	G	C	G	G	G	A	A	T	C	A	G	A	G	C	C	C	G	A	G	T	G	A		C	C	A	T	T	T	G	G	A	C
IRIS 313-8409	SOM NGHE AN::IRGC 60751-1	indica admix	Viet Nam	GS3-Hap2	G	C	C	A	A	A	C		G	C	G	G	G	C	G	G	G	A	A	T	C	A	G	A	G	C	C	C	G	A	G	T	G	A	C	C	C	A	T	T	T	G	G	A	C
IRIS 313-8244	POKKALI::IRGC 8948-1	indica	Sri Lanka	GS3-Hap2	G	C	C	A	A	A	C		G	C	G		G	G	G	G	G	A	A	T	C	A	G	A	G	C	C	C	G	A	G	T	G	A	C	C	C	A	T	T	T	G	G	A	C
IRIS 313-8458	ARC 18175::IRGC 42316-1	indica admix	India	GS3-Hap2	G	C	C	A	A	A	C		G	C	G	G	G	C			G	A	A	T	C	A	G	A	G	C	C	C	G	A	G	T	G	A	C	C	C	A	T	T	T	G	G	A	C
IRIS 313-8585	ARC 11901::IRGC 21727-1	indica admix	India	GS3-Hap2	G	C	C	A	A	A	C		G	C	G	G	G	C	G	G	G	A	A	T	C	A	G	A	G	C	C	C	G	A	G	T	G	A	C	C	C	A	T	T	T	G	G	A	C
IRIS 313-9313	ARC 10799::IRGC 12631-1	indica admix	India	GS3-Hap2	G	C	C		A	A	C		G	C	G	G	G	C	G	G	G	A	A	T	C	A	G	A	G	C	C	C	G	A	G	T	G	A	C	C	C	A	T	T	T	G	G	A	C
IRIS 313-9697	BOW SU SO::IRGC 78237-1	indica	Thailand	GS3-Hap2	G	C	C	A	A	A	C		G	C	G	G	G	C	G	G	G	A	A	T	C	A	G	A	G	C	C	C	G	A	G	T	G	A	C	C	C	A	T	T	T	G	G	A	C
IRIS 313-9360	BHASAMANIK::IRGC 46954-1	indica	India	GS3-Hap2	G	C	C	A	A	A	C		G	C	G	G	G	C	G	G	G	A	A	T	C	A	G	A	G	C	C	C	G	A	G	T	G	A	C	C	C	A	T	T	T	G	G	A	C
IRIS 313-7690	IR 2344-P1 PB-9-3-2B::IRGC 39317-C1	indica admix	Philippines	GS3-Hap2	G	C	C	A	A	A	C		G	C	G	G	G	C	G	G	G	A	A	T	C	A	G	A	G	C	C		G		G	T	G	A	C	C	C	A	T	T	T	G	G	A	C
IRIS 313-11588	MR 69::IRGC 60188-1	indica	Malaysia	GS3-Hap2	G	C	C		A	A	C		G	C	G	G	G	C	G	G	G	A	A	T	C	A	G	A	G		C	C	G	A	G	T	G	A	C	C	C	A	T	T	T	G	G	A	C
IRIS 313-11599	JUGRAY::IRGC 60960-1	indica	India	GS3-Hap2	G	C	C	A	A	A	C		G	C	G	G	G	C	G	G	G	A	A	T	C	A	G	A	G	C	C	C	G	A	G	T	G	A	C	C	C	A	T	T	T	G	G	A	C
IRIS 313-11695	HSIN-T'AO YUAN CHING YU::IRGC 65074-1	indica	Taiwan	GS3-Hap2	G	C	C	A	A	A	C		G	C	G	G	G	C	G	G	G	A	A	T	C	A	G	A	G	C	C	C	G	A	G	T	G	A	C	C	C	A	T	T	T	G	G	A	C
IRIS 313-11818	LETYONE::IRGC 70753-1	indica admix	Myanmar	GS3-Hap2	G	C	C	A	A	A	C		G	C	G	G	G	C			G	A	A	T	C	A	G	A	G	C	C	C	G	A	G	T	G	A	C	C	C	A	T	T	T	G	G	A	C
IRIS 313-11861	HEI YAN ZHAN::IRGC 72090-1	indica	China	GS3-Hap2	G	C	C	A	A	A	C		G	C	G	G	G	C			G	A	A	T	C	A	G	A	G	C	C	C	G	A	G	T	G	A	C	C	C	A	T	T	T	G	G	A	C
IRIS 313-11881	LIU TIAO XIAN::IRGC 72758-1	indica	China	GS3-Hap2	G	C	C	A	A	A	C		G	C	G	G	G	C	G	G	G	A	A	T	C	A	G	A	G	C	C	C	G	A	G	T	G	A	C	C	C	A	T	T	T	G	G	A	C
IRIS 313-11983	KERIBAREFOR::IRGC 78454-1	indica	Burkina Faso	GS3-Hap2	G	C	C	A	A	A	C		G	C	G	G	G	C	G	G	G	A	A	T	C	A	G	A	G	C	C	C	G	A	G	T	G	A	C	C	C	A	T	T	T	G	G	A	C
IRIS 313-12053	FACAGRO 406::IRGC 82049-1	indica admix	Burundi	GS3-Hap2	G	C	C	A	A	A	C		G	C	G	G	G	C	G	G	G	A	A	T	C	A	G	A	G	C	C	C	G	A	G	T	G	A	C	C	C	A	T	T	T	G	G	A	C
IRIS 313-10676	ARC 10916::IRGC 12673-1	admix	India	GS3-Hap2	G	C	C	A	A	A	C		G	C	G	G	G	C	G	G	G	A	A	T	C	A	G	A	G	C	C	C	G	A	G	T	G	A	C	C	C	A	T	T	T	G	G	A	C
IRIS 313-10706	ANAK CHINA::IRGC 14479-1	indica	Malaysia	GS3-Hap2	G	C	C	A	A	A	C		G	C	G	G	G	C	G	G	G	A	A	T	C	A	G	A	G	C	C	C	G	A	G	T	G	A	C	C	C	A	T	T	T	G	G	A	C
IRIS 313-11200	BR 52-87-1::IRGC 36849-2	indica	India	GS3-Hap2	G	C	C	A	A	A	C		G	C	G	G	G		G	G	G	A	A	T	C	A	G	A	G	C	C	C	G	A	G	T	G	A	C	C	C	A	T	T	T	G	G	A	C
IRIS 313-11306	ARC 15385::IRGC 43174-1	indica admix	India	GS3-Hap2	G	C	C	A	A	A	C		G	C	G	G	G	C	G	G	G	A	A	T	C	A	G	A	G	C	C	C	G	A	G	T	G	A		C	C	A	T	T	T	G	G	A	C
IRIS 313-11402	SUITE JORA::IRGC 49257-2	indica admix	Bangladesh	GS3-Hap2	G	C	C	A	A	A	C		G	C	G	G	G	C			G	A	A	T	C	A	G	A	G	C	C	C	G	A	G	T	G	A	C	C	C	A	T	T	T	G	G	A	C
IRIS 313-11275	ARC 14975::IRGC 41848-1	indica admix	India	GS3-Hap2	G	C	C	A	A	A	C		G	C	G	G	G	G	G	G	G	A	A	T	C	A	G	A	G	C	C	C	G	A	G	T	G	A	C	C	C	A	T	T	T	G	G	A	C
IRIS 313-10836	VELLA PERUVAZHA 0-68-12::IRGC 19588-1	indica	India	GS3-Hap2	G	C	C	A	A	A	C		G	C	G	G	G	C	G	G	G	A	A	T	C	A	G	A	G	C	C	C	G	A	G	T	G	A	C	C	C	A		T	T	G	G	A	C
CX85	C71	indica admix		GS3-Hap2	G	C	C		A	A	C		G	C	G		G	C	G	G	G	A	A	T	C	A	G	A	G	C	C	C	G	A	G	T	G	A	C	C	C	A	T	T	T	G	G	A	C
IRIS 313-8405	JIN JUN DAO::IRGC 59710-1	indica admix	China	GS3-Hap2	G	C	C	A	A	A	C		G	C	G		G	C	G	G	G	A	A	T	C	A	G	A	G	C	C	C	G	A	G	T	G	A	C	C	C	A	T	T	T	G	G	A	C
IRIS 313-8903	BPI 76 NON SENSITIVE (GREEN)::IRGC 9790-1	indica	Philippines	GS3-Hap2	G	C	C	A	A	A	C		G	C	G		G	C	G	G	G	A	A	T	C	A	G	A	G		C	C	G	A	G	T	G	A	C	C	C	A	T	T	T	G	G	A	C
IRIS 313-8932	PATISAIL::IRGC 37562-1	indica	Bangladesh	GS3-Hap2	G	C	C	A	A	A	C		G	C	G		G	C			G	A	A	T	C	A	G	A	G	C	C	C	G	A	G	T	G	A	C	C	C	A	T	T	T	G	G	A	C
IRIS 313-9317	VEN THAP::IRGC 56138-1	indica admix	Viet Nam	GS3-Hap2	G	C	C	A	A	A	C		G	C	G		G	C	G	G		A	A	T	C	A	G	A	G	C	C	C	G	A	G	T	G	A	C	C	C	A	T	T	T	G	G	A	C
IRIS 313-9348	BK 26::IRGC 45197-1	indica	India	GS3-Hap2	G	C	C		A	A	C		G	C	G	G	G	C	G	G	G		A	T		A	G	A	G	C	C	C	G	A	G	T	G	A	C	C	C	A	T	T	T	G	G	A	C
IRIS 313-11911	YUN NAN ZHAN::IRGC 74272-1	indica	China	GS3-Hap2	G	C	C	A	A	A	C		G	C	G	G			G	G	G	A	A	T	C	A	G	A	G	C	C	C	G	A	G	T	G	A	C	C	C	A	T	T	T	G	G	A	C
IRIS 313-11952	QI YUE ZHAN::IRGC 76722-1	indica	China	GS3-Hap2	G	C	C	A	A	A	C		G	C	G	G	G	C			G	A	A	T	C	A	G	A	G	C	C	C	G	A	G	T	G	A	C	C	C	A	T	T	T	G	G	A	C
IRIS 313-10940	SITANDANG::IRGC 24681-1	indica	Indonesia	GS3-Hap2	G	C	C	A	A	A	C		G	C	G				G	G	G	A	A	T	C	A	G	A	G	C	C	C	G	A	G	T	G	A	C	C	C	A	T	T	T	G	G	A	C
B133	YANSHUICHI	indica admix		GS3-Hap2	G	C	C	A	A	A	C		G	C	G				G	G	G	A	A	T	C	A	G	A	G	C	C	C	G	A	G	T	G	A	C	C	C	A	T	T	T	G	G	A	C
B249	CHAOYANGYIHAO B	indica		GS3-Hap2	G	C	C	A	A	A	C		G	C	G		G	C	G	G	G	A	A	T	C	A	G	A	G	C	C	C	G	A	G	T	G	A	C	C	C	A	T	T	T	G	G	A	C
IRIS 313-10007	GARURA::IRGC 64111-1	indica admix	Nepal	GS3-Hap2	G	C	C	A	A	A	C		G	C	G	G	G	C	G	G	G	A	A	T	C				G	C	C	C	G	A	G	T	G	A	C	C	C	A	T	T	T	G	G	A	C
IRIS 313-9831	PODIWEE::IRGC 11938-1	indica admix	Sri Lanka	GS3-Hap2	G	C	C	A	A	A	C		G	C	G	G	G	C	G	G	G	A	A	T	C	A	G	A	G	C	C	C	G	A	G	T	G	A	C	C	C	A	T	T	T	G	G	A	C
IRIS 313-11621	UPRH 265::IRGC 61689-1	indica admix	India	GS3-Hap2	G	C	C	A	A	A	C		G	C	G	G	G	C	G	G	G	A	A	T	C	A	G	A	G	C	C	C	G		G	T	G	A	C	C	C	A	T	T	T	G	G	A	C
IRIS 313-11647	NCS 809 A::IRGC 62502-1	indica	India	GS3-Hap2	G	C	C	A	A	A	C		G	C	G	G	G	C			G	A	A	T	C	A	G	A	G	C	C	C	G	A	G	T	G	A	C	C	C	A	T	T	T	G	G	A	C
IRIS 313-12290	JON JAN::IRGC 97633-1	indica admix	Myanmar	GS3-Hap2	G	C	C	A	A	A	C		G	C	G	G	G	C	G	G	G	A	A	T	C	A	G	A	G	C	C	C	G	A	G	T	G	A	C	C	C	A	T	T	T	G	G	A
IRIS 313-10825	KEMA 5::IRGC 19343-2	indica admix		GS3-Hap2	G	C	C	A	A	A	C		G	C	G	G	G	C	G	G	G	A	A	T	C	A	G	A	G	C	C	C	G	A	G	T	G		C	C	C	A	T	T	T	G	G	A
B027	C 894-21	indica		GS3-Hap2	G	C	C	A	A	A	C		G	C	G	G	G		G	G	G	A	A	T	C	A	G	A	G		C	C	G	A	G	T	G	A	C	C	C	A	T	T	T	G	G	A	C
B093	QITOUGU	indica		GS3-Hap2	G		C	A	A	A	C		G	C	G		G		G	G	G	A	A	T	C	A	G	A	G	C	C	C	G	A	G	T	G	A	C	C	C	A	T	T	T	G	G	A	C
B113	CHENWAN 3	indica admix		GS3-Hap2	G	C	C	A	A	A	C		G	C	G	G	G	C	G	G	G	A	A	T	C	A			G	C	C	C	G	A	G	T	G	A	C	C	C	A	T	T	T	G	G	A	C
CX346	SAGCï¼4	indica admix		GS3-Hap2	G	C	C	A	A	A	C		G	C	G		G	C	G	G	G	A	A	T	C	A	G	A	G	C	C	C	G	A	G	T	G	A	C	C	C	A	T	T	T	G	G	A	C
IRIS 313-9882	O. SATIVA::IRGC 17083-1	indica admix	Taiwan	GS3-Hap2	G	C	C	A	A	A	C		G	C	G		G	C	G	G	G	A	A	T	C	A	G	A	G	C	C	C	G	A	G	T	G	A	C	C	C	A	T	T	T	G	G	A	C
IRIS 313-9648	NEWREX::IRGC 64657-1	admix	USA	GS3-Hap2	G	C	C	A	A	A	C		G	C	G		G		G	G	G	A	A	T	C	A	G	A	G	C	C	C	G	A	G	T	G	A	C	C	C	A	T	T	T	G	G	A	C
IRIS 313-8303	SURMATIYA::IRGC 74779-1	indica	India	GS3-Hap2	G	C	C		A	A	C		G	C	G	G	G	C	G	G	G	A		T	C	A	G	A	G		C	C	G	A	G	T	G	A	C	C	C	A	T	T	T	G	G	A	C
IRIS 313-8437	IRRIBINI::IRGC 49094-1	indica admix	Bangladesh	GS3-Hap2	G	C	C	A	A	A	C		G	C	G	G	G	C	G	G	G	A	A	T	C	A	G	A	G		C	C	G	A	G	T	G	A	C	C		A	T	T	T	G	G	A	C
IRIS 313-8739	TAI 6::IRGC 69058-1	admix	Cote d'Ivoire	GS3-Hap2	G	C	C	A	A	A	C		G	C	G	G	G		G	G	G	A	A	T	C	A	G	A	G	C	C	C	G	A	G	T	G	A	C	C	C	A	T	T	T	G	G	A	C
IRIS 313-11573	GAO LIANG ZAO::IRGC 59563-1	indica admix	China	GS3-Hap2	G	C	C	A	A	A	C		G	C	G	G	G	C	G	G	G	A	A	T	C	A	G	A	G	C	C	C	G	A	G	T	G	A	C	C		A	T	T	T	G	G	A	C
IRIS 313-10668	ARC 7255::IRGC 12343-2	indica admix	India	GS3-Hap2	G	C	C	A	A	A	C		G	C	G	G	G				G	A	A	T	C	A	G	A	G	C	C	C	G	A	G	T	G	A	C	C	C	A	T	T	T	G	G	A	C
IRIS 313-11307	ARC 15387::IRGC 43175-2	indica admix	India	GS3-Hap2	G	C	C	A	A	A	C		G	C	G	G	G	C	G	G	G	A	A	T	C	A	G	A	G	C	C	C	G	A	G	T	G	A	C	C	C	A	T	T	T	G	G	A	C
B058	ERJIUNAN 1	indica		GS3-Hap2	G	C	C		A	A	C		G	C	G		G	C	G	G	G	A	A	T	C	A	G	A	G		C	C	G	A	G	T	G	A	C	C	C	A	T	T	T	G	G	A	C
B108	XIANGGU	indica admix		GS3-Hap2	G	C	C	A	A	A	C		G	C	G	G	G	C	G	G	G	A	A	T	C	A	G	A	G	C	C	C	G	A	G	T	G			C	C	A	T	T	T	G	G	A	C
B131	AIZIZHAN	indica admix		GS3-Hap2	G	C	C		A	A	C		G	C	G	G	G	C	G	G	G	A	A	T	C	A	G	A	G	C	C		G	A	G	T	G	A	C	C	C	A	T	T	T	G	G	A	C
B260	MAMAGU	indica		GS3-Hap2	G	C	C		A	A	C		G	C	G		G		G	G	G	A	A	T	C	A	G	A	G	C	C	C	G	A	G	T	G	A	C	C	C	A	T	T	T	G	G	A	C
CX240	CARIJO	indica admix		GS3-Hap2	G	C	C		A	A	C		G	C	G	G			G	G	G	A	A	T	C	A	G	A	G	C	C	C	G	A	G	T	G	A	C	C	C	A	T	T	T	G	G	A	C
IRIS 313-15898	IR 4630-22-2-5-1-3::G1	indica admix		GS3-Hap2	G	C	C	A	A	A	C		G	C	G	G	G	C	G	G		A	A	T	C	A	G	A	G	C	C	C	G	A	G	T	G	A	C	C	C	A	T	T	T	G	G	A	C
IRIS 313-8925	KURULUTUDU::IRGC 36304-1	indica	Sri Lanka	GS3-Hap2	G	C		A	A	A	C		G	C	G	G	G	G	G	G	G	A	A	T	C	A	G	A	G	C	C	C	G	A	G	T	G	A	C	C	C	A	T	T	T	G	G	A	C
IRIS 313-10191	MIN KE ZHAN::IRGC 72230-1	indica	China	GS3-Hap2	G	C	C	A	A	A	C		G	C	G	G	G	C	G	G	G	A	A	T	C	A	G	A	G	C	C	C	G	A	G	T	G	A	C	C	C	A	T	T	T	G	G	A	C
IRIS 313-10777	KAMAS::IRGC 17785-1	indica	Indonesia	GS3-Hap2	G	C	C	A	A	A	C		G	C	G	G	G	C			G	A	A	T	C	A	G	A	G	C	C	C	G	A	G	T	G	A	C	C	C	A	T	T	T	G	G	A	C
IRIS 313-11135	MAUNG NYO::IRGC 33351-2	indica	Myanmar	GS3-Hap2	G		C	A	A	A	C		G	C	G	G	G	C	G	G	G	A	A	T	C	A	G	A	G	C	C	C	G	A	G	T	G	A	C	C	C	A	T	T	T	G	G	A	C
IRIS 313-15903	IAC 165::IRGC 82775-2	indica admix		GS3-Hap2	G	C	C	A	A	A	C		G	C	G	G	G	C	G	G	G	A	A	T	C	A	G	A	G	C	C	C	G	A	G	T	G	A	C	C	C	A	T	T	T	G	G	A	C
IRIS 313-8645	PAI YI PING::IRGC 1368-1	indica	China	GS3-Hap2	G	C		A	A	A	C		G	C	G	G	G	C	G	G	G	A	A	T	C	A	G	A	G	C	C	C	G	A	G	T	G	A	C	C	C	A	T	T	T	G	G	A	C
IRIS 313-9256	GALWAKA HANDERAN::IRGC 31381-1	indica admix	Sri Lanka	GS3-Hap2	G	C	C		A	A	C		G	C	G	G	G	C	G	G	G	A	A	T	C	A	G	A	G	C	C		G	A	G	T	G	A	C	C	C	A	T	T	T	G	G	A	C
IRIS 313-9634	ARC 15873::IRGC 43250-1	indica admix	India	GS3-Hap2	G	C		A	A	A	C		G	C	G	G	G	C	G	G	G	A	A	T	C	A	G	A	G	C	C	C	G	A	G	T	G	A	C	C	C	A	T	T	T	G	G	A	C
IRIS 313-9190	CODE NO 31323::IRGC 46907-1	indica admix	India	GS3-Hap2	G	C		A	A	A	C		G	C	G	G	G	C	G	G	G	A	A	T	C	A	G	A	G	C	C	C	G	A	G	T	G	A	C	C	C	A	T	T	T	G	G	A	C
IRIS 313-7769	SALUMPIKIT::IRTP 4777-C1	indica admix		GS3-Hap2	G	C	C	A	A	A	C		G	C	G	G	G		G	G	G	A	A	T	C	A	G	A	G	C	C	C	G	A	G	T	G		C	C	C	A	T	T	T	G	G	A	C
IRIS 313-11449	KODIA PHUL::IRGC 52168-1	indica admix	India	GS3-Hap2	G	C	C	A	A	A	C		G	C	G	G	G	C			G	A	A	T	C	A	G	A	G	C	C	C	G	A	G	T	G	A	C	C	C	A	T	T	T	G	G	A	C
IRIS 313-11726	GUANG QING 334::IRGC 67132-1	indica	China	GS3-Hap2	G	C	C	A	A	A	C		G	C	G	G	G	C	G	G	G	A	A	T	C	A	G	A	G	C	C	C	G	A	G	T	G	A	C	C	C	A	T	T	T	G	G	A	C
IRIS 313-12236	LAOZAOGU::IRGC 93444-1	indica	China	GS3-Hap2	G	C	C	A	A	A	C		G	C	G	G	G		G	G	G	A	A	T	C	A	G	A	G	C	C	C	G	A	G	T	G	A	C	C	C	A	T	T	T	G	G	A	C
IRIS 313-12270	TOAM JUM::IRGC 96077-1	indica admix	Myanmar	GS3-Hap2	G	C	C	A	A	A	C		G	C	G	G	G		G	G	G	A	A	T	C	A			G	C	C	C	G	A	G	T	G	A	C	C	C	A	T	T	T	G	G	A	C
IRIS 313-10698	RADIN GOI::IRGC 13969-1	indica	Malaysia	GS3-Hap2	G	C	C	A	A	A	C		G	C	G	G	G	C	G	G	G	A	A	T	C	A	G	A	G	C	C	C	G	A	G	T	G	A	C	C	C	A	T	T	T	G	G	A	C
IRIS 313-10701	RADIN EBOS 35::IRGC 14204-1	indica	Malaysia	GS3-Hap2	G	C	C	A	A	A	C		G	C	G	G	G	C	G	G	G	A	A	T	C	A	G	A	G	C	C	C	G	A	G	T	G	A	C	C	C	A	T	T	T	G	G	A	C
IRIS 313-11041	POONGAR::IRGC 28611-1	indica	India	GS3-Hap2	G	C	C	A	A	A	C		G	C	G	G	G	C			G	A	A	T	C	A	G	A	G	C	C	C	G	A	G	T	G	A	C	C	C	A	T	T	T	G	G	A	C
IRIS 313-11388	GLAM::IRGC 47978-2	indica	Thailand	GS3-Hap2	G	C	C	A	A	A	C		G	C	G	G	G	C	G	G	G	A	A	T	C	A	G	A	G	C	C	C	G	A	G	T	G	A	C	C	C	A	T	T	T	G	G	A	C
IRIS 313-11408	CHITRAKALI::IRGC 49524-2	indica	India	GS3-Hap2	G	C	C	A	A	A	C		G	C	G	G	G	C	G	G	G	A	A	T	C	A	G	A	G	C	C	C	G	A	G	T	G	A	C	C	C	A	T	T	T	G	G	A	C
IRIS 313-11411	DONRADAO::IRGC 49604-1	indica	Brazil	GS3-Hap2	G	C	C	A	A	A	C		G	C	G	G	G	C			G	A	A	T	C	A	G	A	G	C	C	C	G	A	G	T	G	A	C	C	C	A	T	T	T	G	G	A	C
B031	NGATSIN	indica		GS3-Hap2	G	C	C		A	A	C		G	C	G	G	G	C	G	G	G	A	A	T	C			A	G	C	C	C	G	A	G	T	G	A	C	C	C	A	T	T	T	G	G	A	C
CX19	ZHONG 413	indica admix		GS3-Hap2	G	C	C	A	A	A	C		G	C	G	G	G	C			G	A	A	T	C	A	G	A	G	C	C	C	G	A	G	T	G	A	C	C	C	A	T	T	T	G	G	A	C
CX242	IR47686-4-4-B-1	admix		GS3-Hap2	G	C	C	A	A	A	C		G	C	G	G	G	C	G	G	G	A	A	T	C	A	G	A	G	C	C	C	G	A	G	T	G	A	C	C	C	A	T	T	T	G	G	A	C
IRIS 313-11146	THEEDAT NGASEIN::IRGC 33779-2	indica admix	Myanmar	GS3-Hap2	G	C	C	A	A	A	C		G	C	G	G	G	G	G	G	G	A	A	T	C	A	G	A	G	C	C	C	G	A	G	T	G	A	C	C	C	A	T	T	T	G	G	A	C
B224	YOUNIAN	indica		GS3-Hap2	G	C	C	A	A	A	C		G	C	G		G	C	G	G	G	A	A	T	C	A	G	A	G	C	C	C	G	A	G	T	G	A	C	C	C	A	T	T	T	G	G	A	C
CX399	MATATAG2	indica		GS3-Hap2	G	C	C	A	A	A	C		G	C	G		G	C	G	G	G	A	A	T	C	A	G	A	G	C	C	C	G	A	G	T	G	A	C	C	C	A	T	T	T	G	G	A	C
IRIS 313-11476	KALIPINCH::IRGC 53271-1	aus	India	GS3-Hap2	G	C	C	A	A	A	C		G	C	G	G	G	C	G	G	G	A	A	T	C	A	G	A	G	C	C	C	G	A	G	T		A	C	C	C	A	T	T	T	G	G	A	C
IRIS 313-10557	KONG MARETH 4 T 1::IRGC 7248-1	indica	Cambodia	GS3-Hap2	G	C	C	A	A	A	C		G	C	G	G	G	C	G	G	G	A	A	T	C		G	A	G	C	C	C	G	A	G	T	G			C	C	A	T	T	T	G	G	A	C
IRIS 313-11257	ARC 12757::IRGC 41095-2	indica admix	India	GS3-Hap2	G		C	A	A	A	C		G	C	G	G	G	C	G	G	G	A	A	T	C	A	G	A	G	C	C	C	G	A	G	T	G	A	C	C	C	A	T	T	T	G	G	A	C
IRIS 313-9492	NCS 237::IRGC 62202-1	indica	India	GS3-Hap2	G	C	C		A	A	C		G	C	G	G	G	C	G	G	G	A	A	T	C	A	G	A	G	C	C	C	G	A	G	T	G	A	C	C	C	A	T	T	T	G	G	A	C
IRIS 313-9072	MUTA GANJE::IRGC 26744-1	indica	Bangladesh	GS3-Hap2	G	C	C		A	A	C		G	C	G	G	G	C	G	G	G	A	A	T	C	A	G	A	G	C				A	G	T	G	A	C	C	C	A	T	T	T	G	G	A	C
IRIS 313-9402	PA FADAYA::IRGC 58524-1	indica admix	Sierra Leone	GS3-Hap2	G	C	C		A	A	C			C	G	G	G	C	G	G	G	A	A	T	C	A	G	A	G		C	C	G	A	G	T	G	A	C	C	C	A	T	T	T	G	G	A	C
IRIS 313-10903	KHSAY VENG::IRGC 22915-1	indica	Cambodia	GS3-Hap2	G	C	C	A	A	A	C		G	C	G		G		G	G	G	A	A	T	C	A	G	A	G	C	C	C	G	A	G	T	G	A	C	C	C	A	T	T	T	G	G	A	C
IRIS 313-11209	VADAI::IRGC 37341-1	indica	Bangladesh	GS3-Hap2	G	C	C	A	A	A	C		G	C	G	G	G	C	G	G	G	A	A	T	C				G		C	C	G	A	G	T	G	A	C	C	C	A	T	T	T	G	G	A	C
IRIS 313-11283	ARC 15743::IRGC 42127-2	indica admix	India	GS3-Hap2	G	C	C	A	A	A	C		G	C	G		G	C	G	G	G	A	A	T	C	A	G	A	G	C	C	C	G	A	G	T	G	A	C	C	C	A	T	T	T	G	G	A	C
B082	QIYUEXIAN	indica admix		GS3-Hap2	G	C	C		A	A			G	C	G		G	C	G	G	G	A	A	T	C	A	G	A	G	C	C	C	G	A	G	T	G	A	C	C	C	A	T	T	T	G	G	A	C
CX390	YUELIANGGU	indica admix		GS3-Hap2	G	C	C	A	A	A	C		G	C	G	G	G	C			G	A	A	T	C	A	G	A	G	C	C	C	G	A	G	T	G	A	C	C	C	A	T	T	T		G	A	C
IRIS 313-8660	KOTTEYARAN::IRGC 47383-1	indica	Sri Lanka	GS3-Hap2	G	C	C	A	A	A	C		G	C	G	G	G	C	G	G	G	A	A	T	C	A	G	A	G	C	C	C	G		G	T	G	A	C	C		A	T	T	T	G	G	A	C
IRIS 313-11548	TAUNG LWIN::IRGC 58222-1	indica admix	Myanmar	GS3-Hap2	G	C	C	A	A	A	C		G	C	G		G	C	G	G	G	A	A	T	C	A	G	A	G	C	C	C	G	A	G	T	G	A	C	C	C	A	T	T	T	G	G	A	C
IRIS 313-10030	NS 252::IRGC 68878-1	indica	Madagascar	GS3-Hap2	G	C	C	A	A	A	C		G	C	G		G	C			G	A	A	T	C	A	G	A	G	C	C	C	G	A	G	T	G	A	C	C	C	A	T	T	T	G	G	A	C
IRIS 313-9070	KONTOL 86::IRGC 14281-1	indica	Malaysia	GS3-Hap2	G	C	C	A	A	A	C		G	C	G	G	G	C	G	G	G	A	A	T	C	A	G	A	G	C	C	C	G	A	G	T	G	A		C	C	A	T	T	T	G	G	A	C
IRIS 313-7641	B 6144-MR-6-0-0::C1	indica admix		GS3-Hap2	G	C	C	A	A	A	C		G	C	G	G	G	C			G	A	A	T	C	A	G	A	G	C	C	C	G	A	G	T	G	A	C	C	C	A	T	T	T	G	G	A	C
IRIS 313-11585	ACC 1286::IRGC 60116-1	indica	China	GS3-Hap2	G	C	C		A	A	C		G	C	G	G	G	C	G	G	G	A	A	T	C	A	G	A	G	C			G		G	T	G	A	C	C	C	A	T	T	T	G	G	A	C
IRIS 313-11937	KUNJUKUNJU::IRGC 75448-1	indica admix	India	GS3-Hap2	G	C	C	A	A	A	C		G	C	G	G	G	C	G	G	G	A	A	T	C	A	G	A	G	C	C	C	G	A	G	T	G	A	C	C	C	A	T	T	T	G	G	A	C
IRIS 313-10610	ALAGUSAMBA::IRGC 8944-2	indica	Sri Lanka	GS3-Hap2	G	C	C	A	A	A	C		G	C	G	G	G	C	G	G	G	A	A	T	C	A	G	A	G	C	C	C	G	A	G	T	G	A	C	C	C	A	T	T	T	G	G	A	C
IRIS 313-10707	ANAK DIDEK::IRGC 14491-1	indica	Malaysia	GS3-Hap2	G	C	C	A	A	A	C		G	C	G	G	G	C	G	G	G	A	A	T	C	A	G	A	G	C	C	C	G	A	G	T	G	A	C	C	C	A	T	T	T	G	G	A	C
IRIS 313-10835	PERUNEL 0-69-18::IRGC 19581-1	indica	India	GS3-Hap2	G	C	C	A	A	A	C		G	C	G	G	G	C	G	G	G	A	A	T	C	A	G	A	G	C	C	C	G	A	G		G	A	C	C	C	A	T	T	T	G	G	A	C
B234	AITUOGU 151	indica		GS3-Hap2	G	C	C		A	A	C		G	C	G		G	C	G	G	G	A	A	T	C	A	G	A	G		C	C	G	A	G	T	G	A	C	C	C	A	T	T	T	G	G	A	C
IRIS 313-11940	MALOBA (DISSI ROUGE)::IRGC 75700-1	indica admix	Burkina Faso	GS3-Hap2	G	C	C	A	A	A	C		G	C	G	G	G	C	G	G	G	A	A	T	C	A	G	A	G	C	C	C	G	A	G	T	G		C	C	C	A	T	T	T	G	G	A	C
IRIS 313-12275	MAGU::IRGC 97027-1	indica admix	China	GS3-Hap2	G	C	C		A	A	C		G	C	G	G	G	C	G	G	G	A	A	T	C	A	G	A	G	C	C	C	G	A	G	T	G	A	C	C	C	A	T	T	T	G	G	A	C
IRIS 313-15899	IR 45427-2B-2-2B-1-1::G1	indica admix		GS3-Hap2	G	C	C	A	A	A	C		G	C	G	G	G	C	G		G	A	A	T	C	A	G	A	G	C	C	C	G	A	G	T	G	A	C	C	C	A	T	T	T	G	G	A	C
IRIS 313-8791	ARANG	indica	Indonesia	GS3-Hap2	G	C	C	A	A	A	C		G	C	G	G	G				G	A	A	T	C	A	G	A	G	C	C	C	G	A	G	T	G	A	C	C	C	A	T	T	T	G	G	A	C
IRIS 313-11996	TUI (KIDAYAN)::IRGC 79058-1	indica	Philippines	GS3-Hap2	G	C		A	A	A	C		G	C	G	G	G	C	G	G	G	A	A	T	C	A	G	A	G	C	C	C	G	A	G	T	G	A	C	C	C	A	T	T	T	G	G	A	C
IRIS 313-10819	TJERE ENER::IRGC 19103-1	indica	Indonesia	GS3-Hap2	G	C		A	A	A	C		G	C	G	G	G	C	G	G	G	A	A	T	C	A	G	A	G	C	C	C	G	A	G	T	G	A	C	C	C	A	T	T	T	G	G	A	C
IRIS 313-10983	BOROJYOT::IRGC 26578-2	indica admix	Bangladesh	GS3-Hap2	G	C	C	A	A	A	C		G	C	G	G	G	C	G	G	G	A	A	T	C	A	G	A	G	C	C	C	G	A	G	T	G	A	C	C	C	A	T	T	T	G	G	A	C
IRIS 313-10984	DUDHSAR::IRGC 26609-2	indica	Bangladesh	GS3-Hap2	G	C		A	A	A	C		G	C	G	G	G		G	G	G	A	A	T	C	A	G	A	G	C	C	C	G	A	G	T	G	A	C	C	C	A	T	T	T	G	G	A	C
IRIS 313-11006	PULU RENNI::IRGC 27386-1	indica	Indonesia	GS3-Hap2	G	C		A	A	A	C		G	C	G	G	G	C	G	G	G	A	A	T	C	A	G	A	G	C	C	C	G	A	G	T	G	A	C	C	C	A	T	T	T	G	G	A	C
IRIS 313-11134	MANSAT 3::IRGC 33341-1	indica admix	Myanmar	GS3-Hap2	G	C	C	A	A	A	C		G	C	G	G	G	C	G	G	G	A	A	T	C	A	G	A	G	C	C	C	G	A	G	T	G	A	C	C	C	A	T	T	T	G	G	A	C
IRIS 313-11948	HOU LU BAI::IRGC 76582-1	indica	China	GS3-Hap2	G	C	C	A	A	A	C		G	C	G	G	G	C	G	G	G	A		T	C	A	G	A	G	C	C	C	G	A	G	T	G	A	C	C	C	A	T	T	T	G	G	A	C
IRIS 313-10902	KAMPING POUY::IRGC 22876-2	indica	Cambodia	GS3-Hap2	G	C	C	A	A	A	C		G	C	G	G	G	C	G	G	G	A	A	T	C	A	G	A	G	C	C	C	G	A	G	T	G	A	C	C	C	A	T	T	T	G	G	A	C
IRIS 313-11305	ARC 15373::IRGC 43166-2	indica admix	India	GS3-Hap2	G	C	C	A	A	A	C		G	C	G	G	G	C	G	G	G	A	A	T	C	A	G	A	G	C	C	C	G	A	G	T	G	A	C	C	C	A	T	T	T	G	G	A	C
IRIS 313-11454	BARI SUTAR::IRGC 52410-1	aus	India	GS3-Hap3	G	T	C	G	A	A	C		G	C	G	G	G	G	C	A	A	A	A	T	C	C	A	C	G	T	C	G	G	G	G	T	G	G	T	C	C	A	A	T	T	G	G	A	T
IRIS 313-11037	421::IRGC 28458-1	aus	Pakistan	GS3-Hap3	G	T	C	G	A	A	C		G	C	G	G	G	G	C	A	A	A	A	T	C	C	A	C	G	T	C	G	G	G	G	T	G	G	T	C	C	A	A	T	T	G	G	A	T
IRIS 313-11289	ARC 18578::IRGC 42459-2	aro	India	GS3-Hap3	G	T	C	G	A	A	C		G	C	G	G	G	G	C	A	A	A	A	T	C	C	A	C	G	T	C	G	G	G	G	T	G	G	T	C	C	A	A	T	T	G	G	A	T
IRIS 313-15908	COLOMBIA XXI::G1	aus		GS3-Hap3	G	T	C	G	A	A	C		G	C	G	G	G	G	C	A	A	A	A	T	C	C	A	C	G	T	C	G	G	G	G	T	G	G	T	C	C	A	A	T	T	G	G	A	T
IRIS 313-8712	ARC 13829	aro	India	GS3-Hap3	G	T	C	G	A	A	C		G	C	G	G	G	G	C	A	A	A	A	T	C	C	A	C	G	T	C	G	G	G	G	T	G	G	T	C	C	A	A	T	T	G	G	A	T
IRIS 313-8554	ARC 11959::IRGC 21780-1	aus	India	GS3-Hap3	G	T	C	G	A	A	C		G	C	G	G	G	G	C	A	A	A	A	T	C	C	A	C	G	T	C	G	G	G	G	T	G	G	T	C	C	A	A	T	T	G	G	A	T
IRIS 313-9449	JAMBALI::IRGC 73101-1	aus	Pakistan	GS3-Hap3	G	T	C	G	A	A	C		G	C	G	G	G	G	C	A	A	A	A	T	C	C	A	C	G	T	C	G	G	G	G	T	G	G	T	C	C	A	A	T	T	G	G	A	T
IRIS 313-10102	KELIRENY::IRGC 78426-1	indica	Madagascar	GS3-Hap3	G	T	C	G	A	A	C		G	C	G	G	G	G	C	A	A	A	A	T	C	C	A	C	G	T	C	G	G	G	G	T	G	G	T	C	C	A	A	T	T	G	G	A	T
CX578	CX578	temperate japonica		GS3-Hap3	G	T	C	G	A	A	C		G	C	G		G	G	C	A	A	A	A	T	C	C	A	C	G	T	C	G	G	G	G	T	G	G	T	C	C	A	A	T	T	G	G	A	T
CX579	CX579	admix		GS3-Hap3	G	T	C	G	A	A	C		G	C	G	G	G	G	C	A	A	A	A	T	C	C	A	C	G	T	C	G	G	G	G	T	G	G	T	C	C	A	A	T	T	G	G	A	T
IRIS 313-9783	BERENJ 1277 S::IRGC 3461-1	admix	Afghanistan	GS3-Hap3	G	T	C	G	A	A	C		G	C	G		G	G	C	A	A	A	A	T	C	C	A	C	G	T	C	G	G	G	G	T	G	G	T	C	C	A	A	T	T	G	G	A	T
IRIS 313-9048	TSCHINANANGKA::IRGC 64935-1	tropical japonica	Bhutan	GS3-Hap3	G	T	C	G	A	A	C		G	C	G	G	G	G	C	A	A	A	A	T	C	C	A	C	G	T	C	G	G	G	G	T	G	G	T	C	C	A	A	T	T	G	G	A	T
IRIS 313-9170	TK DEEP STRAW 34-786::IRGC 38522-1	aro	Bangladesh	GS3-Hap3	G	T	C	G	A	A	C		G	C	G	G	G	G	C	A	A	A	A	T	C	C	A	C	G	T	C	G	G	G	G	T	G	G	T	C	C	A	A	T	T	G	G	A	T
IRIS 313-9682	TK RED 35-799::IRGC 38535-1	aro	Bangladesh	GS3-Hap3	G	T	C	G	A	A	C		G	C	G	G	G	G	C	A	A	A	A	T	C	C	A	C	G	T	C	G	G	G	G	T	G	G	T	C	C	A	A	T	T	G	G	A	T
IRIS 313-8631	DUDRE::IRGC 52523-1	indica	India	GS3-Hap3	G	T	C	G	A	A	C		G	C	G	G	G	G	C	A	A	A	A	T	C	C	A	C	G	T	C	G	G	G	G	T	G	G	T	C	C	A	A	T	T	G	G	A	T
IRIS 313-9201	ARC 6044::IRGC 12190-1	tropical japonica	India	GS3-Hap3	G	T	C	G	A	A	C		G	C	G	G	G	G	C	A	A	A	A	T	C	C	A	C	G	T	C	G	G	G	G	T	G	G	T	C	C	A	A	T	T	G	G	A	T
IRIS 313-9778	GENIT::IRGC 3272-1	admix	Argentina	GS3-Hap3	G	T	C	G	A	A	C		G	C	G	G	G	G	C	A	A	A	A	T	C	C	A	C	G	T	C	G	G	G	G	T	G	G	T	C	C	A	A	T	T	G	G	A	T
IRIS 313-9922	IRI 339::IRGC 46956-1	indica	Korea, Republic of	GS3-Hap3	G	T	C	G	A	A	C		G	C	G	G	G	G	C	A	A	A	A	T	C	C	A	C	G	T	C	G	G	G	G	T	G	G	T	C	C	A	A	T	T	G	G	A	T
IRIS 313-10026	KITRANA 1007::IRGC 68517-1	indica	Madagascar	GS3-Hap3	G	T	C	G	A	A	C		G	C	G	G	G	G	C	A	A	A	A	T	C	C	A	C	G	T	C	G	G	G	G	T	G	G	T	C	C	A	A	T	T	G	G	A	T
IRIS 313-10114	FACAGRO 64::IRGC 82059-1	indica	Burundi	GS3-Hap3	G	T	C	G	A	A	C		G	C	G	G	G	G	C	A	A	A	A	T	C	C	A	C	G	T	C	G	G	G	G	T	G	G	T	C	C	A	A	T	T	G	G	A	T
IRIS 313-10295	PDR 34-2-1-2::IRGC 117020-1	admix	Pakistan	GS3-Hap3	G	T	C	G	A	A	C		G	C	G	G	G	G	C	A	A	A	A	T	C	C	A	C	G	T	C	G	G	G	G	T	G	G	T	C	C	A	A	T	T	G	G	A	T
IRIS 313-9523	RIKUTO KEMOCHI	japonica admix	Japan	GS3-Hap3	G	T	C	G	A	A	C		G	C	G	G	G	G	C	A	A	A	A	T	C	C	A	C	G	T	C	G	G	G	G	T	G	G	T	C	C	A	A	T	T	G	G	A	T
IRIS 313-9995	NONGLIMNA 1::IRGC 58347-1	tropical japonica	Korea, Republic of	GS3-Hap3	G	T	C	G	A	A	C		G	C	G	G	G	G	C	A	A	A	A	T	C	C	A	C	G	T	C	G	G	G	G	T	G	G	T	C	C	A	A	T	T	G	G	A	T
IRIS 313-8502	M 102::IRGC 76307-1	temperate japonica	USA	GS3-Hap3	G	T	C	G	A	A	C		G	C	G	G	G	G	C	A	A	A	A	T	C	C	A	C	G	T	C	G	G	G	G	T	G	G	T	C	C	A	A	T	T	G	G	A	T
IRIS 313-8856	S 201::IRGC 55230-1	temperate japonica	USA	GS3-Hap3	G	T	C	G	A	A	C		G	C	G	G	G	G	C	A	A	A	A	T	C	C	A	C	G	T	C	G	G	G	G	T	G	G	T	C	C	A	A	T	T	G	G	A	T
IRIS 313-9002	KOTOBUKI MOCHI	temperate japonica	Japan	GS3-Hap3	G	T	C	G	A	A	C		G	C	G	G	G	G	C	A	A	A	A	T	C	C	A	C	G	T	C	G	G	G	G	T	G	G	T	C	C	A	A	T	T	G	G	A	T
IRIS 313-9379	HWANGJO::IRGC 55547-1	temperate japonica	Korea, Republic of	GS3-Hap3	G	T	C	G	A	A	C		G	C	G	G	G	G	C	A	A	A	A	T	C	C	A	C	G	T	C	G	G	G	G	T	G	G	T	C	C	A	A	T	T	G	G	A	T
IRIS 313-9463	CI 1600::IRGC 16305-1	temperate japonica	USA	GS3-Hap3	G	T	C	G	A	A	C		G	C	G	G	G	G	C	A	A	A	A	T	C	C	A	C	G	T	C	G	G	G	G	T	G	G	T	C	C	A	A	T	T	G	G	A	T
IRIS 313-9701	TAICHUNG 65::IRGC 79-1	temperate japonica	Taiwan	GS3-Hap3	G	T	C	G	A	A	C		G	C	G	G	G	G	C	A	A	A	A	T	C	C	A	C	G	T	C	G	G	G	G	T	G	G	T	C	C	A	A	T	T	G	G	A	T
IRIS 313-9702	TAICHUNG 179::IRGC 85-1	temperate japonica	Taiwan	GS3-Hap3	G	T	C	G	A	A	C		G	C	G	G	G	G	C	A	A	A	A	T	C	C	A	C	G	T	C	G	G	G	G	T	G	G	T	C	C	A	A	T	T	G	G	A	T
IRIS 313-9769	MURASAHITSUTSURI::IRGC 2493-1	temperate japonica	Japan	GS3-Hap3	G	T	C	G	A	A	C		G	C	G	G	G	G	C	A	A	A	A	T	C	C	A	C	G	T	C	G	G	G	G	T	G	G	T	C	C	A	A	T	T	G	G	A	T
IRIS 313-9839	O. SATIVA::IRGC 12876-1	temperate japonica	Spain	GS3-Hap3	G	T	C	G	A	A	C		G	C	G	G	G	G	C	A	A	A	A	T	C	C	A	C	G	T	C	G	G	G	G	T	G	G	T	C	C	A	A	T	T	G	G	A	T
IRIS 313-9884	FUKUSHIMA MOCHI (GLUT)::IRGC 19296-1	temperate japonica	Japan	GS3-Hap3	G	T	C	G	A	A	C		G	C	G	G	G	G	C	A	A	A	A	T	C	C	A	C	G	T	C	G	G	G	G	T	G	G	T	C	C	A	A	T	T	G	G	A	T
IRIS 313-9886	HUK ZO::IRGC 19760-1	temperate japonica	Korea, Republic of	GS3-Hap3	G	T	C	G	A	A	C		G	C	G	G	G	G	C	A	A	A	A	T	C	C	A	C	G	T	C	G	G	G	G	T	G	G	T	C	C	A	A	T	T	G	G	A	T
IRIS 313-9890	WA BANG::IRGC 19880-1	temperate japonica	Korea, Republic of	GS3-Hap3	G	T	C	G	A	A	C		G	C	G	G	G	G	C	A	A	A	A	T	C	C	A	C	G	T	C	G	G	G	G	T	G	G	T	C	C	A	A	T	T	G	G	A	T
IRIS 313-9891	YONG AN HUK::IRGC 19891-1	temperate japonica	Korea, Republic of	GS3-Hap3	G	T	C	G	A	A	C		G	C	G	G	G	G	C	A	A	A	A	T	C	C	A	C	G	T	C	G	G	G	G	T	G	G	T	C	C	A	A	T	T	G	G	A	T
IRIS 313-10059	DACHEONGBYEO::IRGC 72533-1	temperate japonica	Korea, Republic of	GS3-Hap3	G	T	C	G	A	A	C		G	C	G	G	G	G	C	A	A	A	A	T	C	C	A	C	G	T	C	G	G	G	G	T	G	G	T	C	C	A	A	T	T	G	G	A	T
IRIS 313-10093	CHEONJUDO::IRGC 77644-1	temperate japonica	Korea, Republic of	GS3-Hap3	G	T	C	G	A	A	C		G	C	G	G	G	G	C	A	A	A	A	T	C	C	A	C	G	T	C	G	G	G	G	T	G	G	T	C	C	A	A	T	T	G	G	A	T
IRIS 313-10164	HAN NUO::IRGC 59591-1	temperate japonica	China	GS3-Hap3	G	T	C	G	A	A	C		G	C	G	G	G	G	C	A	A	A	A	T	C	C	A	C	G	T	C	G	G	G	G	T	G	G	T	C	C	A	A	T	T	G	G	A	T
IRIS 313-10380	IR 73690-7-2-1-1-3-2-2-1::IRGC 117384-1	aus	Philippines	GS3-Hap3	G	T	C	G	A	A	C		G	C	G	G	G	G	C	A	A	A	A	T	C	C	A	C	G	T	C	G	G	G	G	T	G	G	T	C	C	A	A	T	T	G	G	A	T
IRIS 313-9771	BERGREIS::IRGC 3150-1	temperate japonica	Austria	GS3-Hap3	G	T	C	G	A	A	C		G	C	G	G	G	G	C	A	A	A	A	T	C	C	A	C	G	T	C	G	G	G	G	T	G	G	T	C	C	A	A	T	T	G	G	A	T
IRIS 313-8400	RIKUTO NORIN MOCHI 20::IRGC 410-1	tropical japonica	Japan	GS3-Hap3	G	T	C	G	A	A	C		G	C	G	G	G	G	C	A	A	A	A	T	C	C	A	C	G	T	C	G	G	G	G	T	G	G	T	C	C	A	A	T	T	G	G	A	T
IRIS 313-8857	KAMNAM::IRGC 64902-1	tropical japonica	Bhutan	GS3-Hap3	G	T	C	G	A	A	C		G	C	G	G	G	G	C	A	A	A	A	T	C	C	A	C	G	T	C	G	G	G	G	T	G	G	T	C	C	A	A	T	T	G	G	A	T
IRIS 313-9176	ARC 11359::IRGC 21348-1	japonica admix	India	GS3-Hap3	G	T	C	G	A	A	C		G	C	G	G	G	G	C	A	A	A	A	T	C	C	A	C	G	T	C	G	G	G	G	T	G	G	T	C	C	A	A	T	T	G	G	A	T
IRIS 313-9366	IMPROVED BLUE ROSE::IRGC 5022-1	japonica admix	USA	GS3-Hap3	G	T	C	G	A	A	C		G	C	G	G	G	G	C	A	A	A	A	T	C	C	A	C	G	T	C	G	G	G	G	T	G	G	T	C	C	A	A	T	T	G	G	A	T
IRIS 313-9405	INGSA BELANAK::IRGC 43402-1	tropical japonica	Indonesia	GS3-Hap3	G	T	C	G	A	A	C		G	C	G	G	G	G	C	A	A	A	A	T	C	C	A	C	G	T	C	G	G	G	G	T	G	G	T	C	C	A	A	T	T	G	G	A	T
IRIS 313-9539	TEXAS PATNA 49::IRGC 6077-1	temperate japonica	USA	GS3-Hap3	G	T	C	G	A	A	C		G	C	G	G	G	G	C	A	A	A	A	T	C	C	A	C	G	T	C	G	G	G	G	T	G	G	T	C	C	A	A	T	T	G	G	A	T
IRIS 313-9789	RIKUTO TAUKI MOCHI 27::IRGC 5726-1	tropical japonica	Japan	GS3-Hap3	G	T	C	G	A	A	C		G	C	G	G	G	G	C	A	A	A	A	T	C	C	A	C	G	T	C	G	G	G	G	T	G	G	T	C	C	A	A	T	T	G	G	A	T
IRIS 313-9800	KAHEI::IRGC 7691-1	tropical japonica	Japan	GS3-Hap3	G	T	C	G	A	A	C		G	C	G	G	G	G	C	A	A	A	A	T	C	C	A	C	G	T	C	G	G	G	G	T	G	G	T	C	C	A	A	T	T	G	G	A	T
IRIS 313-10025	KALAPATLE::IRGC 68500-1	admix	Madagascar	GS3-Hap3	G	T	C	G	A	A	C		G	C	G	G	G	G	C	A	A	A	A	T	C	C	A	C	G	T	C	G	G	G	G	T	G	G	T	C	C	A	A	T	T	G	G	A	T
IRIS 313-10065	JAERAERYUKDO::IRGC 73053-1	tropical japonica	Korea, Republic of	GS3-Hap3	G	T	C	G	A	A	C		G	C	G	G	G	G	C	A	A	A	A	T	C	C	A	C	G	T	C	G	G	G	G	T	G	G	T	C	C	A	A	T	T	G	G	A	T
IRIS 313-10067	JEONBUKGUNGWEONNA::IRGC 73055-1	tropical japonica	Korea, Republic of	GS3-Hap3	G	T	C	G	A	A	C		G	C	G	G	G	G	C	A	A	A	A	T	C	C	A	C	G	T	C	G	G	G	G	T	G	G	T	C	C	A	A	T	T	G	G	A	T
IRIS 313-10073	OWARI MOCHI::IRGC 74513-1	tropical japonica	Japan	GS3-Hap3	G	T	C	G	A	A	C		G	C	G	G	G	G	C	A	A	A	A	T	C	C	A	C	G	T	C	G	G	G	G	T	G	G	T	C	C	A	A	T	T	G	G	A	T
IRIS 313-10075	SANGOKU::IRGC 74518-1	tropical japonica	Japan	GS3-Hap3	G	T	C	G	A	A	C		G	C	G	G	G	G	C	A	A	A	A	T	C	C	A	C	G	T	C	G	G	G	G	T	G	G	T	C	C	A	A	T	T	G	G	A	T
IRIS 313-10078	YOSHINO MOCHI::IRGC 74550-1	tropical japonica	Japan	GS3-Hap3	G	T	C	G	A	A	C		G	C	G	G	G	G	C	A	A	A	A	T	C	C	A	C	G	T	C	G	G	G	G	T	G	G	T	C	C	A	A	T	T	G	G	A	T
IRIS 313-10079	DANGO MOCHI::IRGC 74551-1	tropical japonica	Japan	GS3-Hap3	G	T	C	G	A	A	C		G	C	G	G	G	G	C	A	A	A	A	T	C	C	A	C	G	T	C	G	G	G	G	T	G	G	T	C	C	A	A	T	T	G	G	A	T
IRIS 313-10080	HIRAKAWA OKUTE::IRGC 74554-1	tropical japonica	Japan	GS3-Hap3	G	T	C	G	A	A	C		G	C	G	G	G	G	C	A	A	A	A	T	C	C	A	C	G	T	C	G	G	G	G	T	G	G	T	C	C	A	A	T	T	G	G	A	T
IRIS 313-10096	JOKJEBICHAL::IRGC 77663-1	japonica admix	Korea, Republic of	GS3-Hap3	G	T	C	G	A	A	C		G	C	G	G	G	G	C	A	A	A	A	T	C	C	A	C	G	T	C	G	G	G	G	T	G	G	T	C	C	A	A	T	T	G	G	A	T
IRIS 313-10124	GALSAEGSSAL SHAREI::IRGC 82881-1	temperate japonica	Korea, Republic of	GS3-Hap3	G	T	C	G	A	A	C		G	C	G	G	G	G	C	A	A	A	A	T	C	C	A	C	G	T	C	G	G	G	G	T	G	G	T	C	C	A	A	T	T	G	G	A	T
IRIS 313-8637	BALINGMI::IRGC 62156-1	tropical japonica	Bhutan	GS3-Hap3	G	T	C	G	A	A	C		G	C	G	G	G	G	C	A	A	A	A	T	C	C	A	C	G	T	C	G	G	G	G	T	G	G	T	C	C	A	A	T	T	G	G	A	T
IRIS 313-8097	ULLAL::GERVEX 556-C1	temperate japonica		GS3-Hap3	G	T	C	G	A	A	C		G	C	G	G	G	G	C	A	A	A	A	T	C	C	A	C	G	T	C	G	G	G	G	T	G	G	T	C	C	A	A	T	T	G	G	A	T
IRIS 313-8124	OTA::GERVEX 1145-C1	japonica admix		GS3-Hap3	G	T	C	G	A	A	C		G	C	G	G	G	G	C	A	A	A	A	T	C	C	A	C	G	T	C	G	G	G	G	T	G	G	T	C	C	A	A	T	T	G	G	A	T
IRIS 313-8126	PLOVDIV 24::GERVEX 1168-C1	temperate japonica		GS3-Hap3	G	T	C	G	A	A	C		G	C	G	G	G	G	C	A	A	A	A	T	C	C	A	C	G	T	C	G	G	G	G	T	G	G	T	C	C	A	A	T	T	G	G	A	T
IRIS 313-8141	SELN 244 A 6-20::GERVEX 1273-C1	temperate japonica		GS3-Hap3	G	T	C	G	A	A	C		G	C	G	G	G	G	C	A	A	A	A	T	C	C	A	C	G	T	C	G	G	G	G	T	G	G	T	C	C	A	A	T	T	G	G	A	T
IRIS 313-8142	SETTANTUNO::GERVEX 1279-C1	temperate japonica		GS3-Hap3	G	T	C	G	A	A	C		G	C	G	G	G	G	C	A	A	A	A	T	C	C	A	C	G	T	C	G	G	G	G	T	G	G	T	C	C	A	A	T	T	G	G	A	T
IRIS 313-8111	CARRICO::GERVEX 828-C1	temperate japonica		GS3-Hap3	G	T	C	G	A	A	C		G	C	G	G	G	G	C	A	A	A	A	T	C	C	A	C	G	T	C	G	G	G	G	T	G	G	T	C	C	A	A	T	T	G	G	A	T
IRIS 313-8085	CLOT::GERVEX 523-C1	temperate japonica		GS3-Hap3	G	T	C	G	A	A	C		G	C	G	G	G	G	C	A	A	A	A	T	C	C	A	C	G	T	C	G	G	G	G	T	G	G	T	C	C	A	A	T	T	G	G	A	T
IRIS 313-8105	THAIPERLA::GERVEX 696-C1	temperate japonica		GS3-Hap3	G	T	C	G	A	A	C		G	C	G	G	G	G	C	A	A	A	A	T	C	C	A	C	G	T	C	G	G	G	G	T	G	G	T	C	C	A	A	T	T	G	G	A	T
IRIS 313-8087	FRANCES::GERVEX 527-C1	temperate japonica		GS3-Hap3	G	T	C	G	A	A	C		G	C	G	G	G	G	C	A	A	A	A	T	C	C	A	C	G	T	C	G	G	G	G	T	G	G	T	C	C	A	A	T	T	G	G	A	T
IRIS 313-8151	VALTEJO::GERVEX 1355-C1	temperate japonica		GS3-Hap3	G	T	C	G	A	A	C		G	C	G	G	G	G	C	A	A	A	A	T	C	C	A	C	G	T	C	G	G	G	G	T	G	G	T	C	C	A	A	T	T	G	G	A	T
IRIS 313-8149	TOPAZIO::GERVEX 1332-C1	temperate japonica		GS3-Hap3	G	T	C	G	A	A	C		G	C	G	G	G	G	C	A	A	A	A	T	C	C	A	C	G	T	C	G	G	G	G	T	G	G	T	C	C	A	A	T	T	G	G	A	T
IRIS 313-8129	RODINA::GERVEX 1234-C1	temperate japonica		GS3-Hap3	G	T	C	G	A	A	C		G	C	G	G	G	G	C	A	A	A	A	T	C	C	A	C	G	T	C	G	G	G	G	T	G	G	T	C	C	A	A	T	T	G	G	A	T
IRIS 313-8090	MARENY::GERVEX 535-C1	temperate japonica		GS3-Hap3	G	T	C	G	A	A	C		G	C	G	G	G	G	C	A	A	A	A	T	C	C	A	C	G	T	C	G	G	G	G	T	G	G	T	C	C	A	A	T	T	G	G	A	T
IRIS 313-8177	AUGUSTO::GERVEX 1643-C1	japonica admix		GS3-Hap3	G	T	C	G	A	A	C		G	C	G	G	G	G	C	A	A	A	A	T	C	C	A	C	G	T	C	G	G	G	G	T	G	G	T	C	C	A	A	T	T	G	G	A	T
IRIS 313-8132	RUBI::GERVEX 1247-C1	temperate japonica		GS3-Hap3	G	T	C	G	A	A	C		G	C	G	G	G	G	C	A	A	A	A	T	C	C	A	C	G	T	C	G	G	G	G	T	G	G	T	C	C	A	A	T	T	G	G	A	T
IRIS 313-8164	YRM 6-2::GERVEX 1508-C1	temperate japonica		GS3-Hap3	G	T	C	G	A	A	C		G	C	G	G	G	G	C	A	A	A	A	T	C	C	A	C	G	T	C	G	G	G	G	T	G	G	T	C	C	A	A	T	T	G	G	A	T
IRIS 313-7651	BOTRA MAITSO::GERVEX 8389-C1	indica		GS3-Hap3	G	T	C	G	A	A	C		G	C	G	G	G	G	C	A	A	A	A	T	C	C	A	C	G	T	C	G	G	G	G	T	G	G	T	C	C	A	A	T	T	G	G	A	T
IRIS 313-7650	BOTOHAVANA 139::GERVEX 8237-C1	indica		GS3-Hap3	G	T	C	G	A	A	C		G	C	G	G	G	G	C	A	A	A	A	T	C	C	A	C	G	T	C	G	G	G	G	T	G	G	T	C	C	A	A	T	T	G	G	A	T
IRIS 313-7646	BETSILAIZINA::GERVEX 8405-C1	admix		GS3-Hap3	G	T	C	G	A	A	C		G	C	G	G	G	G	C	A	A	A	A	T	C	C	A	C	G	T	C	G	G	G	G	T	G	G	T	C	C	A	A	T	T	G	G	A	T
IRIS 313-7933	KAKANI 2::IRGC 13373-C1	admix	Nepal	GS3-Hap3	G	T	C	G	A	A	C		G	C	G	G	G	G	C	A	A	A	A	T	C	C	A	C	G	T	C	G	G	G	G	T	G	G	T	C	C	A	A	T	T	G	G	A	T
IRIS 313-7850	BODA 148-3::GERVEX 8258-C1	tropical japonica		GS3-Hap3	G	T	C	G	A	A	C		G	C	G	G	G	G	C	A	A	A	A	T	C	C	A	C	G	T	C	G	G	G	G	T	G	G	T	C	C	A	A	T	T	G	G	A	T
IRIS 313-7885	GOGO::IRGC 43390-C1	tropical japonica	Indonesia	GS3-Hap3	G	T	C	G	A	A	C		G	C	G	G	G	G	C	A	A	A	A	T	C	C	A	C	G	T	C	G	G	G	G	T	G	G	T	C	C	A	A	T	T	G	G	A	T
IRIS 313-7722	LATSIBOZAKA 112-1::GERVEX 8233-C1	admix		GS3-Hap3	G	T	C	G	A	A	C		G	C	G	G	G	G	C	A	A	A	A	T	C	C	A	C	G	T	C	G	G	G	G	T	G	G	T	C	C	A	A	T	T	G	G	A	T
IRIS 313-8168	ARLESIENNE::GERVEX 1530-C1	japonica admix		GS3-Hap3	G	T	C	G	A	A	C		G	C	G	G	G	G	C	A	A	A	A	T	C	C	A	C	G	T	C	G	G	G	G	T	G	G	T	C	C	A	A	T	T	G	G	A	T
IRIS 313-8165	CIGALON::GERVEX 1514-C1	temperate japonica		GS3-Hap3	G	T	C	G	A	A	C		G	C	G	G	G	G	C	A	A	A	A	T	C	C	A	C	G	T	C	G	G	G	G	T	G	G	T	C	C	A	A	T	T	G	G	A	T
IRIS 313-8162	RPC 12::GERVEX 1505-C1	temperate japonica		GS3-Hap3	G	T	C	G	A	A	C		G	C	G	G	G	G	C	A	A	A	A	T	C	C	A	C	G	T	C	G	G	G	G	T	G	G	T	C	C	A	A	T	T	G	G	A	T
IRIS 313-11462	SALSI::IRGC 52833-1	aus	India	GS3-Hap3	G	T	C	G	A	A	C		G	C	G	G	G	G	C	A	A	A	A	T	C	C	A	C	G	T	C	G	G	G	G	T	G	G	T	C	C	A	A	T	T	G	G	A	T
IRIS 313-8217	SAKHA 102::GERVEX 1687-C1	temperate japonica		GS3-Hap3	G	T	C	G	A	A	C		G	C	G	G	G	G	C	A	A	A	A	T	C	C	A	C	G	T	C	G	G	G	G	T	G	G	T	C	C	A	A	T	T	G	G	A	T
IRIS 313-8140	SANGHAI::GERVEX 1264-C1	temperate japonica		GS3-Hap3	G	T	C	G	A	A	C		G	C	G	G	G	G	C	A	A	A	A	T	C	C	A	C	G	T	C	G	G	G	G	T	G	G	T	C	C	A	A	T	T	G	G	A	T
IRIS 313-8147	T 757::GERVEX 1316-C1	temperate japonica		GS3-Hap3	G	T	C	G	A	A	C		G	C	G	G	G	G	C	A	A	A	A	T	C	C	A	C	G	T	C	G	G	G	G	T	G	G	T	C	C	A	A	T	T	G	G	A	T
IRIS 313-11567	RATO BASMATI::IRGC 59205-1	aro	Nepal	GS3-Hap3	G	T	C	G	A	A	C		G	C	G	G	G	G	C	A	A	A	A	T	C	C	A	C	G	T	C	G	G	G	G	T	G	G	T	C	C	A	A	T	T	G	G	A	T
IRIS 313-11571	BAI MANG AI ZHONG::IRGC 59408-1	temperate japonica	China	GS3-Hap3	G	T	C	G	A	A	C		G	C	G	G	G	G	C	A	A	A	A	T	C	C	A	C	G	T	C	G	G	G	G	T	G	G	T	C	C	A	A	T	T	G	G	A	T
IRIS 313-11586	36037-1::IRGC 60177-2	temperate japonica	China	GS3-Hap3	G	T	C	G	A	A	C		G	C	G	G	G	G	C	A	A	A	A	T	C	C	A	C	G	T	C	G	G	G	G	T	G	G	T	C	C	A	A	T	T	G	G	A	T
IRIS 313-11618	UPRH 58::IRGC 61525-1	aus	India	GS3-Hap3	G	T	C	G	A	A	C		G	C	G	G	G	G	C	A	A	A	A	T	C	C	A	C	G	T	C	G	G	G	G	T	G	G	T	C	C	A	A	T	T	G	G	A	T
IRIS 313-11626	GUDURA::IRGC 61955-1	aro	Nepal	GS3-Hap3	G	T	C	G	A	A	C		G	C	G	G	G	G	C	A	A	A	A	T	C	C	A	C	G	T	C	G	G	G	G	T	G	G	T	C	C	A	A	T	T	G	G	A	T
IRIS 313-11629	LATIJHABAR::IRGC 61991-1	aus	Nepal	GS3-Hap3	G	T	C	G	A	A	C		G	C	G	G	G	G	C	A	A	A	A	T	C	C	A	C	G	T	C	G	G	G	G	T	G	G	T	C	C	A	A	T	T	G	G	A	T
IRIS 313-11651	FEI ZHAO 12::IRGC 62683-1	temperate japonica	China	GS3-Hap3	G	T	C	G	A	A	C		G	C	G	G	G	G	C	A	A	A	A	T	C	C	A	C	G	T	C	G	G	G	G	T	G	G	T	C	C	A	A	T	T	G	G	A	T
IRIS 313-11663	MARHARORA::IRGC 63511-1	admix	Zimbabwe	GS3-Hap3	G	T	C	G	A	A	C		G	C	G	G	G	G	C	A	A	A	A	T	C	C	A	C	G	T	C	G	G	G	G	T	G	G	T	C	C	A	A	T	T	G	G	A	T
IRIS 313-11672	RAI MANULA::IRGC 64138-1	temperate japonica	Nepal	GS3-Hap3	G	T	C	G	A	A	C		G	C	G	G	G	G	C	A	A	A	A	T	C	C	A	C	G	T	C	G	G	G	G	T	G	G	T	C	C	A	A	T	T	G	G	A	T
IRIS 313-11689	DECHANGBYEO::IRGC 64858-1	temperate japonica	Korea, Republic of	GS3-Hap3	G	T	C	G	A	A	C		G	C	G	G	G	G	C	A	A	A	A	T	C	C	A	C	G	T	C	G	G	G	G	T	G	G	T	C	C	A	A	T	T	G	G	A	T
IRIS 313-11725	ZUIHOU::IRGC 66982-1	temperate japonica	Japan	GS3-Hap3	G	T	C	G	A	A	C		G	C	G	G	G	G	C	A	A	A	A	T	C	C	A	C	G	T	C	G	G	G	G	T	G	G	T	C	C	A	A	T	T	G	G	A	T
IRIS 313-11737	CHUNDI::IRGC 67486-1	aus	India	GS3-Hap3	G	T	C	G	A	A	C		G	C	G	G	G	G	C	A	A	A	A	T	C	C	A	C	G	T	C	G	G	G	G	T	G	G	T	C	C	A	A	T	T	G	G	A	T
IRIS 313-11702	CN 1067::IRGC 65680-1	temperate japonica	USA	GS3-Hap3	G	T	C	G	A	A	C		G	C	G	G	G	G	C	A	A	A	A	T	C	C	A	C	G	T	C	G	G	G	G	T	G	G	T	C	C	A	A	T	T	G	G	A	T
IRIS 313-11809	MHARAKA::IRGC 70612-1	aus	Kenya	GS3-Hap3	G	T	C	G	A	A	C		G	C	G	G	G	G	C	A	A	A	A	T	C	C	A	C	G	T	C	G	G	G	G	T	G	G	T	C	C	A	A	T	T	G	G	A	T
IRIS 313-11793	KOMALIOKO::IRGC 69958-1	indica	Madagascar	GS3-Hap3	G	T	C	G	A	A	C		G	C	G	G	G	G	C	A	A	A	A	T	C	C	A	C	G	T	C	G	G	G	G	T	G	G	T	C	C	A	A	T	T	G	G	A	T
IRIS 313-11825	HANSRAJ::IRGC 70836-1	aro	India	GS3-Hap3	G	T	C	G	A	A	C		G	C	G	G	G	G	C	A	A	A	A	T	C	C	A	C	G	T	C	G	G	G	G	T	G	G	T	C	C	A	A	T	T	G	G	A	T
IRIS 313-11907	TINAROH::IRGC 73874-1	tropical japonica	Indonesia	GS3-Hap3	G	T	C	G	A	A	C		G	C	G	G	G	G	C	A	A	A	A	T	C	C	A	C	G	T	C	G	G	G	G	T	G	G	T	C	C	A	A	T	T	G	G	A	T
IRIS 313-11915	IB 95::IRGC 74677-1	tropical japonica	Ghana	GS3-Hap3	G	T	C	G	A	A	C		G	C	G	G	G	G	C	A	A	A	A	T	C	C	A	C	G	T	C	G	G	G	G	T	G	G	T	C	C	A	A	T	T	G	G	A	T
IRIS 313-11890	C 722323::IRGC 73147-1	temperate japonica	Taiwan	GS3-Hap3	G	T	C	G	A	A	C		G	C	G	G	G	G	C	A	A	A	A	T	C	C	A	C	G	T	C	G	G	G	G	T	G	G	T	C	C	A	A	T	T	G	G	A	T
IRIS 313-12002	LARA BORO::IRGC 79342-1	aus	Bangladesh	GS3-Hap3	G	T	C	G	A	A	C		G	C	G	G	G	G	C	A	A	A	A	T	C	C	A	C	G	T	C	G	G	G	G	T	G	G	T	C	C	A	A	T	T	G	G	A	T
IRIS 313-12003	GYEONGSAN 1::IRGC 79404-1	temperate japonica	Korea, Republic of	GS3-Hap3	G	T	C	G	A	A	C		G	C	G	G	G	G	C	A	A	A	A	T	C	C	A	C	G	T	C	G	G	G	G	T	G	G	T	C	C	A	A	T	T	G	G	A	T
IRIS 313-12054	HUA 24::IRGC 82127-1	temperate japonica	China	GS3-Hap3	G	T	C	G	A	A	C		G	C	G	G	G	G	C	A	A	A	A	T	C	C	A	C	G	T	C	G	G	G	G	T	G	G	T	C	C	A	A	T	T	G	G	A	T
IRIS 313-12065	YERI BUTUKA::IRGC 82591-1	admix	Nigeria	GS3-Hap3	G	T	C	G	A	A	C		G	C	G	G	G	G	C	A	A	A	A	T	C	C	A	C	G	T	C	G	G	G	G	T	G	G	T	C	C	A	A	T	T	G	G	A	T
IRIS 313-12083	SARIN TSIPALA::IRGC 83154-1	indica	Madagascar	GS3-Hap3	G	T	C	G	A	A	C		G	C	G	G	G	G	C	A	A	A	A	T	C	C	A	C	G	T	C	G	G	G	G	T	G	G	T	C	C	A	A	T	T	G	G	A	T
IRIS 313-12183	SETYA::IRGC 88654-1	aus	Nepal	GS3-Hap3	G	T	C	G	A	A	C		G	C	G	G	G	G	C	A	A	A	A	T	C	C	A	C	G	T	C	G	G	G	G	T	G	G	T	C	C	A	A	T	T	G	G	A	T
IRIS 313-12284	VARY GONY::IRGC 97308-2	indica	Madagascar	GS3-Hap3	G	T	C	G	A	A	C		G	C	G	G	G	G	C	A	A	A	A	T	C	C	A	C	G	T	C	G	G	G	G	T	G	G	T	C	C	A	A	T	T	G	G	A	T
IRIS 313-10437	NORIN 21::IRGC 493-1	temperate japonica	Japan	GS3-Hap3	G	T	C	G	A	A	C		G	C	G	G	G	G	C	A	A	A	A	T	C	C	A	C	G	T	C	G	G	G	G	T	G	G	T	C	C	A	A	T	T	G	G	A	T
IRIS 313-10453	LU TAO 2::IRGC 1175-1	japonica admix	China	GS3-Hap3	G	T	C	G	A	A	C		G	C	G	G	G	G	C	A	A	A	A	T	C	C	A	C	G	T	C	G	G	G	G	T	G	G	T	C	C	A	A	T	T	G	G	A	T
IRIS 313-10429	TAICHUNG 150::IRGC 80-1	temperate japonica	Taiwan	GS3-Hap3	G	T	C	G	A	A	C		G	C	G	G	G	G	C	A	A	A	A	T	C	C	A	C	G	T	C	G	G	G	G	T	G	G	T	C	C	A	A	T	T	G	G	A	T
IRIS 313-10430	GINMASARI::IRGC 242-1	temperate japonica	Japan	GS3-Hap3	G	T	C	G	A	A	C		G	C	G	G	G	G	C	A	A	A	A	T	C	C	A	C	G	T	C	G	G	G	G	T	G	G	T	C	C	A	A	T	T	G	G	A	T
IRIS 313-10469	KINUGASAWASE::IRGC 2609-1	temperate japonica	Japan	GS3-Hap3	G	T	C	G	A	A	C		G	C	G	G	G	G	C	A	A	A	A	T	C	C	A	C	G	T	C	G	G	G	G	T	G	G	T	C	C	A	A	T	T	G	G	A	T
IRIS 313-10507	HSIANG TSENF TAO::IRGC 5008-1	tropical japonica	Taiwan	GS3-Hap3	G	T	C	G	A	A	C		G	C	G	G	G	G	C	A	A	A	A	T	C	C	A	C	G	T	C	G	G	G	G	T	G	G	T	C	C	A	A	T	T	G	G	A	T
IRIS 313-10559	FI LAI FENG::IRGC 7288-1	temperate japonica	China	GS3-Hap3	G	T	C	G	A	A	C		G	C	G	G	G	G	C	A	A	A	A	T	C	C	A	C	G	T	C	G	G	G	G	T	G	G	T	C	C	A	A	T	T	G	G	A	T
IRIS 313-10567	AIKAWA 44::IRGC 7676-1	temperate japonica	Japan	GS3-Hap3	G	T	C	G	A	A	C		G	C	G	G	G	G	C	A	A	A	A	T	C	C	A	C	G	T	C	G	G	G	G	T	G	G	T	C	C	A	A	T	T	G	G	A	T
IRIS 313-10568	OITA MII 120::IRGC 7696-1	temperate japonica	Japan	GS3-Hap3	G	T	C	G	A	A	C		G	C	G	G	G	G	C	A	A	A	A	T	C	C	A	C	G	T	C	G	G	G	G	T	G	G	T	C	C	A	A	T	T	G	G	A	T
IRIS 313-10569	BEN KEI::IRGC 7769-1	temperate japonica	Japan	GS3-Hap3	G	T	C	G	A	A	C		G	C	G	G	G	G	C	A	A	A	A	T	C	C	A	C	G	T	C	G	G	G	G	T	G	G	T	C	C	A	A	T	T	G	G	A	T
IRIS 313-10631	SHINCHIKU IKU 97::IRGC 10429-1	temperate japonica	Taiwan	GS3-Hap3	G	T	C	G	A	A	C		G	C	G	G	G	G	C	A	A	A	A	T	C	C	A	C	G	T	C	G	G	G	G	T	G	G	T	C	C	A	A	T	T	G	G	A	T
IRIS 313-10642	SACHIKAZE::IRGC 10891-1	temperate japonica	Japan	GS3-Hap3	G	T	C	G	A	A	C		G	C	G	G	G	G	C	A	A	A	A	T	C	C	A	C	G	T	C	G	G	G	G	T	G	G	T	C	C	A	A	T	T	G	G	A	T
IRIS 313-10617	KARA SHALI::IRGC 9293-1	temperate japonica		GS3-Hap3	G	T	C	G	A	A	C		G	C	G	G	G	G	C	A	A	A	A	T	C	C	A	C	G	T	C	G	G	G	G	T	G	G	T	C	C	A	A	T	T	G	G	A	T
IRIS 313-10816	SIDJERO GUNDIL::IRGC 18829-2	tropical japonica	Indonesia	GS3-Hap3	G	T	C	G	A	A	C		G	C	G	G	G	G	C	A	A	A	A	T	C	C	A	C	G	T	C	G	G	G	G	T	G	G	T	C	C	A	A	T	T	G	G	A	T
IRIS 313-10839	TAE GU NA::IRGC 19875-2	temperate japonica	Korea, Republic of	GS3-Hap3	G	T	C	G	A	A	C		G	C	G	G	G	G	C	A	A	A	A	T	C	C	A	C	G	T	C	G	G	G	G	T	G	G	T	C	C	A	A	T	T	G	G	A	T
IRIS 313-10840	YE ZO::IRGC 19888-1	temperate japonica	Korea, Republic of	GS3-Hap3	G	T	C	G	A	A	C		G	C	G	G	G	G	C	A	A	A	A	T	C	C	A	C	G	T	C	G	G	G	G	T	G	G	T	C	C	A	A	T	T	G	G	A	T
IRIS 313-10864	ARC 11338::IRGC 21329-1	admix	India	GS3-Hap3	G	T	C	G	A	A	C		G	C	G	G	G	G	C	A	A	A	A	T	C	C	A	C	G	T	C	G	G	G	G	T	G	G	T	C	C	A	A	T	T	G	G	A	T
IRIS 313-10865	ARC 11424::IRGC 21380-2	tropical japonica	India	GS3-Hap3	G	T	C	G	A	A	C		G	C	G	G	G	G	C	A	A	A	A	T	C	C	A	C	G	T	C	G	G	G	G	T	G	G	T	C	C	A	A	T	T	G	G	A	T
IRIS 313-10869	ARC 11751::IRGC 21614-1	aus	India	GS3-Hap3	G	T	C	G	A	A	C		G	C	G	G	G	G	C	A	A	A	A	T	C	C	A	C	G	T	C	G	G	G	G	T	G	G	T	C	C	A	A	T	T	G	G	A	T
IRIS 313-10892	ARC 12920::IRGC 22450-1	aus	India	GS3-Hap3	G	T	C	G	A	A	C		G	C	G	G	G	G	C	A	A	A	A	T	C	C	A	C	G	T	C	G	G	G	G	T	G	G	T	C	C	A	A	T	T	G	G	A	T
IRIS 313-10895	ARC 13257::IRGC 22608-1	tropical japonica	India	GS3-Hap3	G	T	C	G	A	A	C		G	C	G	G	G	G	C	A	A	A	A	T	C	C	A	C	G	T	C	G	G	G	G	T	G	G	T	C	C	A	A	T	T	G	G	A	T
IRIS 313-10933	ARC 7281::IRGC 24252-2	aro	India	GS3-Hap3	G	T	C	G	A	A	C		G	C	G	G	G	G	C	A	A	A	A	T	C	C	A	C	G	T	C	G	G	G	G	T	G	G	T	C	C	A	A	T	T	G	G	A	T
IRIS 313-11064	BORO 275::IRGC 29294-2	aus	Bangladesh	GS3-Hap3	G	T	C	G	A	A	C		G	C	G	G	G	G	C	A	A	A	A	T	C	C	A	C	G	T	C	G	G	G	G	T	G	G	T	C	C	A	A	T	T	G	G	A	T
IRIS 313-11066	GASMAL 339::IRGC 29333-1	admix	Bangladesh	GS3-Hap3	G	T	C	G	A	A	C		G	C	G	G	G	G	C	A	A	A	A	T	C	C	A	C	G	T	C	G	G	G	G	T	G	G	T	C	C	A	A	T	T	G	G	A	T
IRIS 313-11067	KALIBORO 600::IRGC 29367-1	aus	Bangladesh	GS3-Hap3	G	T	C	G	A	A	C		G	C	G	G	G	G	C	A	A	A	A	T	C	C	A	C	G	T	C	G	G	G	G	T	G	G	T	C	C	A	A	T	T	G	G	A	T
IRIS 313-11136	NGAKWE THETYIN::IRGC 33477-2	admix	Myanmar	GS3-Hap3	G	T	C	G	A	A	C		G	C	G	G	G	G	C	A	A	A	A	T	C	C	A	C	G	T	C	G	G	G	G	T	G	G	T	C	C	A	A	T	T	G	G	A	T
IRIS 313-11189	PAIZ AMBARBU::IRGC 36179-1	admix	Union of Soviet Socialist Republics (Former)	GS3-Hap3	G	T	C	G	A	A	C		G	C	G	G	G	G	C	A	A	A	A	T	C	C	A	C	G	T	C	G	G	G	G	T	G	G	T	C	C	A	A	T	T	G	G	A	T
IRIS 313-11202	4583::IRGC 36894-2	temperate japonica	China	GS3-Hap3	G	T	C	G	A	A	C		G	C	G	G	G	G	C	A	A	A	A	T	C	C	A	C	G	T	C	G	G	G	G	T	G	G	T	C	C	A	A	T	T	G	G	A	T
IRIS 313-11258	ARC 13502::IRGC 41126-2	aro	India	GS3-Hap3	G	T	C	G	A	A	C		G	C	G	G	G	G	C	A	A	A	A	T	C	C	A	C	G	T	C	G	G	G	G	T	G	G	T	C	C	A	A	T	T	G	G	A	T
IRIS 313-11374	W 398::IRGC 46787-1	aus	India	GS3-Hap3	G	T	C	G	A	A	C		G	C	G	G	G	G	C	A	A	A	A	T	C	C	A	C	G	T	C	G	G	G	G	T	G	G	T	C	C	A	A	T	T	G	G	A	T
IRIS 313-11401	MOTANGA::IRGC 49242-2	aro	Bangladesh	GS3-Hap3	G	T	C	G	A	A	C		G	C	G	G	G	G	C	A	A	A	A	T	C	C	A	C	G	T	C	G	G	G	G	T	G	G	T	C	C	A	A	T	T	G	G	A	T
IRIS 313-11413	KALAR KAR::IRGC 49737-2	aus		GS3-Hap3	G	T	C	G	A	A	C		G	C	G	G	G	G	C	A	A	A	A	T	C	C	A	C	G	T	C	G	G	G	G	T	G	G	T	C	C	A	A	T	T	G	G	A	T
B005	WANSHI	temperate japonica		GS3-Hap3	G	T	C	G	A	A	C		G	C	G	G	G	G	C	A	A	A	A	T	C	C	A	C	G	T	C	G	G	G	G	T	G	G	T	C	C	A	A	T	T	G	G	A	T
B049	ZACAODAO 13	aus		GS3-Hap3	G	T	C	G	A	A	C		G	C	G	G	G	G	C	A	A	A	A	T	C	C	A	C	G	T	C	G	G	G	G	T	G	G	T	C	C	A	A	T	T	G	G	A	T
B052	J34	indica		GS3-Hap3	G	T	C	G	A	A	C		G	C	G	G	G	G	C	A	A	A	A	T	C	C	A	C	G	T	C	G	G	G	G	T	G	G	T	C	C	A	A	T	T	G	G	A	T
B068	GAOYANGDIANDAO DAHONGMANG	temperate japonica		GS3-Hap3	G	T	C	G	A	A	C		G	C	G	G	G	G	C	A	A	A	A	T	C	C	A	C	G	T	C	G	G	G	G	T	G	G	T	C	C	A	A	T	T	G	G	A	T
B160	SHUIYUAN 300LI	temperate japonica		GS3-Hap3	G	T	C	G	A	A	C		G	C	G	G	G	G	C	A	A	A	A	T	C	C	A	C	G	T	C	G	G	G	G	T	G	G	T	C	C	A	A	T	T	G	G	A	T
B162	BAIGEDAO	temperate japonica		GS3-Hap3	G	T	C	G	A	A	C		G	C	G	G	G	G	C	A	A	A	A	T	C	C	A	C	G	T	C	G	G	G	G	T	G	G	T	C	C	A	A	T	T	G	G	A	T
B167	QINGJINZAOSHENG	temperate japonica		GS3-Hap3	G	T	C	G	A	A	C		G	C	G	G	G	G	C	A	A	A	A	T	C	C	A	C	G	T	C	G	G	G	G	T	G	G	T	C	C	A	A	T	T	G	G	A	T
CX110	UP15	aro		GS3-Hap3	G	T	C	G	A	A	C		G	C	G	G	G	G	C	A	A	A	A	T	C	C	A	C	G	T	C	G	G	G	G	T	G	G	T	C	C	A	A	T	T	G	G	A	T
CX111	GIZA14	tropical japonica		GS3-Hap3	G	T	C	G	A	A	C		G	C	G	G	G	G	C	A	A	A	A	T	C	C	A	C	G	T	C	G	G	G	G	T	G	G	T	C	C	A	A	T	T	G	G	A	T
CX112	GINGA	admix		GS3-Hap3	G	T	C	G	A	A	C		G	C	G	G	G	G	C	A	A	A	A	T	C	C	A	C	G	T	C	G	G	G	G	T	G	G	T	C	C	A	A	T	T	G	G	A	T
CX138	QD_441	japonica admix		GS3-Hap3	G	T	C	G	A	A	C		G	C	G	G	G	G	C	A	A	A	A	T	C	C	A	C	G	T	C	G	G	G	G	T	G	G	T	C	C	A	A	T	T	G	G	A	T
CX165	WUYUGENG 3	temperate japonica		GS3-Hap3	G	T	C	G	A	A	C		G	C	G	G	G	G	C	A	A	A	A	T	C	C	A	C	G	T	C	G	G	G	G	T	G	G	T	C	C	A	A	T	T	G	G	A	T
CX220	IRAT109	tropical japonica		GS3-Hap3	G	T	C	G	A	A	C		G	C	G	G	G	G	C	A	A	A	A	T	C	C	A	C	G	T	C	G	G	G	G	T	G	G	T	C	C	A	A	T	T	G	G	A	T
CX277	02428-IL	japonica admix		GS3-Hap3	G	T	C	G	A	A	C		G	C	G	G	G	G	C	A	A	A	A	T	C	C	A	C	G	T	C	G	G	G	G	T	G	G	T	C	C	A	A	T	T	G	G	A	T
CX306	MONGOLIA RICE	temperate japonica		GS3-Hap3	G	T	C	G	A	A	C		G	C	G	G	G	G	C	A	A	A	A	T	C	C	A	C	G	T	C	G	G	G	G	T	G	G	T	C	C	A	A	T	T	G	G	A	T
CX317	MR19	temperate japonica		GS3-Hap3	G	T	C	G	A	A	C		G	C	G	G	G	G	C	A	A	A	A	T	C	C	A	C	G	T	C	G	G	G	G	T	G	G	T	C	C	A	A	T	T	G	G	A	T
CX344	HEXI 41	temperate japonica		GS3-Hap3	G	T	C	G	A	A	C		G	C	G	G	G	G	C	A	A	A	A	T	C	C	A	C	G	T	C	G	G	G	G	T	G	G	T	C	C	A	A	T	T	G	G	A	T
CX345	YUNGENG 23	temperate japonica		GS3-Hap3	G	T	C	G	A	A	C		G	C	G	G	G	G	C	A	A	A	A	T	C	C	A	C	G	T	C	G	G	G	G	T	G	G	T	C	C	A	A	T	T	G	G	A	T
CX350	WUYUGENG 20	temperate japonica		GS3-Hap3	G	T	C	G	A	A	C		G	C	G	G	G	G	C	A	A	A	A	T	C	C	A	C	G	T	C	G	G	G	G	T	G	G	T	C	C	A	A	T	T	G	G	A	T
CX397	NANGENG 46 (SOFT RICE)	temperate japonica		GS3-Hap3	G	T	C	G	A	A	C		G	C	G	G	G	G	C	A	A	A	A	T	C	C	A	C	G	T	C	G	G	G	G	T	G	G	T	C	C	A	A	T	T	G	G	A	T
CX6	C418	admix		GS3-Hap3	G	T	C	G	A	A	C		G	C	G	G	G	G	C	A	A	A	A	T	C	C	A	C	G	T	C	G	G	G	G	T	G	G	T	C	C	A	A	T	T	G	G	A	T
B102	MAGUZI	temperate japonica		GS3-Hap3	G	T	C	G	A	A	C		G	C	G		G	G	C	A	A	A	A	T	C	C	A	C	G	T	C	G	G	G	G	T	G	G	T	C	C	A	A	T	T	G	G	A	T
IRIS 313-9814	AMARELO::IRGC 9389-1	temperate japonica	Hungary	GS3-Hap3	G	T	C	G	A	A	C		G	C	G	G	G	G	C	A	A	A	A	T	C	C	A	C	G	T	C	G	G	G	G	T	G	G	T	C	C	A	A	T	T	G	G	A	T
IRIS 313-15904	JINBUBYEO::G1	temperate japonica		GS3-Hap3	G	T	C	G	A	A	C		G	C	G	G	G	G	C	A	A	A	A	T	C	C	A	C	G	T	C	G	G	G	G	T	G	G	T	C	C	A	A	T	T	G	G	A	T
IRIS 313-8814	SHANKA::IRGC 67848-1	aro	Bhutan	GS3-Hap3	G	T	C	G	A	A	C		G	C	G		G	G	C	A	A	A	A	T	C	C	A	C	G	T	C	G	G	G	G	T	G	G	T	C	C	A	A	T	T	G	G	A	T
IRIS 313-9283	TAK SUFAID::IRGC 73127-1	aus	Pakistan	GS3-Hap3	G	T	C	G	A	A	C		G	C	G		G	G	C	A	A	A	A	T	C	C	A	C	G	T	C	G	G	G	G	T	G	G	T	C	C	A	A	T	T	G	G	A	T
IRIS 313-9610	DANGAR::IRGC 76296-1	aus	India	GS3-Hap3	G	T	C	G	A	A	C		G	C	G		G	G	C	A	A	A	A	T	C	C	A	C	G	T	C	G	G	G	G	T	G	G	T	C	C	A	A	T	T	G	G	A	T
IRIS 313-9636	PODI HEENATI::IRGC 36345-1	aus	Sri Lanka	GS3-Hap3	G	T	C	G	A	A	C		G	C	G		G	G	C	A	A	A	A	T	C	C	A	C	G	T	C	G	G	G	G	T	G	G	T	C	C	A	A	T	T	G	G	A	T
IRIS 313-10020	HODARAWALA::IRGC 67631-1	aus	Sri Lanka	GS3-Hap3	G	T	C	G	A	A	C		G	C	G		G	G	C	A	A	A	A	T	C	C	A	C	G	T	C	G	G	G	G	T	G	G	T	C	C	A	A	T	T	G	G	A	T
IRIS 313-8999	ARC 11430 B::IRGC 14567-1	tropical japonica	India	GS3-Hap3	G	T	C	G	A	A	C		G	C	G		G	G	C	A	A	A	A	T	C	C	A	C	G	T	C	G	G	G	G	T	G	G	T	C	C	A	A	T	T	G	G	A	T
IRIS 313-9083	PANKHARI 203	aro	India	GS3-Hap3	G	T	C	G	A	A	C		G	C	G		G	G	C	A	A	A	A	T	C	C	A	C	G	T	C	G	G	G	G	T	G	G	T	C	C	A	A	T	T	G	G	A	T
IRIS 313-9388	VARY MALADY MENA::IRGC 51555-1	indica	Madagascar	GS3-Hap3	G	T	C	G	A	A	C		G	C	G		G	G	C	A	A	A	A	T	C	C	A	C	G	T	C	G	G	G	G	T	G	G	T	C	C	A	A	T	T	G	G	A	T
IRIS 313-10040	MILYANG 77::IRGC 69340-1	indica	Korea, Republic of	GS3-Hap3	G	T	C	G	A	A	C		G	C	G		G	G	C	A	A	A	A	T	C	C	A	C	G	T	C	G	G	G	G	T	G	G	T	C	C	A	A	T	T	G	G	A	T
IRIS 313-9724	AI DA ZHONG::IRGC 59348-1	temperate japonica	China	GS3-Hap3	G	T	C	G	A	A	C		G	C	G		G	G	C	A	A	A	A	T	C	C	A	C	G	T	C	G	G	G	G	T	G	G	T	C	C	A	A	T	T	G	G	A	T
IRIS 313-9759	OEIRAS::IRGC 286-1	temperate japonica	Portugal	GS3-Hap3	G	T	C	G	A	A	C		G	C	G		G	G	C	A	A	A	A	T	C	C	A	C	G	T	C	G	G	G	G	T	G	G	T	C	C	A	A	T	T	G	G	A	T
IRIS 313-8288	AVO	indica admix	Madagascar	GS3-Hap3	G	T	C	G	A	A	C		G	C	G	G	G	G	C	A	A	A	A	T	C	C	A	C	G	T	C	G	G	G	G	T	G	G	T	C	C	A	A	T	T	G	G	A	T
IRIS 313-9703	CHIANAN 8::IRGC 90-1	temperate japonica	Taiwan	GS3-Hap3	G	T	C	G	A	A	C		G	C	G		G	G	C	A	A	A	A	T	C	C	A	C	G	T	C	G	G	G	G	T	G	G	T	C	C	A	A	T	T	G	G	A	T
IRIS 313-9053	ARC 12536::IRGC 41068-1	admix	India	GS3-Hap3	G	T	C	G	A	A	C		G	C	G	G	G	G	C	A	A	A	A	T	C	C	A	C	G	T	C	G	G	G	G	T	G	G	T	C	C	A	A	T	T	G	G	A	T
IRIS 313-9172	ARC 7229::IRGC 12331-1	aro	India	GS3-Hap3	G	T	C	G	A	A	C		G	C	G		G	G	C	A	A	A	A	T	C	C	A	C	G	T	C	G	G	G	G	T	G	G	T	C	C	A	A	T	T	G	G	A	T
IRIS 313-8665	M 7::IRGC 34281-1	temperate japonica	USA	GS3-Hap3	G	T	C	G	A	A	C		G	C	G	G	G	G	C	A	A	A	A	T	C	C	A	C	G	T	C	G	G	G	G	T	G	G	T	C	C	A	A	T	T	G	G	A	T
IRIS 313-8755	NORIN 6::IRGC 2633-1	temperate japonica	Japan	GS3-Hap3	G	T	C	G	A	A	C		G	C	G	G	G	G	C	A	A	A	A	T	C	C	A	C	G	T	C	G	G	G	G	T	G	G	T	C	C	A	A	T	T	G	G	A	T
IRIS 313-9410	CI 9498::IRGC 2134-1	temperate japonica	USA	GS3-Hap3	G	T	C	G	A	A	C		G	C	G	G	G	G	C	A	A	A	A	T	C	C	A	C	G	T	C	G	G	G	G	T	G	G	T	C	C	A	A	T	T	G	G	A	T
IRIS 313-9782	BENLLOK::IRGC 3404-1	temperate japonica	Peru	GS3-Hap3	G	T	C	G	A	A	C		G	C	G		G	G	C	A	A	A	A	T	C	C	A	C	G	T	C	G	G	G	G	T	G	G	T	C	C	A	A	T	T	G	G	A	T
IRIS 313-9790	JAPONES BALILLA::IRGC 5785-1	temperate japonica	Uruguay	GS3-Hap3	G	T	C	G	A	A	C		G	C	G	G	G		C	A	A	A	A	T	C	C	A	C	G	T	C	G	G	G	G	T	G	G	T	C	C	A	A	T	T	G	G	A	T
IRIS 313-9974	HEUKSANJO::IRGC 55536-1	temperate japonica	Korea, Republic of	GS3-Hap3	G	T	C	G	A	A	C		G	C	G	G	G		C	A	A	A	A	T	C	C	A	C	G	T	C	G	G	G	G	T	G	G	T	C	C	A	A	T	T	G	G	A	T
IRIS 313-10056	HOKURIKU 52::IRGC 72491-1	tropical japonica	Japan	GS3-Hap3	G	T	C	G	A	A	C		G	C	G		G	G	C	A	A	A	A	T	C	C	A	C	G	T	C	G	G	G	G	T	G	G	T	C	C	A	A	T	T	G	G	A	T
IRIS 313-10097	MAEKJO::IRGC 77666-1	temperate japonica	Korea, Republic of	GS3-Hap3	G	T	C	G	A	A	C		G	C	G		G	G	C	A	A	A	A	T	C	C	A	C	G	T	C	G	G	G	G	T	G	G	T	C	C	A	A	T	T	G	G	A	T
IRIS 313-8481	DAN YAN NUO::IRGC 4860-1	temperate japonica	China	GS3-Hap3	G	T	C	G	A	A	C		G	C	G	G	G	G	C	A	A	A	A	T	C	C	A	C	G	T	C	G	G	G	G	T	G	G	T	C	C	A	A	T	T	G	G	A	T
IRIS 313-10082	KYUUSHUU::IRGC 74558-1	tropical japonica	Japan	GS3-Hap3	G	T	C	G	A	A	C		G	C	G	G	G	G	C	A	A	A	A	T	C	C	A	C	G	T	C	G	G	G	G	T	G	G		C	C	A	A	T	T	G	G	A	T
IRIS 313-8026	GIOVANNI MARCHETTI::GERVEX 62-C1	temperate japonica		GS3-Hap3	G	T	C	G	A	A	C		G	C	G	G	G	G	C	A	A	A	A	T	C	C	A	C	G	T		G	G	G	G	T	G	G	T	C	C	A	A	T	T	G	G	A	T
IRIS 313-8113	ESCARLATE::GERVEX 887-C1	temperate japonica		GS3-Hap3	G	T	C	G	A	A	C		G	C	G	G	G	G	C	A	A	A	A	T	C	C	A	C	G	T	C	G	G	G	G	T	G	G	T	C	C	A	A	T	T	G	G	A	T
IRIS 313-8138	SALOIO::GERVEX 1259-C1	temperate japonica		GS3-Hap3	G	T	C	G	A	A	C		G	C	G	G	G	G	C	A	A	A	A	T	C	C	A	C	G	T	C	G	G	G	G	T	G	G	T	C	C	A	A	T	T	G	G	A	T
IRIS 313-8135	SAEDINENIE::GERVEX 1255-C1	temperate japonica		GS3-Hap3	G	T	C	G	A	A	C		G	C	G	G	G	G	C	A	A	A	A	T	C	C	A	C	G	T	C	G	G	G	G	T	G	G	T	C	C	A	A	T	T	G	G	A	T
IRIS 313-8204	S 102::GERVEX 1671-C1	temperate japonica		GS3-Hap3	G	T	C	G	A	A	C		G	C	G		G	G	C	A	A	A	A	T	C	C	A	C	G	T	C	G	G	G	G	T	G	G	T	C	C	A	A	T	T	G	G	A	T
IRIS 313-8048	RONCOLO::GERVEX 124-C1	japonica admix		GS3-Hap3	G	T	C	G	A	A	C		G	C	G		G	G	C	A	A	A	A	T	C	C	A	C	G	T	C	G	G	G	G	T	G	G	T	C	C	A	A	T	T	G	G	A	T
IRIS 313-8112	CHIPKA::GERVEX 837-C1	temperate japonica		GS3-Hap3	G	T	C	G	A	A	C		G	C	G		G	G	C	A	A	A	A	T	C	C	A	C	G	T	C	G	G	G	G	T	G	G	T	C	C	A	A	T	T	G	G	A	T
IRIS 313-8212	GIZA 178::GERVEX 1681-C1	indica admix		GS3-Hap3	G	T	C	G	A	A	C		G	C	G	G	G	G	C	A	A	A	A	T	C	C	A	C	G	T	C	G	G	G	G	T	G	G	T	C	C	A	A	T		G	G	A	T
IRIS 313-11456	KOLAMBA::IRGC 52456-1	aus	India	GS3-Hap3	G		C	G	A	A	C		G	C	G	G	G	G	C	A	A	A	A	T	C	C	A	C	G	T	C	G	G	G	G	T	G	G	T	C	C	A	A	T	T	G	G	A	T
IRIS 313-11473	KINTOMAN (TOD DOY)::IRGC 53146-1	tropical japonica	Philippines	GS3-Hap3	G	T	C		A	A	C		G	C	G	G	G	G	C	A	A	A	A	T	C	C	A	C	G	T	C	G	G	G	G	T	G	G	T	C	C	A	A	T	T	G	G	A	T
IRIS 313-11537	J 6 IR 438 (WC 694)::IRGC 57599-1	tropical japonica	Philippines	GS3-Hap3	G	T	C	G	A	A	C		G	C	G		G	G	C	A	A	A	A	T	C	C	A	C	G	T	C	G	G	G	G	T	G	G	T	C	C	A	A	T	T	G	G	A	T
IRIS 313-11584	YI SUI QI::IRGC 60088-1	temperate japonica	China	GS3-Hap3	G	T	C		A	A	C		G	C	G	G	G	G	C	A	A	A	A	T	C	C	A	C	G	T	C	G	G	G	G	T	G	G	T	C	C	A	A	T	T	G	G	A	T
IRIS 313-11625	CHOBO::IRGC 61930-1	aro	Nepal	GS3-Hap3	G	T	C	G	A		C		G	C	G	G	G	G	C	A	A	A	A	T	C	C	A	C	G	T	C	G	G	G	G	T	G	G	T	C	C	A	A	T	T	G	G	A	T
IRIS 313-11654	PL 3165::IRGC 62827-1	temperate japonica	China	GS3-Hap3	G	T	C	G	A	A	C		G	C	G	G	G	G	C	A	A	A	A	T	C	C	A	C	G	T	C	G	G	G	G	T	G	G	T	C	C	A	A	T	T	G	G	A	T
IRIS 313-11743	CHHOTI MASHINO::IRGC 67830-1	aro	Bhutan	GS3-Hap3	G	T	C	G	A	A	C		G	C	G	G	G	G	C	A	A	A		T	C	C	A	C	G	T	C	G	G	G	G	T	G	G	T	C	C	A	A	T	T	G	G	A	T
IRIS 313-11765	P 335::IRGC 69001-1	aro	Liberia	GS3-Hap3	G	T	C	G	A	A	C		G	C	G		G	G	C	A	A	A	A	T	C	C	A	C	G	T	C	G	G	G	G	T	G	G	T	C	C	A	A	T	T	G	G	A	T
IRIS 313-11888	KANGRI::IRGC 73104-1	aus	Pakistan	GS3-Hap3	G	T	C	G	A	A	C		G	C	G		G	G	C	A	A	A	A	T	C	C	A	C	G	T	C	G	G	G	G	T	G	G	T	C	C	A	A	T	T	G	G	A	T
IRIS 313-12217	WEONJU 8::IRGC 90845-1	temperate japonica	Korea, Republic of	GS3-Hap3	G	T	C		A	A	C		G	C	G	G	G	G	C	A	A	A	A	T	C	C	A	C	G	T	C	G	G	G	G	T	G	G	T	C	C	A	A	T	T	G	G	A	T
IRIS 313-10608	T 21::IRGC 8892-1	aus	India	GS3-Hap3	G	T	C	G	A	A	C		G	C	G	G	G	G	C	A	A	A	A	T	C	C	A	C	G	T	C	G	G	G	G	T	G	G	T	C	C	A		T	T	G	G	A	T
IRIS 313-10618	CHINES::IRGC 9316-1	temperate japonica		GS3-Hap3	G	T	C	G	A	A	C		G	C	G	G		G	C	A	A	A	A	T	C	C	A	C	G	T	C	G	G	G	G	T	G	G	T	C	C	A	A	T	T	G	G	A	T
IRIS 313-10670	ARC 10296::IRGC 12421-2	aro	India	GS3-Hap3	G	T	C	G	A	A	C		G	C	G		G	G	C	A	A	A	A	T	C	C	A	C	G	T	C	G	G	G	G	T	G	G	T	C	C	A	A	T	T	G	G	A	T
IRIS 313-10744	SIPON::IRGC 16570-1	tropical japonica	Indonesia	GS3-Hap3	G	T	C	G	A	A	C		G	C	G	G	G	G	C	A	A	A	A	T	C	C	A	C	G	T	C	G	G	G	G	T		G	T	C	C	A	A	T	T	G	G	A	T
IRIS 313-10834	IARI 11387::IRGC 19573-1	tropical japonica	India	GS3-Hap3	G	T	C	G	A	A	C		G	C	G	G	G	G	C	A	A	A	A	T	C	C	A		G	T	C	G	G	G	G	T	G	G	T	C	C	A	A	T	T	G	G	A	T
IRIS 313-10838	SSAL BYEO::IRGC 19867-2	temperate japonica	Korea, Republic of	GS3-Hap3	G	T	C	G	A	A	C		G	C	G	G	G	G	C	A	A	A	A	T	C	C	A	C	G	T	C	G	G	G	G	T	G	G	T	C	C	A	A	T	T	G	G	A	T
IRIS 313-10878	ARC 12101::IRGC 21907-1	aus	India	GS3-Hap3	G	T	C	G	A	A	C		G	C	G		G	G	C	A	A	A	A	T	C	C	A	C	G	T	C	G	G	G	G	T	G	G	T	C	C	A	A	T	T	G	G	A	T
IRIS 313-10959	SITABO TABO::IRGC 25798-1	tropical japonica	Indonesia	GS3-Hap3	G	T	C	G	A	A	C		G	C	G		G	G	C	A	A	A	A	T	C	C	A	C	G	T	C	G	G	G	G	T	G	G	T	C	C	A	A	T	T	G	G	A	T
IRIS 313-10967	IAS 22-8 PALMAR::IRGC 26058-1	temperate japonica	Brazil	GS3-Hap3	G	T	C	G	A	A	C		G	C	G	G	G	G	C	A	A	A	A	T	C	C	A	C	G	T	C	G	G	G	G	T	G	G	T	C	C	A	A	T	T	G	G	A	T
IRIS 313-11034	SANTHI 206::IRGC 28215-1	aus	Pakistan	GS3-Hap3	G	T	C	G	A	A	C		G	C	G	G	G	G	C	A	A	A	A	T	C	C	A	C	G	T	C	G	G	G	G		G	G	T	C	C	A	A	T	T	G	G	A	T
IRIS 313-11063	BORO 70-2::IRGC 29283-1	aus	Bangladesh	GS3-Hap3	G	T	C	G	A	A	C		G	C	G	G	G	G	C	A	A	A	A	T	C	C	A	C	G	T	C	G	G	G	G	T	G	G	T	C	C	A	A	T	T	G	G	A	T
IRIS 313-11070	TUPA::IRGC 29432-1	admix	Bangladesh	GS3-Hap3	G	T	C	G	A	A	C		G	C	G	G	G	G	C	A	A	A	A	T	C	C	A	C		T	C	G	G	G	G	T	G	G	T	C	C	A	A	T	T	G	G	A	T
IRIS 313-11172	RANI BHOG::IRGC 35109-1	aus	India	GS3-Hap3	G	T	C	G	A	A	C		G	C	G	G	G	G	C	A	A	A	A	T	C	C	A	C	G	T	C	G	G	G	G	T	G	G	T	C	C	A	A	T	T	G	G	A	T
IRIS 313-11201	CHING HSI 15::IRGC 36852-1	temperate japonica	China	GS3-Hap3	G	T	C	G	A	A	C		G	C	G	G	G	G	C	A	A	A	A	T	C	C	A	C	G		C	G	G	G	G	T	G	G	T	C	C	A	A	T	T	G	G	A	T
IRIS 313-11297	ARC 13460::IRGC 42732-2	admix	India	GS3-Hap3	G	T	C	G	A	A	C		G	C	G		G	G	C	A	A	A	A	T	C	C	A	C	G	T	C	G	G	G	G	T	G	G	T	C	C	A	A	T	T	G	G	A	T
IRIS 313-11311	CICIH KAPUK::IRGC 43377-1	tropical japonica	Indonesia	GS3-Hap3	G	T	C	G	A	A	C		G	C	G	G	G	G	C	A	A	A	A	T	C	C	A	C	G	T	C	G	G	G	G	T	G	G	T	C	C	A	A	T	T	G	G	A	T
IRIS 313-11397	TAMBU::IRGC 48932-1	tropical japonica	Indonesia	GS3-Hap3	G	T	C	G	A	A	C		G	C	G	G	G	G	C	A	A	A	A	T	C	C	A	C		T	C	G	G	G	G	T	G	G	T	C	C	A	A	T	T	G	G	A	T
B003	ZAOSHENGBAI	japonica admix		GS3-Hap3	G	T	C	G	A	A	C		G	C	G		G	G	C	A	A	A	A	T	C	C	A	C	G	T	C	G	G	G	G	T	G	G	T	C	C	A	A	T	T	G	G	A	T
B004	QIUGUANGTENGXI 104	temperate japonica		GS3-Hap3	G	T	C	G	A	A	C		G	C	G	G	G	G	C	A	A	A	A	T	C	C	A	C	G	T	C	G	G	G	G	T	G	G	T	C	C	A	A	T	T	G	G	A	T
B008	BAXIANG	temperate japonica		GS3-Hap3	G	T	C	G	A	A	C		G	C	G		G	G	C	A	A	A	A	T	C	C	A	C	G	T	C	G	G	G	G	T	G	G	T	C	C	A	A	T	T	G	G	A	T
B036	JIJUCAS CLARO	japonica admix		GS3-Hap3	G	T	C	G	A	A	C		G	C	G		G	G	C	A	A	A	A	T	C	C	A	C	G	T	C	G	G	G	G	T	G	G	T	C	C	A	A	T	T	G	G	A	T
B057	XIUSHUI 115	temperate japonica		GS3-Hap3	G	T	C	G	A	A	C		G	C	G		G	G	C	A	A	A	A	T	C	C	A	C	G	T	C	G	G	G	G	T	G	G	T	C	C	A	A	T	T	G	G	A	T
B070	LAOGUANGTOU 83	japonica admix		GS3-Hap3	G	T	C	G	A	A	C		G	C	G		G	G	C	A	A	A	A	T	C	C	A	C	G	T	C	G	G	G	G	T	G	G	T	C	C	A	A	T	T	G	G	A	T
B168	ZHUYUAN	temperate japonica		GS3-Hap3	G	T	C	G	A	A	C		G	C	G		G	G	C	A	A	A	A	T	C	C	A	C	G	T	C	G	G	G	G	T	G	G	T	C	C	A	A	T	T	G	G	A	T
B170	HONGSE 90	temperate japonica		GS3-Hap3	G	T	C		A	A	C		G	C	G	G	G	G	C	A	A	A	A	T	C	C	A	C	G	T	C	G	G	G	G	T	G	G	T	C	C	A	A	T	T	G	G	A	T
B196	TAIDONGLUDAO	tropical japonica		GS3-Hap3	G	T	C	G	A	A	C		G	C	G		G	G	C	A	A	A	A	T	C	C	A	C	G	T	C	G	G	G	G	T	G	G	T	C	C	A	A	T	T	G	G	A	T
B236	JINDAO 1	temperate japonica		GS3-Hap3	G	T	C	G	A	A	C		G	C	G		G	G	C	A	A	A	A	T	C	C	A	C	G	T	C	G	G	G	G	T	G	G	T	C	C	A	A	T	T	G	G	A	T
B263	WEIGUO	temperate japonica		GS3-Hap3	G	T	C	G	A	A	C		G	C	G		G	G	C	A	A	A	A	T	C	C	A	C	G	T	C	G	G	G	G	T	G	G	T	C	C	A	A	T	T	G	G	A	T
B269	YUEFU	temperate japonica		GS3-Hap3	G	T	C	G	A	A	C		G	C	G		G	G	C	A	A	A	A	T	C	C	A	C	G	T	C	G	G	G	G	T	G	G	T	C	C	A	A	T	T	G	G	A	T
CX116	WUDADAOZHONG	temperate japonica		GS3-Hap3	G	T	C	G	A	A	C		G	C	G		G	G	C	A	A	A	A	T	C	C	A	C	G	T	C	G	G	G	G	T	G	G	T	C	C	A	A	T	T	G	G	A	T
CX285	NONGLINNUO	tropical japonica		GS3-Hap3	G	T	C	G	A	A	C		G	C	G	G	G	G	C	A	A	A	A	T	C	C	A	C	G	T	C	G	G	G	G	T	G	G	T	C	C	A	A	T	T	G	G		T
CX316	MR39	admix		GS3-Hap3	G	T	C	G	A	A	C		G	C	G		G	G	C	A	A	A	A	T	C	C	A	C	G	T	C	G	G	G	G	T	G	G	T	C	C	A	A	T	T	G	G	A	T
CX380	YANDAO 9	temperate japonica		GS3-Hap3	G	T	C		A	A	C		G	C	G	G	G	G	C	A	A	A	A	T	C	C	A	C	G	T	C	G	G	G	G	T	G	G	T	C	C	A	A	T	T	G	G	A	T
CX391	YJ30	temperate japonica		GS3-Hap3	G	T	C	G	A	A	C		G	C	G		G	G	C	A	A	A	A	T	C	C	A	C	G	T	C	G	G	G	G	T	G	G	T	C	C	A	A	T	T	G	G	A	T
CX396	GUANDONG 194 (SOFT RICE)	temperate japonica		GS3-Hap3	G	T	C	G	A	A	C		G	C	G		G	G	C	A	A	A	A	T	C	C	A	C	G	T	C	G	G	G	G	T	G	G	T	C	C	A	A	T	T	G	G	A	T
CX56	YUNGUANG 8	temperate japonica		GS3-Hap3	G	T	C	G	A	A	C		G	C	G		G	G	C	A	A	A	A	T	C	C	A	C	G	T	C	G	G	G	G	T	G	G	T	C	C	A	A	T	T	G	G	A	T
CX58	GIZA159	temperate japonica		GS3-Hap3	G	T	C	G	A	A	C		G	C	G		G	G	C	A	A	A	A	T	C	C	A	C	G	T	C	G	G	G	G	T	G	G	T	C	C	A	A	T	T	G	G	A	T
IRIS 313-11981	TAICHUNG 188::IRGC 78209-1	temperate japonica	Taiwan	GS3-Hap3	G	T	C	G	A	A			G	C	G	G	G	G	C	A	A	A	A	T	C	C	A	C	G	T	C	G	G	G	G	T	G	G	T	C	C	A	A	T	T	G	G	A	T
IRIS 313-10926	RAM SALEE KATAKA::IRGC 24014-1	aro	Nepal	GS3-Hap3	G	T	C	G	A	A			G	C	G	G	G	G	C	A	A	A	A	T	C	C	A	C	G	T	C	G	G	G	G	T	G	G	T	C	C	A	A	T	T	G	G	A	T
IRIS 313-12074	KYAIN WAR ME DONE::IRGC 82819-1	aro	Myanmar	GS3-Hap3	G	T	C	G	A	A	C		G		G	G	G	G	C	A	A	A	A	T	C	C	A	C	G	T	C	G	G	G	G	T	G	G	T	C	C	A	A	T	T	G	G	A	T
IRIS 313-8390	SUFAID 246::IRGC 28303-1	aus	Pakistan	GS3-Hap3	G	T	C	G	A	A	C		G	C	G		G	G	C	A	A	A	A	T	C	C	A	C	G	T	C	G	G	G	G	T	G	G	T	C	C	A	A	T	T	G	G	A	T
IRIS 313-8890	WIR 1072::IRGC 57496-1	temperate japonica	Belgium	GS3-Hap3	G	T	C	G	A	A	C		G	C	G		G	G	C	A	A	A	A	T	C	C	A	C	G	T	C	G	G	G	G	T	G		T	C	C	A	A	T	T	G	G	A	T
IRIS 313-9140	81 A 32::IRGC 60162-1	temperate japonica	China	GS3-Hap3	G	T	C	G	A	A	C		G	C	G		G	G	C	A	A	A	A	T	C	C	A	C	G	T	C	G	G	G	G	T	G	G	T	C	C	A	A		T	G	G	A	T
IRIS 313-8256	GERDEH	japonica admix	Iran	GS3-Hap3	G	T	C	G	A	A	C		G	C	G		G	G	C	A	A	A	A	T	C	C	A	C	G	T	C	G	G	G	G	T	G	G	T	C	C	A		T	T	G	G	A	T
IRIS 313-9740	ROJOFOTSY::IRGC 69402-1	indica	Madagascar	GS3-Hap3	G		C	G	A	A	C		G	C	G	G	G	G	C	A	A	A	A	T	C	C	A	C	G	T	C	G	G	G	G	T	G	G	T	C	C	A	A	T	T	G	G	A	T
IRIS 313-10094	GAWICHAL::IRGC 77653-1	tropical japonica	Korea, Republic of	GS3-Hap3	G	T	C	G	A	A	C		G	C	G	G	G	G	C	A	A	A	A	T	C	C	A	C	G	T	C		G	G	G	T	G	G	T	C	C	A	A	T	T	G	G	A	T
IRIS 313-11578	LUAN DAO::IRGC 59762-1	temperate japonica	China	GS3-Hap3	G	T	C	G	A	A	C		G	C	G	G	G	G	C	A	A	A	A	T	C	C	A	C	G	T			G	G	G	T	G	G	T	C	C	A	A	T	T	G	G	A	T
IRIS 313-11620	UPRH 197::IRGC 61641-1	aus	India	GS3-Hap3	G		C	G	A	A	C		G	C	G	G	G	G	C	A	A	A	A	T	C	C	A	C	G	T	C	G	G	G	G	T	G	G	T	C	C	A	A	T	T	G	G	A	T
IRIS 313-11706	KHAO' NOK 4::IRGC 65932-1	indica	Thailand	GS3-Hap3	G	T	C	G	A	A	C		G	C	G		G		C	A	A	A	A	T	C	C	A	C	G	T	C	G	G	G	G	T	G	G	T	C	C	A	A	T	T	G	G	A	T
IRIS 313-11829	MUNJI::IRGC 70928-1	temperate japonica	Pakistan	GS3-Hap3	G	T	C	G	A	A	C			C	G	G	G	G	C	A	A	A	A	T	C	C	A	C	G	T	C	G	G	G	G	T	G	G	T	C	C	A	A	T	T		G	A	T
IRIS 313-11875	CHUBU 17::IRGC 72505-1	temperate japonica	Japan	GS3-Hap3	G	T	C	G	A	A	C		G	C	G		G	G	C	A	A	A	A	T	C	C	A	C	G	T	C	G	G	G	G	T	G	G	T	C	C	A	A	T	T	G	G	A	T
IRIS 313-10536	GAMTI 1-34::IRGC 6479-2	indica	Tanzania	GS3-Hap3	G	T	C	G	A	A	C		G	C	G	G	G	G	C	A	A	A	A	T	C	C	A	C	G	T	C	G	G	G	G	T	G	G	T	C	C	A	A	T	T	G	G	A	T
IRIS 313-10837	BACK KYUNG ZO::IRGC 19698-2	temperate japonica	Korea, Republic of	GS3-Hap3	G	T	C		A	A	C		G	C	G	G	G	G	C	A	A	A	A	T	C	C	A	C	G		C	G	G	G	G	T	G	G	T	C	C	A	A	T	T	G	G	A	T
IRIS 313-11029	MUSHKAN 340 A::IRGC 28073-1	aus	Pakistan	GS3-Hap3	G	T	C	G	A	A	C		G	C	G		G	G	C	A	A	A	A	T	C	C	A	C	G	T	C	G	G	G	G	T	G	G	T	C	C	A	A	T	T	G	G	A	T
IRIS 313-11065	BORO 394::IRGC 29297-2	aus	Bangladesh	GS3-Hap3	G	T	C	G	A	A	C		G	C	G		G	G	C	A	A	A	A	T	C	C	A	C	G	T	C	G	G	G	G	T	G	G	T	C	C	A	A	T	T	G	G	A	T
IRIS 313-11069	TUPA 15-3::IRGC 29416-2	aro	Bangladesh	GS3-Hap3	G	T	C	G	A	A	C		G	C	G		G	G	C	A	A	A	A	T	C	C	A	C	G	T	C	G	G	G	G	T	G	G	T	C	C	A	A	T	T	G	G	A	T
IRIS 313-11293	ARC 10975::IRGC 42611-2	aro	India	GS3-Hap3	G	T	C	G	A	A	C		G	C	G	G			C	A	A	A	A	T	C	C	A	C	G	T	C	G	G	G	G	T	G	G	T	C	C	A	A	T	T	G	G	A	T
B109	LENGSHUIGU 2	japonica admix		GS3-Hap3	G	T	C	G	A	A	C		G	C	G	G	G	G	C	A		A	A	T	C	C	A	C	G	T	C	G	G	G	G	T	G	G	T	C	C	A	A	T	T	G	G	A	T
B122	LIAOGENG 287	temperate japonica		GS3-Hap3	G	T	C	G	A	A	C		G	C	G	G	G		C	A	A	A	A	T	C	C	A	C	G	T	C	G	G	G	G	T	G	G	T	C	C	A	A	T	T	G	G	A	T
B235	ZHONGHUA 8	temperate japonica		GS3-Hap3	G	T	C	G	A	A	C		G	C	G		G	G	C	A	A		A	T	C	C	A	C	G	T	C	G	G	G	G	T	G	G	T	C	C	A	A	T	T	G	G	A	T
CX132	AP423	tropical japonica		GS3-Hap3	G	T	C	G	A	A	C		G	C	G		G	G	C	A	A	A	A	T	C	C	A	C	G	T	C	G	G	G	G	T	G	G	T	C	C	A	A	T	T	G	G	A	T
CX211	M3122	temperate japonica		GS3-Hap3	G	T	C	G	A	A	C		G	C	G		G	G	C	A	A	A	A	T	C	C	A	C	G	T	C	G	G	G	G	T	G	G	T	C	C	A	A	T	T	G	G	A	T
CX534	TONGNIAN 1	temperate japonica		GS3-Hap3	G	T	C	G	A	A	C		G	C	G		G	G	C	A	A	A	A	T	C	C	A	C	G	T	C	G	G	G	G	T	G	G	T	C	C	A	A	T	T	G	G	A	T
CX74	JP-5	temperate japonica		GS3-Hap3	G	T	C		A	A	C		G	C	G		G	G	C	A	A	A	A	T	C	C	A	C	G	T	C	G	G	G	G	T	G	G	T	C	C	A	A	T	T	G	G	A	T
IRIS 313-8655	TAK::IRGC 73124-1	aus	Pakistan	GS3-Hap3	G	T	C	G	A	A	C		G	C	G		G	G	C	A	A	A	A	T	C	C	A	C	G	T	C	G	G	G	G	T	G	G	T	C	C	A	A	T	T	G	G	A	T
IRIS 313-11384	CHIEM TONG NHAT 1::IRGC 47496-1	indica admix	Viet Nam	GS3-Hap3	G	T	C	G	A	A	C		G	C	G				C	A	A	A	A	T	C	C	A	C	G	T	C	G	G	G	G	T	G	G	T	C	C	A	A	T	T	G	G	A	T
IRIS 313-9629	JC 157	aro	India	GS3-Hap3	G	T	C	G	A	A	C		G	C	G				C	A	A	A	A	T	C	C	A	C	G	T	C	G	G	G	G	T	G	G	T	C	C	A	A	T	T	G	G	A	T
IRIS 313-8399	68-2::IRGC 14546-1	temperate japonica	France	GS3-Hap3	G	T	C	G	A	A	C		G	C	G		G	G			A	A	A	T	C	C	A	C	G	T	C	G	G	G	G	T	G	G	T	C	C	A	A	T	T	G	G	A	T
IRIS 313-9346	SHINCHIKU IKU 103::IRGC 10430-1	temperate japonica	Taiwan	GS3-Hap3	G	T	C	G	A	A	C		G	C	G		G	G	C	A	A	A	A	T	C	C	A	C	G	T	C	G	G	G	G	T	G	G	T	C	C	A	A	T	T	G	G	A	T
IRIS 313-9081	TAKAO MOCHI::IRGC 2564-1	temperate japonica	Japan	GS3-Hap3	G	T	C	G	A	A	C		G	C	G	G	G	G	C	A	A	A	A	T	C	C	A	C	G	T	C	G	G	G	G	T	G	G	T	C	C	A	A	T	T	G	G	A	T
IRIS 313-9557	MULLIKURUVA::IRGC 77529-1	indica	India	GS3-Hap3	G	T	C	G	A	A	C		G	C	G				C	A	A	A	A	T	C	C	A	C	G	T	C	G	G	G	G	T	G	G	T	C	C	A	A	T	T	G	G	A	T
IRIS 313-9429	RTS 16::IRGC 8235-1	indica admix	Viet Nam	GS3-Hap3	G	T	C	G	A	A	C		G	C	G				C	A	A	A	A	T	C	C	A	C	G	T	C	G	G	G	G	T	G	G	T	C	C	A	A	T	T	G	G	A	T
IRIS 313-8444	M 203::IRGC 76309-1	temperate japonica	USA	GS3-Hap3	G	T	C	G	A	A	C		G	C	G	G			C	A	A	A	A	T	C	C	A	C	G	T	C	G	G	G	G	T	G	G	T	C	C	A	A	T		G	G	A	T
IRIS 313-8387	FU LI HONG::IRGC 70250-1	temperate japonica	China	GS3-Hap3	G	T	C	G	A	A	C		G	C	G		G	G			A	A	A	T	C	C	A	C	G	T	C	G	G	G	G	T	G	G	T	C	C	A	A	T	T	G	G	A	T
IRIS 313-8031	RUBINO::GERVEX 80-C1	japonica admix		GS3-Hap3	G	T	C	G	A	A	C		G	C	G	G			C	A	A	A	A	T	C	C	A	C	G	T	C	G	G	G	G	T	G	G	T	C	C	A	A	T	T	G	G	A	T
IRIS 313-11478	LOCAL::IRGC 53300-1	indica	India	GS3-Hap3	G	T	C	G	A	A	C		G	C	G	G	G	G	C	A	A	A	A	T	C	C	A	C	G	T	C	G	G	G	G	T		G	T	C	C	A	A	T	T	G	G	A	T
IRIS 313-11564	HALIDA::IRGC 59005-1	aro	Nepal	GS3-Hap3	G	T	C	G	A	A	C		G	C	G		G	G	C	A	A	A	A	T	C	C	A	C	G	T	C	G	G	G	G	T	G	G	T	C	C	A	A	T	T	G	G	A	T
IRIS 313-11574	HEI TOU HONG::IRGC 59595-1	temperate japonica	China	GS3-Hap3	G	T	C	G	A	A	C		G			G	G	G	C	A	A	A	A	T	C	C	A	C	G	T	C	G	G	G	G	T	G	G	T	C	C	A	A	T	T	G	G	A	T
IRIS 313-11632	SETO JHINUWA::IRGC 62043-1	aro	Nepal	GS3-Hap3	G	T	C	G	A	A	C		G	C	G				C	A	A	A	A	T	C	C	A	C	G	T	C	G	G	G	G	T	G	G	T	C	C	A	A	T	T	G	G	A	T
IRIS 313-11648	NCS 830::IRGC 62518-1	indica	India	GS3-Hap3	G	T	C	G	A	A	C		G	C	G				C	A	A	A	A	T	C	C	A	C	G	T	C	G	G	G	G	T	G	G	T	C	C	A	A	T	T	G	G	A	T
IRIS 313-11821	19::IRGC 70786-1	indica	India	GS3-Hap3	G	T	C	G	A	A	C		G	C	G				C	A	A	A	A	T	C	C	A	C	G	T	C	G	G	G	G	T	G	G	T	C	C	A	A	T	T	G	G	A	T
IRIS 313-11826	HIRA NAKHI::IRGC 70840-1	aro	India	GS3-Hap3	G	T	C	G	A	A	C		G	C	G				C	A	A	A	A	T	C	C	A	C	G	T	C	G	G	G	G	T	G	G	T	C	C	A	A	T	T	G	G	A	T
IRIS 313-12094	KASHA::IRGC 83865-1	aro	Bangladesh	GS3-Hap3	G	T	C	G	A	A	C		G	C	G				C	A	A	A	A	T	C	C	A	C	G	T	C	G	G	G	G	T	G	G	T	C	C	A	A	T	T	G	G	A	T
IRIS 313-10543	DODGUI::IRGC 6666-1	aus	India	GS3-Hap3	G	T	C		A	A	C		G	C	G	G	G	G	C	A	A	A	A	T	C	C	A	C	G		C	G	G	G	G	T	G	G	T	C	C	A	A	T	T		G	A	T
IRIS 313-10802	PEUTEUJ::IRGC 18484-1	tropical japonica	Indonesia	GS3-Hap3	G	T	C	G	A	A	C		G	C	G	G	G	G	C	A	A	A	A	T	C	C				T	C	G	G	G	G	T	G	G	T	C	C	A	A	T	T	G	G	A	T
IRIS 313-10868	ARC 11571::IRGC 21487-2	aro	India	GS3-Hap3	G	T	C	G	A	A	C		G	C	G				C	A	A	A	A	T	C	C	A	C	G	T	C	G	G	G	G	T	G	G	T	C	C	A	A	T	T	G	G	A	T
IRIS 313-11020	BAMLA SUFFAID 320::IRGC 27776-1	aus	Pakistan	GS3-Hap3	G	T	C	G	A	A	C		G	C	G	G	G	G	C	A	A	A	A	T	C	C	A	C	G	T	C	G	G	G	G	T	G	G	T	C	C	A	A	T	T	G			T
IRIS 313-11028	MOTIA::IRGC 28036-1	aus	Pakistan	GS3-Hap3	G	T	C	G	A	A	C		G	C	G	G	G	G	C	A	A	A	A	T	C	C	A	C	G	T	C	G	G	G	G	T	G	G	T	C	C	A	A	T	T	G	G	A	T
IRIS 313-11062	BEGUNBICHI 33::IRGC 29260-1	aro	Bangladesh	GS3-Hap3	G	T	C	G	A	A	C		G	C	G				C	A	A	A	A	T	C	C	A	C	G	T	C	G	G	G	G	T	G	G	T	C	C	A	A	T	T	G	G	A	T
IRIS 313-11068	PANKAIT 31::IRGC 29377-1	aro	Bangladesh	GS3-Hap3	G	T	C	G	A	A	C		G	C	G		G	G	C	A	A	A	A	T	C	C	A	C	G	T	C	G	G	G	G	T	G	G	T	C	C	A	A	T	T	G	G	A	T
IRIS 313-11218	BADSHABHOG 4-60::IRGC 37793-2	aro	Bangladesh	GS3-Hap3	G	T	C	G	A	A	C		G	C	G				C	A	A	A	A	T	C	C	A	C	G	T	C	G	G	G	G	T	G	G	T	C	C	A	A	T	T	G	G	A	T
IRIS 313-11350	BAJAL::IRGC 45024-2	aro	India	GS3-Hap3	G	T	C	G	A	A	C		G	C	G				C	A	A	A	A	T	C	C	A	C	G	T	C	G	G	G	G	T	G	G	T	C	C	A	A	T	T	G	G	A	T
IRIS 313-11356	CR 44-1::IRGC 45397-1	aro	India	GS3-Hap3	G	T	C	G	A	A	C		G				G	G	C	A	A	A	A	T	C	C	A	C	G	T	C	G	G	G	G	T	G	G	T	C	C	A	A	T	T	G	G	A	T
IRIS 313-11421	TULASIBAS::IRGC 50192-2	indica	India	GS3-Hap3	G	T	C	G	A	A	C		G	C	G				C	A	A	A	A	T	C	C	A	C	G	T	C	G	G	G	G	T	G	G	T	C	C	A	A	T	T	G	G	A	T
B017	AERJITUO	temperate japonica		GS3-Hap3	G	T	C	G	A	A	C		G	C	G		G	G	C	A	A	A	A	T	C	C	A	C	G	T	C	G	G	G	G	T	G	G	T	C	C	A	A	T	T	G	G	A	T
B117	LIXINGENG	temperate japonica		GS3-Hap3	G	T	C	G	A	A	C		G	C	G		G	G			A	A	A	T	C	C	A	C	G	T	C	G	G	G	G	T	G	G	T	C	C	A	A	T	T	G	G	A	T
CX143	KHASAR	aro		GS3-Hap3	G	T	C	G	A	A	C		G	C	G				C	A	A	A	A	T	C	C	A	C	G	T	C	G	G	G	G	T	G	G	T	C	C	A	A	T	T	G	G	A	T
CX59	MILAGROSA, ZAWA BANDAY	aro		GS3-Hap3	G	T	C	G	A	A	C		G	C	G				C	A	A	A	A	T	C	C	A	C	G	T	C	G	G	G	G	T	G	G	T	C	C	A	A	T	T	G	G	A	T
IRIS 313-9039	MUTTU SAMBA::IRGC 36333-1	indica	Sri Lanka	GS3-Hap3	G	T	C	G	A	A	C		G	C	G				C	A	A	A	A	T	C	C	A	C	G	T	C	G	G	G	G	T	G	G	T	C	C	A	A	T	T	G	G	A	T
IRIS 313-8614	RAJHUSAI (ACR 12)::IRGC 53630-1	indica	India	GS3-Hap3	G	T	C	G	A	A	C		G	C	G				C	A	A	A	A	T	C	C	A	C	G	T	C	G	G	G	G	T	G	G		C	C	A	A	T	T	G	G	A	T
IRIS 313-10822	UNGGAS::IRGC 19176-2	indica	Indonesia	GS3-Hap3	G	T	C	G	A	A	C		G	C	G				C	A	A	A	A	T	C	C	A	C	G	T	C	G	G	G	G	T	G	G	T	C	C	A	A	T	T		G	A	T
IRIS 313-10946	MANGGE::IRGC 25019-1	tropical japonica	Indonesia	GS3-Hap3	G	T	C	G	A	A	C		G	C	G	G	G	G	C	A	A	A	A	T	C	C	A	C	G	T	C	G	G	G	G	T	G	G	T	C	C	A	A	T	T	G	G	A	T
IRIS 313-11243	RATNAGIRI 45-2::IRGC 39709-1	admix	India	GS3-Hap3	G	T	C	G	A	A	C		G	C	G		G	G	C	A	A	A	A	T	C	C	A	C	G	T	C	G	G	G	G	T	G	G	T	C	C	A	A	T	T	G	G	A	T
IRIS 313-11362	KEYA NUNIA::IRGC 46117-2	aro	India	GS3-Hap3	G	T	C	G	A	A	C		G	C	G				C	A	A	A	A	T	C	C	A	C	G	T	C	G	G	G	G	T	G	G	T	C	C	A	A	T	T	G	G	A	T
B069	DANDONGLUDAO	japonica admix		GS3-Hap3	G	T	C	G	A	A	C		G	C	G		G	G	C	A	A	A	A	T	C	C	A	C	G	T	C	G	G	G	G	T	G	G	T	C	C	A	A	T	T	G	G	A	T
B166	JIANGHUADAO	temperate japonica		GS3-Hap3	G	T	C	G	A	A	C		G	C	G		G	G	C	A	A	A	A	T	C	C	A	C	G	T	C	G	G	G	G	T	G	G	T	C	C	A	A	T	T	G	G	A	T
CX354	CAU2	japonica admix		GS3-Hap3	G	T	C		A	A	C		G	C	G		G	G	C	A	A	A	A	T	C			C	G	T	C	G	G	G	G	T	G	G	T	C	C	A	A	T	T	G	G	A	T
B047	ZHENFU 8	temperate japonica		GS3-Hap3	G	T	C	G	A				G	C	G	G	G	G			A	A	A	T	C	C	A	C	G	T	C	G	G	G	G	T	G	G	T	C	C	A	A	T	T	G	G	A	T
IRIS 313-9996	SUWEON 295::IRGC 58368-1	temperate japonica	Korea, Republic of	GS3-Hap3	G	T	C	G	A	A	C		G	C	G	G	G	G	C	A	A	A	A	T	C	C	A	C	G	T	C	G	G	G	G	T	G	G	T	C	C	A	A	T	T	G	G	A	T
IRIS 313-10074	RIKU AIKOKU::IRGC 74514-1	tropical japonica	Japan	GS3-Hap3	G	T	C	G	A	A	C		G	C	G	G	G	G	C	A	A	A	A	T	C	C	A	C	G	T	C	G	G	G	G	T	G	G	T	C	C	A	A	T	T	G	G	A	T
IRIS 313-10076	SHINA MOCHI::IRGC 74523-1	tropical japonica	Japan	GS3-Hap3	G	T	C	G	A	A	C		G	C	G	G	G	G	C	A	A	A	A	T	C	C	A	C	G	T	C	G	G	G	G	T	G	G	T	C	C	A	A	T	T	G	G	A	T
IRIS 313-11630	POHHERLIMASION::IRGC 62025-1	aro	Nepal	GS3-Hap3	G	T	C	G	A	A	C		G	C	G	G	G	G	C	A	A	A	A	T	C	C	A	C	G	T	C	G	G	G	G	T	G	G	T	C	C	A	A	T	T	G	G	A	T
IRIS 313-11268	ARC 14398::IRGC 41544-2	aro	India	GS3-Hap3	G	T	C	G	A	A	C		G	C	G		G	G	C	A	A	A	A	T	C	C	A	C	G	T	C	G	G	G	G	T	G	G	T	C	C	A	A	T	T	G	G	A	T
IRIS 313-11232	R 146::IRGC 38606-1	aus	India	GS3-Hap3	G	T	C	G	A	A	C		G	C	G		G	G	C	A	A	A	A	T	C	C	A	C	G	T	C	G	G	G	G	T	G	G	T	C	C	A	A	T	T	G	G		T
IRIS 313-9723	AI ZI HUNG::IRGC 51255-1	indica	China	GS3-Hap4	G	C	C	G	A	G	C		G	C	G	G	G	G	G	G	A	G	A	T	T	A	G	A	G	C	T	C	A	G	G	T	A	G	C	C	C	A	A	T	T	G	A	G	C
IRIS 313-8068	ORIONE::GERVEX 333-C1	indica admix		GS3-Hap4	G	C	C	G	A	G	C		G	C	G	G	G	G	G	G	A	G	A	T	T	A	G	A	G	C	T	C	A	G	G	T	A	G	C	C	C	A	A	T	T	G	A	G	C
IRIS 313-11596	BHAINSA MUNDARIYA::IRGC 60893-1	indica admix	India	GS3-Hap4	G	C	C	G	A	G	C		G	C	G	G	G	G	G	G	A	G	A	T	T	A	G	A	G	C	T	C	A	G	G	T	A	G	C	C	C	A	A	T	T	G	A	G	C
IRIS 313-11664	CUN GU NUO::IRGC 63576-1	indica admix	China	GS3-Hap4	G	C	C	G	A	G	C		G	C	G	G	G	G	G	G	A	G	A	T	T	A	G	A	G	C	T	C	A	G	G	T	A	G	C	C	C	A	A	T	T	G	A	G	C
IRIS 313-11732	QING ZAO 3::IRGC 67281-1	indica	China	GS3-Hap4	G	C	C	G	A	G	C		G	C	G	G	G	G	G	G	A	G	A	T	T	A	G	A	G	C	T	C	A	G	G	T	A	G	C	C	C	A	A	T	T	G	A	G	C
IRIS 313-11746	E 2070::IRGC 67981-1	indica	China	GS3-Hap4	G	C	C	G	A	G	C		G	C	G	G	G	G	G	G	A	G	A	T	T	A	G	A	G	C	T	C	A	G	G	T	A	G	C	C	C	A	A	T	T	G	A	G	C
IRIS 313-12033	GAO JIAO HONG::IRGC 80920-1	indica	China	GS3-Hap4	G	C	C	G	A	G	C		G	C	G	G	G	G	G	G	A	G	A	T	T	A	G	A	G	C	T	C	A	G	G	T	A	G	C	C	C	A	A	T	T	G	A	G	C
IRIS 313-11752	M 6034-1::IRGC 68193-1	indica	China	GS3-Hap4	G	C	C	G	A	G	C		G	C	G	G	G	G	G	G	A	G	A	T	T	A	G	A	G	C	T	C	A	G	G	T	A	G	C	C	C	A	A	T	T	G	A	G	C
IRIS 313-11869	MA WEI ZHAN::IRGC 72220-1	indica	China	GS3-Hap4	G	C	C	G	A	G	C		G	C	G	G	G	G	G	G	A	G	A	T	T	A	G	A	G	C	T	C	A	G	G	T	A	G	C	C	C	A	A	T	T	G	A	G	C
IRIS 313-11806	78 XUAN WU::IRGC 70475-1	indica	China	GS3-Hap4	G	C	C	G	A	G	C		G	C	G	G	G	G	G	G	A	G	A	T	T	A	G	A	G	C	T	C	A	G	G	T	A	G	C	C	C	A	A	T	T	G	A	G	C
IRIS 313-11868	LIU LI YOU::IRGC 72198-1	indica	China	GS3-Hap4	G	C	C	G	A	G	C		G	C	G	G	G	G	G	G	A	G	A	T	T	A	G	A	G	C	T	C	A	G	G	T	A	G	C	C	C	A	A	T	T	G	A	G	C
IRIS 313-11799	E ZI 110::IRGC 70201-1	indica	China	GS3-Hap4	G	C	C	G	A	G	C		G	C	G	G	G	G	G	G	A	G	A	T	T	A	G	A	G	C	T	C	A	G	G	T	A	G	C	C	C	A	A	T	T	G	A	G	C
IRIS 313-11882	MAN TIAN QING::IRGC 72776-1	indica	China	GS3-Hap4	G	C	C	G	A	G	C		G	C	G	G	G	G	G	G	A	G	A	T	T	A	G	A	G	C	T	C	A	G	G	T	A	G	C	C	C	A	A	T	T	G	A	G	C
IRIS 313-12301	LG 10178::IRGC 98526-1	indica admix	Lao People's Democratic Republic	GS3-Hap4	G	C	C	G	A	G	C		G	C	G	G	G	G	G	G	A	G	A	T	T	A	G	A	G	C	T	C	A	G	G	T	A	G	C	C	C	A	A	T	T	G	A	G	C
IRIS 313-11038	AI NAN TSAO 39::IRGC 28461-2	indica	China	GS3-Hap4	G	C	C	G	A	G	C		G	C	G	G	G	G	G	G	A	G	A	T	T	A	G	A	G	C	T	C	A	G	G	T	A	G	C	C	C	A	A	T	T	G	A	G	C
IRIS 313-11039	KWANG LU AI 4::IRGC 28480-2	indica	China	GS3-Hap4	G	C	C	G	A	G	C		G	C	G	G	G	G	G	G	A	G	A	T	T	A	G	A	G	C	T	C	A	G	G	T	A	G	C	C	C	A	A	T	T	G	A	G	C
B079	ESINIU	indica		GS3-Hap4	G	C	C	G	A	G	C		G	C	G	G	G	G	G	G	A	G	A	T	T	A	G	A	G	C	T	C	A	G	G	T	A	G	C	C	C	A	A	T	T	G	A	G	C
CX133	ZHENGSHAN97	indica		GS3-Hap4	G	C	C	G	A	G	C		G	C	G	G	G	G	G	G	A	G	A	T	T	A	G	A	G	C	T	C	A	G	G	T	A	G	C	C	C	A	A	T	T	G	A	G	C
IRIS 313-7797	UPL RI 7::IRTP 9897-C1	indica admix		GS3-Hap4	G	C	C	G	A	G	C			C	G	G	G	G	G	G	A	G	A	T	T	A	G	A	G	C	T	C	A	G	G	T	A	G	C	C	C	A	A	T	T	G	A	G	C
IRIS 313-11744	AI JIAO AO FAN ZI::IRGC 67871-1	indica admix	China	GS3-Hap4	G	C	C	G	A	G	C		G	C	G	G	G	G	G	G	A	G	A	T	T	A	G	A	G	C	T	C	A	G	G	T	A	G	C	C	C	A	A	T	T	G	A	G	C
B264	SANBAILI	indica		GS3-Hap4	G	C	C	G	A	G	C		G	C	G		G	G	G	G	A	G	A	T	T	A	G	A	G	C	T	C	A	G	G	T	A	G	C	C	C	A	A	T	T	G	A	G	C
IRIS 313-9758	I KUNG PAO::IRGC 114-1	indica	Taiwan	GS3-Hap4	G	C	C	G	A	G	C		G	C	G	G	G	G	G	G	A	G	A	T	T	A	G	A	G	C	T	C	A	G	G	T	A	G	C	C	C	A	A	T	T	G	A	G	C
IRIS 313-11617	UPRH 33::IRGC 61505-1	aus	India	GS3-Hap4	G	C	C	G	A	G	C		G	C	G	G	G	G	G	G	A	G	A	T		A	G	A	G	C	T	C	A	G	G	T	A	G	C	C	C	A	A	T	T	G	A	G	C
IRIS 313-11624	ANADI WHITE::IRGC 61897-1	indica	Nepal	GS3-Hap4	G	C	C	G	A	G	C		G	C	G	G	G	G	G	G	A	G	A	T	T	A	G	A	G	C	T	C	A	G	G	T	A	G	C	C	C	A	A	T	T	G	A	G	C
IRIS 313-11668	RONG DAO 4::IRGC 63820-1	indica	China	GS3-Hap4	G	C	C	G	A	G	C		G	C	G	G	G	G	G	G	A	G	A	T	T	A	G	A	G	C	T	C	A	G	G	T	A	G	C	C	C	A	A	T	T	G	A	G	C
IRIS 313-11692	CHIAYI WU-K'O::IRGC 64974-1	indica	Taiwan	GS3-Hap4	G	C	C	G	A	G	C		G	C	G	G	G	G	G	G	A	G	A	T	T	A	G	A	G	C	T	C	A	G	G	T	A	G	C	C	C	A	A	T	T	G	A	G	C
IRIS 313-11727	HONG YANG ZAO 3::IRGC 67177-1	indica	China	GS3-Hap4	G	C	C	G	A	G	C		G	C	G	G	G	G	G	G	A	G	A	T	T	A	G	A	G	C	T	C	A	G	G	T	A	G	C	C	C	A	A	T	T	G	A	G	C
IRIS 313-11753	XIANG CHANG ZAO::IRGC 68268-1	indica	China	GS3-Hap4	G	C	C	G	A	G	C		G	C	G	G	G	G	G	G	A	G	A	T	T	A	G	A	G	C	T	C	A	G	G	T	A	G	C	C	C	A	A	T	T	G	A	G	C
IRIS 313-11805	XI HONG GU::IRGC 70416-1	indica	China	GS3-Hap4	G	C	C	G	A	G	C		G	C	G	G	G	G	G	G	A	G	A	T	T	A	G	A	G	C	T	C	A	G	G	T	A	G	C	C	C	A	A	T	T	G	A	G	C
IRIS 313-11852	BAI MI ZAI 7::IRGC 71940-1	indica	China	GS3-Hap4	G	C	C	G	A	G	C		G	C	G	G	G	G	G	G	A	G	A	T	T	A	G	A	G	C	T	C	A	G	G	T	A	G	C	C	C	A	A	T	T	G	A	G	C
IRIS 313-11867	KE SHU BAI::IRGC 72183-1	indica	China	GS3-Hap4	G	C	C	G	A	G	C		G	C	G	G	G	G	G	G	A	G	A	T	T	A	G	A	G	C	T	C	A	G	G	T	A	G	C	C	C	A	A	T	T	G	A	G	C
IRIS 313-11950	MI GU::IRGC 76687-1	indica	China	GS3-Hap4	G	C	C	G	A	G	C		G	C	G	G	G	G	G	G	A	G	A	T	T	A	G	A	G	C	T	C	A	G	G	T	A	G	C	C	C	A	A	T	T	G	A	G	C
B208	LUCAIHAO	indica		GS3-Hap4	G	C	C	G	A	G	C		G	C	G	G	G	G	G	G	A	G	A	T	T	A	G	A	G	C	T	C	A	G	G	T	A	G	C	C	C	A	A	T	T	G	A	G	C
CX10	GANG 46B	indica		GS3-Hap4	G	C	C	G	A	G	C		G	C	G	G	G	G	G	G	A	G	A	T	T	A	G	A	G	C	T	C	A	G	G	T	A	G	C	C	C	A	A	T	T	G	A	G	C
CX162	TN1	indica		GS3-Hap4	G	C	C	G	A	G	C		G	C	G	G	G	G	G	G	A	G	A	T	T	A	G	A	G	C	T	C	A	G	G	T	A	G	C	C	C	A	A	T	T	G	A	G	C
CX286	C349	admix		GS3-Hap4	G	C	C	G	A	G	C		G	C	G	G	G	G	G	G	A	G	A	T	T	A	G	A	G	C	T	C	A	G	G	T	A	G	C	C	C	A	A	T	T	G	A	G	C
IRIS 313-9727	NAN TE HAO::IRGC 59797-1	indica	China	GS3-Hap4	G	C	C	G	A	G	C		G	C	G	G	G	G	G	G	A	G	A	T	T	A	G	A	G	C	T	C	A	G	G	T	A	G	C	C	C	A	A	T	T	G	A	G	C
IRIS 313-11855	DA GUAN YIN ZHAN::IRGC 72006-1	indica	China	GS3-Hap4	G	C	C	G	A	G	C		G	C	G	G	G	G	G	G	A	G	A	T	T	A	G	A	G	C	T	C	A	G	G	T	A	G	C	C	C	A	A	T	T	G	A	G	C
IRIS 313-11876	AI DA::IRGC 72567-1	indica	China	GS3-Hap4	G	C	C	G	A	G	C		G	C	G	G	G	G	G	G	A	G	A	T	T	A	G	A	G	C	T	C	A	G	G	T	A	G	C	C	C	A	A	T	T	G	A	G	C
IRIS 313-11902	CEMPO TURI::IRGC 73667-1	indica	Indonesia	GS3-Hap4	G	C	C	G	A	G	C		G	C	G	G	G	G	G	G	A	G	A	T	T	A	G	A	G	C	T	C	A	G	G	T		G	C	C	C	A	A	T	T	G	A	G	C
IRIS 313-11965	GUANG XUAN LIU HAO::IRGC 77341-1	indica	China	GS3-Hap4	G	C	C	G	A	G	C		G	C	G	G	G	G	G	G	A	G	A	T	T	A	G	A	G	C	T	C	A	G	G	T	A	G	C	C	C	A	A	T	T	G	A	G	C
IRIS 313-12269	SHWEWARHNAN::IRGC 96053-1	indica admix	Myanmar	GS3-Hap4	G	C	C	G	A	G	C		G	C	G	G	G	G	G	G	A	G	A	T	T	A	G	A	G	C	T	C	A	G	G	T	A	G	C	C	C	A	A	T	T	G	A	G	C
IRIS 313-12273	AIJIAONANTE::IRGC 96974-1	indica	China	GS3-Hap4	G	C	C	G	A	G	C		G	C	G	G	G	G	G	G	A	G	A	T	T	A	G	A	G	C	T	C	A	G	G	T	A	G	C	C	C	A	A	T	T	G	A	G	C
IRIS 313-10561	NAN TEO 14::IRGC 7304-1	indica	China	GS3-Hap4	G	C	C	G	A	G	C		G	C	G	G	G	G	G	G	A	G	A	T	T	A	G	A	G	C	T	C	A	G	G	T	A	G	C	C	C	A	A	T	T	G	A	G	C
IRIS 313-10692	RANDAH SASAK::IRGC 13652-2	indica	Indonesia	GS3-Hap4	G	C	C	G	A	G	C		G	C	G	G	G	G	G	G	A	G	A	T	T	A	G	A	G	C	T	C	A	G	G	T	A	G	C	C	C	A	A	T	T	G	A	G	C
IRIS 313-10749	MINH SOC (CAMBODIA)::IRGC 16731-2	indica	Viet Nam	GS3-Hap4	G	C	C	G	A	G	C		G	C	G	G	G	G	G	G	A	G	A	T	T	A	G	A	G	C	T	C	A	G	G	T	A	G	C	C	C	A	A	T	T	G	A	G	C
IRIS 313-10756	DAMODAR::IRGC 17038-1	indica	India	GS3-Hap4	G	C	C	G	A	G	C		G	C	G	G	G	G	G	G	A	G	A	T	T	A	G	A	G	C	T	C	A	G	G	T	A	G	C	C	C	A	A	T	T	G	A	G	C
IRIS 313-10855	ARC 10159::IRGC 20754-2	indica	India	GS3-Hap4	G	C	C	G	A	G	C		G	C	G	G	G	G	G	G	A	G	A	T	T	A	G	A	G	C	T	C	A	G	G	T	A	G	C	C	C	A	A	T	T	G	A	G	C
B140	PEI C122	indica		GS3-Hap4	G	C	C	G	A	G	C		G	C	G	G	G	G	G	G	A	G	A	T	T	A	G	A	G	C	T	C	A	G	G	T	A	G	C	C	C	A	A	T	T	G	A	G	C
B216	HANMADAO4	indica		GS3-Hap4	G	C	C	G	A	G	C		G	C	G	G	G	G	G	G	A	G	A	T	T	A	G	A	G	C	T	C	A	G	G	T	A	G	C	C	C	A	A	T	T	G	A	G	C
CX349	KCD1	indica admix		GS3-Hap4	G	C	C	G	A	G	C		G	C	G	G	G	G	G	G	A	G	A	T	T	A	G	A	G	C	T	C	A	G	G	T	A	G	C	C	C	A	A	T	T	G	A	G	C
IRIS 313-11538	J 6 IR 520 (WC 693)::IRGC 57600-1	indica	Philippines	GS3-Hap4	G	C	C	G	A	G	C		G	C	G		G	G	G	G	A	G	A	T	T	A	G	A	G	C	T	C	A	G	G	T	A	G	C	C	C	A	A	T	T	G	A	G	C
IRIS 313-8988	BANIKAT::IRGC 67720-1	indica	India	GS3-Hap4	G	C	C	G	A	G	C		G	C		G	G	G	G	G	A	G	A	T	T	A	G	A	G	C	T	C	A	G	G	T	A	G	C	C	C	A	A	T	T	G	A	G	C
IRIS 313-8342	KURULU WEE (WHITE)::IRGC 66518-1	aus	Sri Lanka	GS3-Hap4	G	C	C	G	A	G	C		G	C	G		G	G	G	G	A	G	A	T	T	A	G	A	G	C	T	C	A	G	G	T	A	G	C	C	C	A	A	T	T	G	A	G	C
IRIS 313-11622	JUAN YE LAI::IRGC 61825-1	indica	China	GS3-Hap4	G	C	C	G	A	G	C		G	C	G	G	G	G	G		A	G	A	T	T	A	G	A	G	C	T	C	A	G	G	T	A	G	C	C	C	A	A		T	G	A	G	C
IRIS 313-11980	HSINCHU AI CHIO CHIENG::IRGC 78182-1	indica	Taiwan	GS3-Hap4	G	C	C	G	A	G	C		G	C	G	G	G	G	G	G	A	G	A	T	T	A	G	A	G	C	T	C	A	G	G	T	A	G	C	C	C	A		T	T	G	A	G	C
CX235	NSIC RC9 (APO)	indica admix		GS3-Hap4	G	C	C	G	A	G	C		G	C	G	G	G	G	G	G	A	G	A	T	T	A	G	A	G	C	T	C	A	G	G	T	A	G	C	C	C	A	A	T	T	G	A	G	C
IRIS 313-11222	DUDHSWAR 15-157::IRGC 37967-2	indica	Bangladesh	GS3-Hap4	G	C	C	G	A	G	C		G	C	G	G	G	G	G	G	A	G	A	T	T	A	G	A	G	C	T	C	A	G	G	T	A	G	C	C	C	A	A	T	T	G	A	G	C
IRIS 313-11747	E 4197::IRGC 68004-1	indica admix	China	GS3-Hap4	G	C	C	G	A	G	C		G	C	G	G	G	G	G	G	A	G	A	T	T	A	G	A	G	C	T	C	A	G	G	T	A	G	C	C	C	A	A	T	T	G	A	G	C
IRIS 313-11877	AN NAN ZAO::IRGC 72576-1	indica	China	GS3-Hap4	G	C	C	G	A	G	C		G	C	G	G	G	G	G	G	A	G	A	T	T	A	G	A	G	C	T	C	A	G	G	T	A	G	C	C	C	A	A	T	T	G	A	G	C
B259	LEIHUOZHAN	indica		GS3-Hap4	G	C	C	G	A	G	C		G	C	G		G	G	G	G	A	G	A	T	T	A	G	A	G		T	C	A	G	G	T	A	G	C	C	C	A	A	T	T	G	A	G	C
IRIS 313-10394	IR 80310-12-B-1-3-B::IRGC 117307-1	indica admix	Philippines	GS3-Hap4	G	C	C	G	A	G	C		G	C	G	G	G	G	G	G	A	G	A	T	T	A	G	A	G	C	T	C	A	G	G	T	A	G	C	C	C	A	A	T	T	G	A	G	C
IRIS 313-11579	SHAN GU::IRGC 59870-1	indica	China	GS3-Hap4	G	C	C	G	A	G	C		G	C	G		G	G	G	G	A	G	A	T	T	A	G	A	G	C	T	C	A	G	G	T	A	G	C	C	C	A	A	T	T	G	A	G	C
IRIS 313-9400	NCS 964 C::IRGC 62604-1	indica admix	India	GS3-Hap4	G	C	C	G	A	G	C		G	C	G		G	G	G	G	A	G	A	T	T	A	G	A	G	C	T	C	A	G	G	T	A	G	C	C	C	A	A	T	T	G	A	G	C
IRIS 313-9351	PARA NELLU::IRGC 50009-1	indica	India	GS3-Hap4	G	C	C	G	A	G	C		G	C	G		G	G	G	G	A	G	A	T	T	A	G	A	G	C	T	C	A	G	G	T	A	G	C	C	C	A	A	T	T	G	A	G	C
CX114	GUANG LU AI 4	indica		GS3-Hap4	G	C	C	G	A	G	C		G	C	G		G	G	G	G	A	G	A	T	T	A	G	A	G	C	T	C	A	G	G	T	A	G	C	C	C	A	A	T	T	G	A	G	C
[truncated: 431 more rows]
[truncated: 52 more columns]
