# Supplementary material for: Discovery and Validation of Grain Shape Loci in U.S. Rice Germplasm Through Haplotype Characterization
Source: Front Genet. 2022 Sep 12;13:923078. doi: 10.3389/fgene.2022.923078 (PMC9511171; doi:10.3389/fgene.2022.923078)
Supplement: Supplementary file 8 [file Table5.XLSX]

## Sheet: Supp. Table 5
Supplementary Table 5. Haplotype characterization in U.S. rice germplasm panel for qGL7.1 locus
										Chromosome	Chr7	Chr7	Chr7
										IRGSP V.1 Position	25211630	24907971	24919843
										SNPID	qGL7.1-SNP1	qGL7.1-SNP2	qGL7.1-SNP3
										Gene	qGL7.1	qGL7.1	qGL7.1
Name	Pedigree	Herbicide Type	Grain Type	US Program	Country	Length (mm)	Width (mm)	L/W Ratio	qGL7.1 Hap ID LSU ID		LSU-1480	LSU-1482	LSU-1486
MAYBELLE	7603015/L201	CONV	L	TX	USA	6.67	2.18	3.05963	qGL7.1-Hap1		G:G	C:C	C:C
JACKSON	SKBT/L202	CONV	L	MS	USA	7.6	2.24	3.39286	qGL7.1-Hap1		G:G	C:C	C:C
LAGRUE	BN73/NOVA76//BN73/3/NWRX	CONV	L	AR	USA	7.36	2.44	3.01639	qGL7.1-Hap1		G:G	C:C	C:C
9302065		CONV	L	LA	USA	7.32	2.41	3.03734	qGL7.1-Hap1		G:G	C:C	C:C
SABER	BN73/CI9841	CONV	L	TX	USA	6.68	2.2	3.03636	qGL7.1-Hap1		G:G	C:C	C:C
TEBONNET	BN73/CI9841	CONV	L	AR	USA	6.91	2.29	3.01747	qGL7.1-Hap1		G:G	C:C	C:C
L-205	M7/79H4310//M7/R1588/3/82Y52/4/RXMT/83Y45	CONV	L	CA	USA	7.5	2.21	3.39367	qGL7.1-Hap1		G:G	C:C	C:C
GULFMONT	LBNT/3/BBLE//BLPT/DAWN/BBLE6/TN1	CONV	L	TX	USA	7.15	2.25	3.17778	qGL7.1-Hap1		G:G	C:C	C:C
DREW	NWBT/KATY	CONV	L	AR	USA	7.35	2.3	3.19565	qGL7.1-Hap1		G:G	C:C	C:C
KATY	BN73/CI9722//STBN/TTEP/3/LBNT	CONV	L	AR	USA	7.44	2.11	3.52607	qGL7.1-Hap1		G:G	C:C	C:C
FRANCIS	LBNT/9902/3/DAWN/9695/STBN/4/LGRU	CONV	L	AR	USA	7.22	2.26	3.19469	qGL7.1-Hap1		G:G	C:C	C:C
KAYBONNET	KATY/NWBT	CONV	L	AR	USA	7	2.24	3.125	qGL7.1-Hap1		G:G	C:C	C:C
SPRING	9101001//TBNT/KATY/3/LGRU	CONV	L	AR	USA	6.73	2.29	2.93886	qGL7.1-Hap1		G:G	C:C	C:C
ROSEMONT	CI9881/PI331581//L201	CONV	L	TX	USA	7.01	2.23	3.1435	qGL7.1-Hap1		G:G	C:C	C:C
LABELLE	BLPT/DAWN	CONV	L	TX	USA	7.08	2.19	3.23288	qGL7.1-Hap1		G:G	C:C	C:C
BASF1-8	EP144	PV	L	LA	USA	7.26	2.16	3.36111	qGL7.1-Hap1		G:G	C:C	C:C
TACAURI		CONV	L		Uruguay	7	2.2	3.18182	qGL7.1-Hap1		G:G	C:C	C:C
EPAGRI107		CONV	L		Brazil	7.28	2.17	3.35484	qGL7.1-Hap1		G:G	C:C	C:C
EPAGRI108		CONV	L		Brazil	7.27	2.32	3.13362	qGL7.1-Hap1		G:G	C:C	C:C
CYPRESS	L202/LMNT	CONV	L	LA	USA	7.2	2.32	3.10345	qGL7.1-Hap1		G:G	C:C	C:C
TEMPLETON	DREW/5/NWBT/3/DAWN/CI9695//STBN/4/KATY/STBN	CONV	L	AR	USA	7.35	2.25	3.26667	qGL7.1-Hap1		G:G	C:C	C:C
L-202	723761/7232278//L201	CONV	L	CA	USA	7.5	2.29	3.27511	qGL7.1-Hap1		G:G	C:C	C:C
CALMATI-202		CONV	A	CA	USA	7.95	2.06	3.85922	qGL7.1-Hap1		G:G	C:C	C:C
JEFFERSON	VSTA/LBNT//RSMT	CONV	L	TX	USA	7.02	2.38	2.94958	qGL7.1-Hap1		G:G	C:C	C:C
NIL_43A	JEFF/rufipogon	CONV	L	TX	USA	6.99	2.23	3.13453	qGL7.1-Hap1		G:G	C:C	C:C
CYPRESS	L202/LMNT	CONV	L	LA	USA	7.2	2.32	3.10345	qGL7.1-Hap1		G:G	C:C	C:C
LAGRUE	BN73/NOVA76//BN73/3/NWRX	CONV	L	AR	USA	7.36	2.44	3.01639	qGL7.1-Hap1		G:G	C:C	C:C
JODON	L202/LMNT	CONV	L	LA	USA	7.13	2.22	3.21171	qGL7.1-Hap1		G:G	C:C	C:C
TRENASSE	CPRS//L202/TBNT/3/LBLE-SC5	CONV	L	LA	USA	7.13	2.38	2.9958	qGL7.1-Hap1		G:G	C:C	C:C
CL131	CL161//KBNT/LA2031	CL	L	LA	USA	7	2.28	3.07018	qGL7.1-Hap1		G:G	C:C	C:C
DELLROSE	LMNT/DLLA	CONV	A	LA	USA	7.08	2.29	3.0917	qGL7.1-Hap1		G:G	C:C	C:C
LACASSINE	NWBT/LMNT	CONV	L	LA	USA	6.96	2.23	3.12108	qGL7.1-Hap1		G:G	C:C	C:C
DELLA	RD//CNTY/RXOR-ZNTH	CONV	A	LA	USA	7.41	2.24	3.30804	qGL7.1-Hap1		G:G	C:C	C:C
TORO-2	CI9902/3/RXOR/LACR//13D	CONV	L	LA	USA	7.58	2.35	3.22553	qGL7.1-Hap1		G:G	C:C	C:C
LEAH	Dawn/245717/3/13D//RXOR/UnknownRedRice	CONV	L	LA	USA	6.93	2.3	3.01304	qGL7.1-Hap1		G:G	C:C	C:C
CL121	CCDR/93AS3510	CL	L	LA	USA	6.76	2.39	2.82845	qGL7.1-Hap1		G:G	C:C	C:C
CL141	MBLE*3/93AS3510	CL	L	LA	USA	7.26	2.27	3.19824	qGL7.1-Hap1		G:G	C:C	C:C
CL161	CFX18	CL	L	LA	USA	7.1	2.3	3.08696	qGL7.1-Hap1		G:G	C:C	C:C
DELLMATI	DMSH//LMNT/NWBT/3/LMNT/DLLA	CONV	A	LA	USA	7.32	2.17	3.37327	qGL7.1-Hap1		G:G	C:C	C:C
SUNBONNET	RXOR/FRTA	CONV	L	LA	USA	7.24	2.27	3.18943	qGL7.1-Hap1		G:G	C:C	C:C
TORO	BBNT//RXOR2/BROS	CONV	L	LA	USA	7.02	2.32	3.02586	qGL7.1-Hap1		G:G	C:C	C:C
CL152	TCRI/3/CPRS//L202/TBNT/4/CL161	CL	L	LA	USA	6.98	2.17	3.21659	qGL7.1-Hap1		G:G	C:C	C:C
PVL080	CHNR/BASF1-2	PV	L	LA	USA	6.66	2.3	2.89565	qGL7.1-Hap1		G:G	C:C	C:C
PVL081	CHNR/BASF1-2	PV	L	LA	USA	6.73	2.28	2.95175	qGL7.1-Hap1		G:G	C:C	C:C
PVL02	CHNR/BASF1-6	PV	L	LA	USA	6.65	2.33	2.85408	qGL7.1-Hap1		G:G	C:C	C:C
PVL013	CPRS/BASF1-13	PV	L	LA	USA	7.02	2.21	3.17647	qGL7.1-Hap1		G:G	C:C	C:C
PVL038	TRNS/BASF1-10	PV	L	LA	USA	6.97	2.12	3.28774	qGL7.1-Hap1		G:G	C:C	C:C
CATAHOULA	9502008A/DREW	CONV	L	LA	USA	7.03	2.31	3.04329	qGL7.1-Hap1		G:G	C:C	C:C
PVL01	CHNR/BASF1-5	PV	L	LA	USA	7.6	2.07	3.6715	qGL7.1-Hap1		G:G	C:C	C:C
BASMATI		CONV	A	AR	USA	7.54	2.18	3.45872	qGL7.1-Hap1		G:G	C:C	C:C
1601081	FRNS/CLWLLS/2/KBNT/Q36194	CL	L	AR	USA	6.77	2.42	2.79752	qGL7.1-Hap1		G:G	C:C	C:C
1602002	TRNS/4/9502008A/DREW//CLR20/3/CPRS/KBNT//WLLS/CFX18	CL	L	LA	USA	6.87	2.32	2.96121	qGL7.1-Hap1		G:G	C:C	C:C
1601004	FRNS/CLWLLS/7/FRNS/6/LBNT/9902/3/DAWN/9695//STBN/4/LGRU/5/DREW	CL	L	AR	USA	7.14	2.45	2.91429	qGL7.1-Hap1		G:G	C:C	C:C
1602097	CL131/TRNS	CL	L	LA	USA	6.93	2.43	2.85185	qGL7.1-Hap1		G:G	C:C	C:C
1003123	CPRS/CCDR	CONV	L	TX	USA	7.25	2.26	3.20796	qGL7.1-Hap1		G:G	C:C	C:C
1503175	L202/LQ39A//SABR	CONV	L	TX	USA	6.94	2.33	2.97854	qGL7.1-Hap1		G:G	C:C	C:C
1601010	91642//KATY/NWBT/5/9201176/4/KATY/NWBT/3/LBNT/STBN//NWBT/6/CYBT/7/FRNS	CONV	L	AR	USA	6.91	2.25	3.07111	qGL7.1-Hap1		G:G	C:C	C:C
1402174	9502008/3/MBLE//LMNT/20001-5/4/WLLS/CFX18/5/TGRT	CL	L	LA	USA	6.8	2.39	2.84519	qGL7.1-Hap1		G:G	C:C	C:C
0803147	LCSN/LGRU	CONV	L	TX	USA	7.17	2.39	3	qGL7.1-Hap1		G:G	C:C	C:C
1604191	CHNR/BNKS	CONV	L	MS	USA	6.92	2.26	3.06195	qGL7.1-Hap1		G:G	C:C	C:C
1604193	CHNR/BNKS	CONV	L	MS	USA	7.45	2.23	3.34081	qGL7.1-Hap1		G:G	C:C	C:C
1604197	CL151//CLMB2/BNGL	CL	L	MS	USA	7.1	2.4	2.95833	qGL7.1-Hap1		G:G	C:C	C:C
CL111	9502008A/DREW///CFX29//AR1142/LA2031	CL	L	LA	USA	7.12	2.4	2.96667	qGL7.1-Hap1		G:G	C:C	C:C
CL153	950208A//AR1188/CCDR/3/CFX26/9702128/4/CHNR	CL	L	LA	USA	7.22	2.28	3.16667	qGL7.1-Hap1		G:G	C:C	C:C
Presidio	VSTA/LBNT//RSMT/MBLE	CONV	L	TX	USA	7.23	2.14	3.3785	qGL7.1-Hap1		G:G	C:C	C:C
MERMENTAU	AR1188/CCDR//9502008/LGRU	CONV	L	LA	USA	7.08	2.33	3.03863	qGL7.1-Hap1		G:G	C:C	C:C
1602112	9502008A/DREW//CLR20/5/9502008A/DREW//CLR20/4/CPRS/KBNT//9502008A	CL	L	LA	USA	7.27	2.26	3.21681	qGL7.1-Hap1		G:G	C:C	C:C
1403153	L202/LQ39a//SABR	CONV	L	TX	USA	7.07	2.36	2.99576	qGL7.1-Hap1		G:G	C:C	C:C
1501024	CL111/3/CCDR//9502008/LGRU	CL	L	AR	USA	7.25	2.38	3.04622	qGL7.1-Hap1		G:G	C:C	C:C
1602131	LGRU/LCSN/3/CFX18//CCDR/9770532DH2/4/CCDR/JEFF/3/CFX18//CCDR/9770532DH2	CL	L	LA	USA	6.89	2.4	2.87083	qGL7.1-Hap1		G:G	C:C	C:C
1003098	CPRS/NWBT//KATY/3/CCDR	CONV	L	TX	USA	7.07	2.31	3.06061	qGL7.1-Hap1		G:G	C:C	C:C
1601121	CTHL/1002192	CONV	L	AR	USA	6.76	2.35	2.8766	qGL7.1-Hap1		G:G	C:C	C:C
1602195	9502008A/DREW//CLR20/4/CPRS/KBNT//9502008A	CL	L	LA	USA	7.22	2.46	2.93496	qGL7.1-Hap1		G:G	C:C	C:C
1502094	CPRS/3/9502008A//AR1188/CCDR/4/CPRS/9502008A/3/CFX29//AR1142/LA2031	CL	L	LA	USA	7.13	2.31	3.08658	qGL7.1-Hap1		G:G	C:C	C:C
1604155	BWMN//RSMT/KATY	CONV	L	MS	USA	6.98	2.33	2.99571	qGL7.1-Hap1		G:G	C:C	C:C
1602189	9502008A//AR1188/CCDR/3/CFX26/9702128/4/9502008A//AR1188/CCDR/3/CPRS/KBNT//9502008A	CL	L	LA	USA	7.18	2.35	3.05532	qGL7.1-Hap1		G:G	C:C	C:C
1504083	CL131/PSCL	CL	L	MS	USA	7.14	2.45	2.91429	qGL7.1-Hap1		G:G	C:C	C:C
1604198	CL151//CLMB2/BNGL	CL	L	MS	USA	6.8	2.38	2.85714	qGL7.1-Hap1		G:G	C:C	C:C
WELLS	NWBT/3/LBNT/CI9902//LBLE	CONV	L	AR	USA	7.25	2.27	3.19383	qGL7.1-Hap1		G:G	C:C	C:C
LAKAST	LGRU//KATY/STBN/3/LGRU	CONV	L	AR	USA	7.35	2.19	3.35616	qGL7.1-Hap1		G:G	C:C	C:C
DIAMOND	FRAN/ROYJ	CONV	L	AR	USA	7.14	2.25	3.17333	qGL7.1-Hap1		G:G	C:C	C:C
1601041	FRNS/CL/WLLS/2/KBNT/Q36194	CL	L	AR	USA	6.77	2.46	2.75203	qGL7.1-Hap1		G:G	C:C	C:C
1702042	TRNS//CCDR/JEFF/5/9502008A/DREW//CLR20/4/CPRS/KBNT//9502008A	CL	L	LA	USA	6.84	2.37	2.88608	qGL7.1-Hap1		G:G	C:C	C:C
1403138	043752/0047277/CHEN	CONV	L	TX	USA	7.08	2.47	2.8664	qGL7.1-Hap1		G:G	C:C	C:C
1601124	MRMT/0502068	CONV	L	AR	USA	7.23	2.28	3.17105	qGL7.1-Hap1		G:G	C:C	C:C
1401145	0801076/2/KBNT/Q36194	CONV	L	AR	USA	7.09	2.24	3.16518	qGL7.1-Hap1		G:G	C:C	C:C
1503147	CPRS/3/CPRS/NWBT/KATY/4/SPRG	CONV	L	TX	USA	7.42	2.34	3.17094	qGL7.1-Hap1		G:G	C:C	C:C
1602051	CTHL/3/TRNS//9502008A/DREW	CONV	L	LA	USA	6.95	2.33	2.98283	qGL7.1-Hap1		G:G	C:C	C:C
1403089	CPRS/9901081	CONV	L	TX	USA	7.19	2.33	3.08584	qGL7.1-Hap1		G:G	C:C	C:C
1504114	CHNR/BNKS	CONV	L	MS	USA	7.3	2.26	3.23009	qGL7.1-Hap1		G:G	C:C	C:C
1504122	CL151//CLMB2/BNGL	CL	L	MS	USA	6.76	2.4	2.81667	qGL7.1-Hap1		G:G	C:C	C:C
1704055	CL151/JSMN85//CL161	CL	L	MS	USA	7.63	2.2	3.46818	qGL7.1-Hap1		G:G	C:C	C:C
REX	RSMT//RXMT/IR36	CONV	L	MS	USA	7.3	2.41	3.02905	qGL7.1-Hap1		G:G	C:C	C:C
CHENIERE	NWBT/KATY/3/L202/LMNT//L202	CONV	L	LA	USA	7.22	2.32	3.11207	qGL7.1-Hap1		G:G	C:C	C:C
COCODRIE	CPRS//L202/TBNT	CONV	L	LA	USA	7.03	2.34	3.00427	qGL7.1-Hap1		G:G	C:C	C:C
1601167	1302045/CL111	CL	L	AR	USA	7.29	2.31	3.15584	qGL7.1-Hap1		G:G	C:C	C:C
1702062	11AY022/CTHL	CONV	L	LA	USA	6.99	2.34	2.98718	qGL7.1-Hap1		G:G	C:C	C:C
1603138	NRCA5/RSMT	CONV	L	TX	USA	7.36	2.33	3.1588	qGL7.1-Hap1		G:G	C:C	C:C
1702065	TRNS//CCDR/JEFF/4/9502008A//AR1188/CCDR/3/CCDR/JEFF	CONV	L	LA	USA	6.94	2.36	2.94068	qGL7.1-Hap1		G:G	C:C	C:C
1403141	AC110DH2/AC108DH2//CHEN	CONV	L	TX	USA	6.94	2.36	2.94068	qGL7.1-Hap1		G:G	C:C	C:C
1601139	CL142AR//KBNT/Q36194/3/248WE16i5/TGRT	CL	L	AR	USA	7.19	2.45	2.93469	qGL7.1-Hap1		G:G	C:C	C:C
1702068	1102034/MRMT	CONV	L	LA	USA	7.05	2.35	3	qGL7.1-Hap1		G:G	C:C	C:C
1603144	NRCA5/RSMT	CONV	L	TX	USA	7.33	2.28	3.21491	qGL7.1-Hap1		G:G	C:C	C:C
1601070	BRAZ/T489//MARS/3/M201/KATY/4/LMNT/RA73//KATY/5/TGRT	CONV	L	AR	USA	7.29	2.31	3.15584	qGL7.1-Hap1		G:G	C:C	C:C
1303181	043752/0047277/CHEN	CONV	L	TX	USA	7.41	2.3	3.22174	qGL7.1-Hap1		G:G	C:C	C:C
1704073	CL131/PSCL	CL	L	MS	USA	7.23	2.35	3.0766	qGL7.1-Hap1		G:G	C:C	C:C
1704074	CHNR/BNKS	CONV	L	MS	USA	7.15	2.23	3.20628	qGL7.1-Hap1		G:G	C:C	C:C
1603178	SABR/CCDR//PSDO	CONV	L	TX	USA	7.19	2.29	3.13974	qGL7.1-Hap1		G:G	C:C	C:C
1704077	TXMT/TQNG/TRNS	CONV	L	MS	USA	7.12	2.51	2.83665	qGL7.1-Hap1		G:G	C:C	C:C
1603113	043752/0047277/CHEN	CONV	L	TX	USA	7.31	2.4	3.04583	qGL7.1-Hap1		G:G	C:C	C:C
ROYJ	LGRU/Katy/STBN/5/NWBT/Katy//RA73/LMNT/4/LBNT/9902/3/DAWN/9695//STBN	CONV	L	AR	USA	7.38	2.22	3.32432	qGL7.1-Hap1		G:G	No AMP	C:C
1701081	IRGA409/RXMT/5/NWBT/3/LBNT/9902//LBLE/4/MILI/6/LBNT/9902/3/DAWN/9695//STBN/4/LGRU/5/WLLS	CONV	L	AR	USA	7.13	2.31	3.08658	qGL7.1-Hap1		G:G	C:C	C:C
1704083	BWMN/CL131	CL	L	MS	USA	7.26	2.28	3.18421	qGL7.1-Hap1		G:G	C:C	C:C
1701084	0801076/4/KATY/NWBT//L201/7402003/3/WLLS/4/L201/7402003//KATY/NWBT/3/LGRU	CONV	L	AR	USA	6.98	2.36	2.95763	qGL7.1-Hap1		G:G	C:C	C:C
1603086	CL161/CPRS	CL	L	TX	USA	7.14	2.25	3.17333	qGL7.1-Hap1		G:G	C:C	C:C
1701087	19991516/19951166/7/LBNT/9902/3/DAWN/9695//STBN/4/LGRU/5/WLLS/6/9201179	CONV	L	AR	USA	7.18	2.28	3.14912	qGL7.1-Hap1		G:G	C:C	C:C
1603089	AC110DH2/AC108DH2//CYBT	CONV	L	TX	USA	7.33	2.34	3.13248	qGL7.1-Hap1		G:G	C:C	C:C
1701090	WLLS/CL161//TGRT/3/DREW/CL161//CL142AR	CL	L	AR	USA	7.14	2.32	3.07759	qGL7.1-Hap1		G:G	C:C	C:C
1702091	CPRS/9502008A/3/CFX29//AR1142/LA2031/4/CCDR//CFX29/CCDR	CL	L	LA	USA	7.2	2.28	3.15789	qGL7.1-Hap1		G:G	C:C	C:C
1703092	IR64/IR1321-12	CONV	L	TX	USA	7.21	2.34	3.0812	qGL7.1-Hap1		G:G	C:C	C:C
1702094	CCDR/JEFF/3/CFX18//CPRS/KBNT/4/TRNS//CCDR/JEFF	CL	L	LA	USA	7.03	2.22	3.16667	qGL7.1-Hap1		G:G	C:C	C:C
1701096	CL172/1102192	CL	L	AR	USA	7.24	2.43	2.97942	qGL7.1-Hap1		G:G	C:C	C:C
1702097	9502008A//AR1188/CCDR/3/CFX26/9702128/4/TRNS	CL	L	LA	USA	7.15	2.33	3.06867	qGL7.1-Hap1		G:G	C:C	C:C
1601099	0502068/1202088	CL	L	AR	USA	7.49	2.31	3.24242	qGL7.1-Hap1		G:G	C:C	C:C
1704100	BWMN/CPRS	CONV	L	MS	USA	7.54	2.32	3.25	qGL7.1-Hap1		G:G	C:C	C:C
1503003	CF4-69/CCDR//SIRA	CONV	A	TX	USA	7.43	2.32	3.20259	qGL7.1-Hap1		G:G	C:C	C:C
1702103	CCDR/JEFF//CFX26/9702128/3/WLLS/CFX18//DREW/CFX18	CL	L	LA	USA	7.05	2.38	2.96218	qGL7.1-Hap1		G:G	C:C	C:C
1702106	9502008A//AR1188/CCDR/3/CFX26/9702128/4/9502008A//AR1188/CCDR/3/CPRS/KBNT//9502008A	CL	L	LA	USA	6.9	2.3	3	qGL7.1-Hap1		G:G	C:C	C:C
1603126	LGRU/LCSN/CF4-85//SIRA	CONV	A	TX	USA	7.2	2.31	3.11688	qGL7.1-Hap1		G:G	C:C	C:C
1701108	JZMN/RU0701124//JZMN2	CONV	A	AR	USA	7.38	2.32	3.18103	qGL7.1-Hap1		G:G	C:C	C:C
1702109	9502008A//AR1188/CCDR/3/CFX26/9702128/4/CHNR	CL	L	LA	USA	7.36	2.31	3.18615	qGL7.1-Hap1		G:G	C:C	C:C
1701111	1002128/1202097	CL	L	AR	USA	6.95	2.39	2.90795	qGL7.1-Hap1		G:G	C:C	C:C
1702112	CL162/CTHL	CL	L	LA	USA	6.92	2.26	3.06195	qGL7.1-Hap1		G:G	C:C	C:C
1704114	BWMN//RSMT/KATY	CONV	L	MS	USA	7.01	2.31	3.03463	qGL7.1-Hap1		G:G	C:C	C:C
1702115	CPRS//82CAY21/TBNT/3/CFX29//AR1142/LA2031/4/CTHL	CL	L	LA	USA	7.04	2.34	3.00855	qGL7.1-Hap1		G:G	C:C	C:C
1603116	L202/SABR//PACE	CONV	L	TX	USA	7.63	2.13	3.58216	qGL7.1-Hap1		G:G	C:C	C:C
JAZZMAN2	0302195/0302125	CONV	A	LA	USA	7.04	2.25	3.12889	qGL7.1-Hap1		G:G	C:C	C:C
CL172	248DREW16C1-3/6/LGRU//KATY/STBN/5/NWBT/KATY//RA73/LMNT/4/LBNT/9902/3/DAWN/9695//STBN	CL	L	AR	USA	7.37	2.24	3.29018	qGL7.1-Hap1		G:G	C:C	C:C
CL163	248CO13E1	CL	L	MS	USA	7.17	2.35	3.05106	qGL7.1-Hap1		G:G	C:C	C:C
1704122	CL151/JSMN85//CL161	CL	L	MS	USA	7.42	2.2	3.37273	qGL7.1-Hap1		G:G	C:C	C:C
1603123	CL161//KBNT/ZGYZ3	CL	L	TX	USA	7.15	2.27	3.14978	qGL7.1-Hap1		G:G	C:C	C:C
1702128	11AY023/MRMT	CONV	L	LA	USA	7.01	2.32	3.02155	qGL7.1-Hap1		G:G	C:C	C:C
1702131	0401182/0902134	CONV	L	LA	USA	7.11	2.27	3.13216	qGL7.1-Hap1		G:G	C:C	C:C
1703132	CPRS/3/CPRS/NWBT/KATY	CONV	L	TX	USA	7.15	2.36	3.02966	qGL7.1-Hap1		G:G	C:C	C:C
1701133	1102034/1202155	CL	L	AR	USA	6.83	2.36	2.89407	qGL7.1-Hap1		G:G	C:C	C:C
1702134	1102137/CTHL	CONV	L	LA	USA	7.31	2.29	3.19214	qGL7.1-Hap1		G:G	C:C	C:C
1703135	CL161//KBNT/ZGYZ3	CL	L	TX	USA	7.26	2.27	3.19824	qGL7.1-Hap1		G:G	C:C	C:C
1702137	MRMT/0602025	CONV	L	LA	USA	7.44	2.3	3.23478	qGL7.1-Hap1		G:G	C:C	C:C
1701139	STG05IMI02-055/CL142AR/7/IRGA409/RXMT/5/NWBT/3/LBNT/9902//LBLE/4/MILI/6/LBNT/9902/3/DAWN/9695//STBN/4/LGRU/5/WLLS	CL	L	AR	USA	6.81	2.31	2.94805	qGL7.1-Hap1		G:G	C:C	C:C
1702140	CHNR/MRMT	CONV	L	LA	USA	6.81	2.31	2.94805	qGL7.1-Hap1		G:G	C:C	C:C
1701142	IRGA409/RXMT/5/NWBT/3/LBNT/9902//LBLE/4/MILI/6/LBNT/9902/3/DAWN/9695//STBN/4/LGRU/5/WLLS/7/248DREW16C-1-3/6/LGRU//KATY/STBN/5/NWBT/KATY//RA73/LMNT/4/LBNT/9902/3/DAWN/9695//STBN	CL	L	AR	USA	6.93	2.25	3.08	qGL7.1-Hap1		G:G	C:C	C:C
1702143	CFFY/3/BNGL/9502065//EARL	CONV	M	LA	USA	5.88	2.79	2.10753	qGL7.1-Hap1		G:G	C:C	C:C
1703144	CL161/CPRS	CL	L	TX	USA	7.08	2.35	3.01277	qGL7.1-Hap1		G:G	C:C	C:C
1701145	LGRU//KATY/STBN/3/LGRU/7/248DREW16C-1-3/6/LGRU//KATY/STBN/5/NWBT/KATY//RA73/LMNT/4/LBNT/9902/3/DAWN/9695//STBN	CL	L	AR	USA	7.32	2.37	3.08861	qGL7.1-Hap1		G:G	C:C	C:C
1702146	CCDR/JEFF/3/CFX18//CCDR/9770532DH2/4/AR1188/CCDR//9502008/LGRU	CL	L	LA	USA	6.97	2.37	2.94093	qGL7.1-Hap1		G:G	C:C	C:C
1703147	CPRS/NWBT//KATY/3/CCDR	CONV	L	TX	USA	7.08	2.36	3	qGL7.1-Hap1		G:G	C:C	C:C
1701148	CYBT/TMPT/7/248DREW/CL161/6/LGRU//KATY/STBN/5/NWBT/KATY//RA73/LMNT/4/LBNT/9902/3/DAWN/9695//STBN	CL	L	AR	USA	7.42	2.37	3.1308	qGL7.1-Hap1		G:G	C:C	C:C
1702149	MRMT/3/FRAN/CLR13//9502008A/DREW	CL	L	LA	USA	7.31	2.38	3.07143	qGL7.1-Hap1		G:G	C:C	C:C
1703150	SABN//CF4-69/CCDR	CONV	L	TX	USA	7.33	2.34	3.13248	qGL7.1-Hap1		G:G	C:C	C:C
1701151	FRNS//WLLS/CL161/7/FRNS/6/LBNT/9902/3/DAWN/9695//STBN/4/LGRU/5/DREW	CL	L	AR	USA	7.28	2.35	3.09787	qGL7.1-Hap1		G:G	C:C	C:C
1603153	CCDR/LQ275A//CCDR	CONV	L	TX	USA	7.57	2.32	3.26293	qGL7.1-Hap1		G:G	C:C	C:C
1704154	REX/CL151	CL	L	MS	USA	7.2	2.31	3.11688	qGL7.1-Hap1		G:G	C:C	C:C
1704155	L201//TBNT/BLMT/CL131	CL	L	MS	USA	7.47	2.42	3.08678	qGL7.1-Hap1		G:G	C:C	C:C
1704156	CL151//CLMB2/BNGL	CL	L	MS	USA	6.9	2.38	2.89916	qGL7.1-Hap1		G:G	C:C	C:C
1704157	CHNR/BNKS	CONV	L	MS	USA	7.1	2.27	3.12775	qGL7.1-Hap1		G:G	C:C	C:C
DELLA2	CPRS//L205/DLLA	CONV	A	LA	USA	7.5	2.3	3.26087	qGL7.1-Hap1		G:G	C:C	C:C
0703144	CPRS/CCDR	CONV	L	TX	USA	7.13	2.23	3.19731	qGL7.1-Hap1		G:G	C:C	C:C
THAD	8603006//3/MARS/NWRX//TBNT	CONV	L	MS	USA	7.1	2.45	2.89796	qGL7.1-Hap1		G:G	C:C	C:C
1703163	HYKG/BLDO	CONV	L	TX	USA	7.23	2.36	3.06356	qGL7.1-Hap1		G:G	C:C	C:C
1702168	CL131/3/CPRS/KBNT//9502008A/4/LGRU/CLR11/4/9602065/3/CFX29/AR1142/LA2031	CL	L	LA	USA	7.14	2.23	3.20179	qGL7.1-Hap1		G:G	C:C	C:C
1503169	HYKG/BLDO	CONV	L	TX	USA	7	2.34	2.99145	qGL7.1-Hap1		G:G	C:C	C:C
1701170	1102192/4/9502008A//AR1188/CCDR/3/CFX29/CCDR	CL	L	AR	USA	6.95	2.34	2.97009	qGL7.1-Hap1		G:G	C:C	C:C
1702171	LKST/5/9502008A/DREW//CFX26/WLLS/4/CPRS/3/CFX29//AR1142/LA2031	CL	L	LA	USA	7.12	2.38	2.9916	qGL7.1-Hap1		G:G	C:C	C:C
1701173	MRMT/1401044	CL	L	AR	USA	7.09	2.32	3.05603	qGL7.1-Hap1		G:G	C:C	C:C
CLJ01	JZMN/08CLR004//0802146/3/CLJ027	CL	A	LA	USA	7	2.33	3.00429	qGL7.1-Hap1		G:G	C:C	C:C
1703175	CPRS/CCDR	CONV	L	TX	USA	7.13	2.31	3.08658	qGL7.1-Hap1		G:G	C:C	C:C
1701176	19991516/19951166/7/LBNT/9902/3/DAWN/9695//STBN/4/LGRU/5/WLLS/6/9201179	CONV	L	AR	USA	6.9	2.28	3.02632	qGL7.1-Hap1		G:G	C:C	C:C
1701179	LBNT/9902/3/DAWN/9695//STBN/4/LGRU/5/WLLS/6/9201179/7/IRGA409/RXMT/5/LGRU//LMNT/RA73/3/LGRU/4/LGRU	CONV	L	AR	USA	7.14	2.38	3	qGL7.1-Hap1		G:G	C:C	C:C
1703181	AC110DH2/AC108DH2//CYBT	CONV	L	TX	USA	6.97	2.31	3.01732	qGL7.1-Hap1		G:G	C:C	C:C
1701182	DREW/CL161/6/LGRU//LMNT/RA73/3/LGRU/4/WLLS/5/CYBT	CL	L	AR	USA	7.12	2.5	2.848	qGL7.1-Hap1		G:G	C:C	C:C
1702183	TRNS//CCDR/JEFF/5/9502008A/DREW//CLR20/4/CPRS/KBNT//9502008A	CL	L	LA	USA	7.03	2.36	2.97881	qGL7.1-Hap1		G:G	C:C	C:C
1703184	CPRS/9901081//PACE	CONV	L	TX	USA	7.68	2.21	3.47511	qGL7.1-Hap1		G:G	C:C	C:C
1701185	CHNR/CTHL	CONV	L	AR	USA	7.07	2.29	3.08734	qGL7.1-Hap1		G:G	C:C	C:C
1704186	CHNR/BNKS	CONV	L	MS	USA	7.26	2.32	3.12931	qGL7.1-Hap1		G:G	C:C	C:C
1603187	CPRS/3/CPRS/NWBT/KATY	CONV	L	TX	USA	7.11	2.15	3.30698	qGL7.1-Hap1		G:G	C:C	C:C
1701188	JZMN/0701124//JZMN2	CONV	A	AR	USA	6.97	2.25	3.09778	qGL7.1-Hap1		G:G	C:C	C:C
1702189	CPRS//82CAY21/TBNT/3/CFX29//AR1142/LA2031/4/LGRU/LCSN/3/CFX18//CCDR/9770532DH2	CL	L	LA	USA	7.03	2.35	2.99149	qGL7.1-Hap1		G:G	C:C	C:C
1703190	9302065/CPRS//CPRS	CONV	L	TX	USA	7.3	2.32	3.14655	qGL7.1-Hap1		G:G	C:C	C:C
1704191	CHNR/BNKS	CONV	L	MS	USA	7.43	2.23	3.33184	qGL7.1-Hap1		G:G	C:C	C:C
1702192	CPRS/KBNT//9502008A/3/CFX18//CCDR/977532DH2/4/TRNS//CCDR/JEFF	CL	L	LA	USA	6.98	2.36	2.95763	qGL7.1-Hap1		G:G	C:C	C:C
1704193	CHNR/BNKS	CONV	L	MS	USA	7.33	2.17	3.37788	qGL7.1-Hap1		G:G	C:C	C:C
1704194	CHNR/BNKS	CONV	L	MS	USA	7.32	2.29	3.19651	qGL7.1-Hap1		G:G	C:C	C:C
1702195	CPRS/KBNT//9502008A/3/CCDR/4/CL131	CL	L	LA	USA	6.97	2.28	3.05702	qGL7.1-Hap1		G:G	C:C	C:C
1704196	BWMN/CL131	CL	L	MS	USA	7.36	2.24	3.28571	qGL7.1-Hap1		G:G	C:C	C:C
1704197	BWMN/CL131	CL	L	MS	USA	7.21	2.29	3.14847	qGL7.1-Hap1		G:G	C:C	C:C
1704198	BWMN/CL131	CL	L	MS	USA	7.22	2.23	3.23767	qGL7.1-Hap1		G:G	C:C	C:C
CL151	CFX26/9702128//LMNT/20001-5/3/LMNT//L202/TDCN	CL	L	LA	USA	6.77	2.42	2.79752	qGL7.1-Hap1		G:G	C:C	C:C
1601001	248DREW16C1-3/6/LGRU//KATY/STBN/5/NWBT/KATY//RA73/LMNT/4/LBNT/9902/3/DAWN/9695//STBN	CL	L	AR	USA	7.26	2.25	3.22667	qGL7.1-Hap1		G:G	C:C	C:C
1602005	TRNS/4/9502008A/DREW//CLR20/3/CPRS/KBNT//WLLS/CFX18	CL	L	LA	USA	6.93	2.39	2.89958	qGL7.1-Hap1		G:G	C:C	C:C
1501007	LBNT/9902/3/DAWN/9695//STBN/4/LGRU/5/LGRU/MILI/6/9201127/4/KATY/NWBT//L201/7402003/3/WLLS	CONV	L	AR	USA	7.19	2.23	3.22422	qGL7.1-Hap1		G:G	C:C	C:C
1501170	CHNR/4/CPRS/9502008A/3/CFX29//AR1142/LA2031	CL	L	AR	USA	6.54	2.39	2.7364	qGL7.1-Hap1		G:G	C:C	C:C
1404122	CPRS/NWBT	CONV	L	MS	USA	6.97	2.22	3.13964	qGL7.1-Hap1		G:G	C:C	C:C
1502068	TCRI/3/CPRS//82CAY21/TBNT/4/CFX18/5/CHNR	CL	L	LA	USA	6.93	2.49	2.78313	qGL7.1-Hap1		G:G	C:C	C:C
1502082	9502008A/DREW//CLR20/3/CL111	CL	L	LA	USA	6.97	2.34	2.97863	qGL7.1-Hap1		G:G	C:C	C:C
1601027	BNGL//ORIN/BNGL	CONV	M	AR	USA	5.94	2.72	2.18382	qGL7.1-Hap1		G:G	C:C	C:C
1502085	CPRS/KBNT//WLLS/CFX18/3/CHNR	CL	L	LA	USA	6.76	2.39	2.82845	qGL7.1-Hap1		G:G	C:C	C:C
1404156	CPRS//NWBT/C4-63	CONV	L	MS	USA	7.23	2.27	3.18502	qGL7.1-Hap1		G:G	C:C	C:C
1502115	9502008A/DREW//CLR20/4/CPRS/KBNT//9502008A	CL	L	LA	USA	7	2.43	2.88066	qGL7.1-Hap1		G:G	C:C	C:C
1504100	CHNR/BNKS	CONV	L	MS	USA	7.49	2.27	3.29956	qGL7.1-Hap1		G:G	C:C	C:C
1602048	9502008A/DREW//CLR20/3/TRNS//CCDR/JEFF	CL	L	LA	USA	6.98	2.41	2.89627	qGL7.1-Hap1		G:G	C:C	C:C
1501130	CPRS/KBNT//CFX29/CCDR/3/06CFP952	CL	L	AR	USA	7.23	2.25	3.21333	qGL7.1-Hap1		G:G	C:C	C:C
1602065	CCDR/3/CPRS/KBNT//WLLS/CFX18	CL	L	LA	USA	7.01	2.35	2.98298	qGL7.1-Hap1		G:G	C:C	C:C
1601067	STG05IMI01-113/STG05L40-137	CL	L	AR	USA	7.21	2.4	3.00417	qGL7.1-Hap1		G:G	C:C	C:C
1602068	CPRS/KBNT//WLLS/CFX18/3/AR1188/CCDR//9502008/LGRU	CL	L	LA	USA	7.13	2.26	3.15487	qGL7.1-Hap1		G:G	C:C	C:C
1504157	CPRS/JACKSON//BNKS	CONV	L	MS	USA	7.32	2.37	3.08861	qGL7.1-Hap1		G:G	C:C	C:C
1601076	248WE16I5/2/TGRT	CL	L	AR	USA				qGL7.1-Hap1		G:G	C:C	C:C
1504191	RSMT//TXMT/IR36/3/0115735/CL151	CL	L	MS	USA	7.42	2.26	3.28319	qGL7.1-Hap1		G:G	C:C	C:C
1601084	FRNS/CLWLLS/7/FRNS/6/LBNT/9902/3/DAWN/9695//STBN/4/LGRU/5/DREW	CL	L	AR	USA	6.87	2.42	2.83884	qGL7.1-Hap1		G:G	C:C	C:C
1601085	1002146/3/JZM2//07PY824/08CLR003	CL	A	AR	USA	7.31	2.29	3.19214	qGL7.1-Hap1		G:G	C:C	C:C
1601087	248DREW16C-1-3/6/CPRS/9201176/5/VSNTLM//L201/9NRZ/3/KATY/4/VSNTLM//L201/9NRZ/3/TBNT/LBLE//L201/9NRZ	CL	L	AR	USA	7.09	2.29	3.09607	qGL7.1-Hap1		G:G	C:C	C:C
1601090	FRNS/CLWLLS/4/GP13416/KATY//PI312777/3/FRNS	CL	L	AR	USA	7.06	2.44	2.89344	qGL7.1-Hap1		G:G	C:C	C:C
1602091	1002146*4//JZMN/08CLR004	CL	A	LA	USA	7.19	2.39	3.00837	qGL7.1-Hap1		G:G	C:C	C:C
1503092	CPRS/3/CPRS/NWBT/KATY	CONV	L	TX	USA	6.94	2.24	3.09821	qGL7.1-Hap1		G:G	C:C	C:C
1601093	FRNS/CLWLLS/7/FRNS/6/LBNT/9902/3/DAWN/9695//STBN/4/LGRU/5/DREW	CL	L	AR	USA	6.91	2.39	2.89121	qGL7.1-Hap1		G:G	C:C	C:C
1602094	1002146*4//JZMN/08CLR004	CL	A	LA	USA	7.02	2.41	2.91286	qGL7.1-Hap1		G:G	C:C	C:C
1601096	CL131/ROYJ	CL	L	AR	USA	7.03	2.16	3.25463	qGL7.1-Hap1		G:G	C:C	C:C
1503098	CPRS/9901081	CONV	L	TX	USA	7.07	2.36	2.99576	qGL7.1-Hap1		G:G	C:C	C:C
1504193	IR36/8603006	CONV	L	MS	USA	6.91	2.22	3.11261	qGL7.1-Hap1		G:G	C:C	C:C
1603101	LGRU/LCSN/CF4-85//SIRA	CONV	A	TX	USA	7.35	2.37	3.10127	qGL7.1-Hap1		G:G	C:C	C:C
1602103	CCDR/5/9502008/3/MBLE//LMNT/20001-5/4/CFX18//CCDR/9770532DH2	CL	L	LA	USA	6.98	2.4	2.90833	qGL7.1-Hap1		G:G	C:C	C:C
1602106	DREW//CCDR/CLPY003	CL	L	LA	USA	7.15	2.32	3.0819	qGL7.1-Hap1		G:G	C:C	C:C
1603107	SIRA/DLTB	CONV	A	TX	USA	7.43	2.34	3.17521	qGL7.1-Hap1		G:G	C:C	C:C
1503110	DLTB//LGRU/LCSN/CF4-85	CONV	L	TX	USA	7.17	2.36	3.03814	qGL7.1-Hap1		G:G	C:C	C:C
1504194	DXBL//NWBT/KATY	CONV	L	MS	USA	7.02	2.31	3.03896	qGL7.1-Hap1		G:G	C:C	C:C
1504196	RXMT/BNKS	CONV	L	MS	USA	7.34	2.28	3.2193	qGL7.1-Hap1		G:G	C:C	C:C
1601127	1102034/1202082	CL	L	AR	USA	6.91	2.41	2.86722	qGL7.1-Hap1		G:G	C:C	C:C
1602128	LGRU/LCSN/3/CFX18//CCDR/9770532DH2/5/9502008A/DREW//CLR20/4/CPRS/KBNT//9502008A	CL	L	LA	USA	7.02	2.24	3.13393	qGL7.1-Hap1		G:G	C:C	C:C
1601130	CL172/5/CPRS/NWBT//KATY/3/CCDR/4/CFX18//CCDR/9770532DH2	CL	L	AR	USA	7.23	2.31	3.12987	qGL7.1-Hap1		G:G	C:C	C:C
1503132	CPRS/9901081	CONV	L	TX	USA	7.08	2.3	3.07826	qGL7.1-Hap1		G:G	C:C	C:C
1602134	LGRU/LCSN/3/CFX18//CCDR/9770532DH2/4/CCDR/JEFF/3/CFX18//CCDR/9770532DH2	CL	L	LA	USA	6.91	2.44	2.83197	qGL7.1-Hap1		G:G	C:C	C:C
1601136	1202168//0602162/0502031	CL	M	AR	USA	5.97	2.77	2.15523	qGL7.1-Hap1		G:G	C:C	C:C
1602137	TCRI/3/CPRS//82CAY21/TBNT/CFX18/4/CHNR	CONV	L	LA	USA	6.66	2.38	2.79832	qGL7.1-Hap1		G:G	C:C	C:C
1602140	CCDR/1002177	CONV	L	LA	USA	7.25	2.34	3.09829	qGL7.1-Hap1		G:G	C:C	C:C
1601142	248DREW16C-1-3/6/LGRU//KATY/STBN/5/NWBT/KATY//RA73/LMNT/4/LBNT/9902/3/DAWN/9695//STBN	CL	L	AR	USA	7.3	2.26	3.23009	qGL7.1-Hap1		G:G	C:C	C:C
1603150	DLTB//LGRU/LCSN/CF4-85	CONV	L	TX	USA	7.35	2.38	3.08824	qGL7.1-Hap1		G:G	C:C	C:C
1602152	JZMN/08CLR004//1002146*2	CL	A	LA	USA	7.5	2.29	3.27511	qGL7.1-Hap1		G:G	C:C	C:C
1504197	RSMT/3/MARS/NWRX//TBNT/4/CL151	CL	L	MS	USA	6.78	2.42	2.80165	qGL7.1-Hap1		G:G	C:C	C:C
TAGGART	LGRU//KATY/STBN/5/LGRU//LMNT/RA73/3/LGRU/4/LGRU	CONV	L	AR	USA	7.48	2.31	3.2381	qGL7.1-Hap1		G:G	C:C	C:C
1601164	1102034/1302045	CL	L	AR	USA	7.41	2.39	3.10042	qGL7.1-Hap1		G:G	C:C	C:C
1602165	1002146*4//JZMN/08CLR004	CL	A	LA	USA	7.15	2.44	2.93033	qGL7.1-Hap1		G:G	C:C	C:C
1602168	9502008/3/MBLE//LMNT/20001-5/4/CFX18/CCDR/9770532DH2/4/DREW	CL	L	LA	USA	7.4	2.3	3.21739	qGL7.1-Hap1		G:G	C:C	C:C
1601170	STG10IMI05-034//0902155/0902131	CL	L	AR	USA	7.23	2.29	3.15721	qGL7.1-Hap1		G:G	C:C	C:C
1602171	CL152/DREW	CL	L	LA	USA	7.03	2.37	2.96624	qGL7.1-Hap1		G:G	C:C	C:C
1601173	1302045/MRMT	CL	L	AR	USA	7.15	2.28	3.13596	qGL7.1-Hap1		G:G	C:C	C:C
1602174	CCDR/5/9502008/3/MBLE//LMNT/20001-5/4/CFX18//CCDR/9770532DH2	CL	L	LA	USA	7.03	2.35	2.99149	qGL7.1-Hap1		G:G	C:C	C:C
1501176	ROYJ//19991516/19981467	CONV	L	AR	USA	7.27	2.28	3.1886	qGL7.1-Hap1		G:G	C:C	C:C
1602177	9502008/3/MBLE//LMNT/20001-5/4/CFX18/CCDR/9770532DH2/5/CTHL	CL	L	LA	USA				qGL7.1-Hap1		G:G	C:C	C:C
1501179	FRNS/6/LBNT/9902/3/DAWN/9695//STBN/4/LGRU/5/DREW/7/LBNT/9902/3/DAWN/9695//STBN/4/LGRU/5/WLLS/6/19981434	CONV	L	AR	USA	6.83	2.32	2.94397	qGL7.1-Hap1		G:G	C:C	C:C
1501182	LBNT/9902//NWBT/3/KATY/NWBT/5/IR36M4/4/L201/3/TTEP/IR8//UNKN/6/FRNS/5/LBNT/9902//NWBT/3/KATY/NWBT/4/LGRU	CL	L	AR	USA	7.12	2.14	3.3271	qGL7.1-Hap1		G:G	C:C	C:C
1602183	CTHL/CL111	CL	L	LA	USA	7.16	2.42	2.95868	qGL7.1-Hap1		G:G	C:C	C:C
1601185	1302048/1302045	CL	L	AR	USA	7.26	2.22	3.27027	qGL7.1-Hap1		G:G	C:C	C:C
1604186	RXMT/BNKS	CONV	L	MS	USA	7.18	2.27	3.163	qGL7.1-Hap1		G:G	C:C	C:C
1501188	LGRU//LMNT/RA73/3/LGRU/4/WLLS/5/CYBT/7/BRAZ/TBNT/3/164986-4/NV66//NTAI/4/BNGL/5/9201176/4/LBNT/STBN//NWBT/3/MILI/6/BNKS	CL	L	AR	USA	6.92	2.45	2.82449	qGL7.1-Hap1		G:G	C:C	C:C
1403190	LCSN/LGRU	CONV	L	TX	USA	6.75	2.31	2.92208	qGL7.1-Hap1		G:G	C:C	C:C
1602192	CPRS/KBNT//9502008A/5/KATY/CPRS//NWBT/KATY/3/9502008/4/COR9/6/CHNR//CCDR/JEFF	CL	L	LA	USA	7.15	2.3	3.1087	qGL7.1-Hap1		G:G	C:C	C:C
1604194	GFMT/LBLE	CONV	L	MS	USA	7.44	2.28	3.26316	qGL7.1-Hap1		G:G	C:C	C:C
1604196	CL151//CLMB2/BNGL	CL	L	MS	USA	6.95	2.39	2.90795	qGL7.1-Hap1		G:G	C:C	C:C
NIL_121_2-2(B)	JEFF/rufipogon	CONV	L	TX	USA	6.67	2.5	2.668	qGL7.1-Hap1		G:G	C:C	C:C
SATURN	LACR/MGNL	CONV	M	LA	USA	5.76	2.74	2.10219	qGL7.1-Hap1		G:G	C:C	C:C
FORTUNA		CONV	L	LA	USA	7.23	2.62	2.75954	qGL7.1-Hap1		G:G	C:C	C:C
NATO	REXPxMGNL	CONV	M	LA	USA	5.79	2.7	2.14444	qGL7.1-Hap1		G:G	C:C	C:C
RICO	NRTI//CI9545/NOVA	CONV	M	TX	USA	5.79	2.81	2.0605	qGL7.1-Hap3		A:A	C:C	C:C
MARS	NROS/ZNTH	CONV	M	AR	USA	6.16	2.69	2.28996	qGL7.1-Hap3		A:A	C:C	C:C
CYBONNET	CPRS//NWBT/KATY	CONV	L	AR	USA	6.06	2.71	2.23616	qGL7.1-Hap3		A:A	C:C	C:C
M201	IR8/CSM3*2//10-7*2/3/M101	CONV	M	CA	USA	5.9	2.85	2.07018	qGL7.1-Hap3		A:A	C:C	C:C
NEPTUNE	BNGL//MERC/RICO1/3/MERC/RICO1//BNGL	CONV	M	LA	USA	6.09	2.81	2.16726	qGL7.1-Hap3		A:A	C:C	C:C
MERCURY	SMARS/NATO	CONV	M	LA	USA	5.96	2.71	2.19926	qGL7.1-Hap3		A:A	C:C	C:C
EARL	MERC/RICO1//BNGL	CONV	M	LA	USA	6.06	2.79	2.17204	qGL7.1-Hap3		A:A	C:C	C:C
ECREVISSE		CONV	S	LA	USA	5.45	3.28	1.66159	qGL7.1-Hap3		A:A	C:C	C:C
COLUSA		CONV	S	LA	USA	5.93	3.24	1.83025	qGL7.1-Hap3		A:A	C:C	C:C
DELITUS		CONV	A	LA	USA	6.75	2.43	2.77778	qGL7.1-Hap3		A:A	C:C	C:C
EVANGELINE		CONV	L	LA	USA	6.59	2.74	2.40511	qGL7.1-Hap3		A:A	C:C	C:C
JAZZMAN	96A8/ARNT	CONV	A	LA	USA	7.26	2.32	3.12931	qGL7.1-Hap3		A:A	C:C	C:C
LACROSSE	COLU/BROS//SHMD/FRTA	CONV	M	LA	USA	5.95	3.06	1.94444	qGL7.1-Hap3		A:A	C:C	C:C
MAGNOLIA	IMBBxFRTA	CONV	M	LA	USA	6.4	2.81	2.27758	qGL7.1-Hap3		A:A	C:C	C:C
NIRA		CONV	L	LA	USA	7.78	2.49	3.1245	qGL7.1-Hap3		A:A	C:C	C:C
CL261	BNGL/CL161	CL	M	LA	USA	6.03	2.8	2.15357	qGL7.1-Hap3		A:A	C:C	C:C
CL271	NPTN//BNGL/CL161	CL	M	LA	USA	6.11	2.79	2.18996	qGL7.1-Hap3		A:A	C:C	C:C
CAFFEY	BNGL//MERC/Rico1/3/MERC/RICO1//BNGL	CONV	M	LA	USA	6.08	2.94	2.06803	qGL7.1-Hap3		A:A	C:C	C:C
0803153	CPRS/CCDR	CONV	L	TX	USA	7.08	2.43	2.91358	qGL7.1-Hap3		A:A	C:C	C:C
1601030	1202168/JPTR	CL	M	AR	USA	6.02	2.84	2.11972	qGL7.1-Hap3		A:A	C:C	C:C
JUPITER	BNGL/RICO1/3/BNGL//MERC/RICO1	CONV	M	LA	USA	5.88	2.81	2.09253	qGL7.1-Hap3		A:A	C:C	C:C
1502183	BNGL//MERC/RICO/3/MERC/RICO//BNGL/4/MARS	CONV	M	LA	USA	6.07	2.93	2.07167	qGL7.1-Hap3		A:A	C:C	C:C
MM-14		CONV	M	MO	USA	5.79	2.84	2.03873	qGL7.1-Hap3		A:A	C:C	C:C
CL272	NPTN//BNGL/CL161	CL	M	LA	USA	5.99	2.88	2.07986	qGL7.1-Hap3		A:A	C:C	C:C
1401105	JZMN/PI597046	CONV	A	AR	USA	7.36	2.28	3.22807	qGL7.1-Hap3		A:A	C:C	C:C
TITAN	M206/STG99F5-07-118//JPTR	CONV	M	AR	USA	6.07	2.88	2.10764	qGL7.1-Hap3		A:A	C:C	C:C
1703110	CRGS/PSDO	CONV	L	TX	USA	6.79	2.39	2.841	qGL7.1-Hap3		A:A	C:C	C:C
1701121	EARL/9902028//JPTR	CONV	M	AR	USA	6.12	2.79	2.19355	qGL7.1-Hap3		A:A	C:C	C:C
1701124	JPTR/TITN	CONV	M	AR	USA	5.95	2.84	2.09507	qGL7.1-Hap3		A:A	C:C	C:C
1703126	CRGS/PSDO	CONV	L	TX	USA	7.33	2.33	3.14592	qGL7.1-Hap3		A:A	C:C	C:C
1701130	JPTR/TITN	CONV	M	AR	USA	6.04	2.86	2.11189	qGL7.1-Hap3		A:A	C:C	C:C
1701136	EARL/9902028//1202068	CL	M	AR	USA	5.74	2.84	2.02113	qGL7.1-Hap3		A:A	C:C	C:C
1702165	CFFY/CL261	CL	M	LA	USA	5.68	2.93	1.93857	qGL7.1-Hap3		A:A	C:C	C:C
1702180	BNGL/CL161//CFFY/3/NPTN//BNGL/CL161	CL	M	LA	USA	6	2.86	2.0979	qGL7.1-Hap3		A:A	C:C	C:C
1501111	BNGL/CL161/4/9502065/3/MERC//MERC/4/9902028	CL	M	AR	USA	6.09	2.9	2.1	qGL7.1-Hap3		A:A	C:C	C:C
1601050	1301124/CL261	CL	M	AR	USA	5.95	2.98	1.99664	qGL7.1-Hap3		A:A	C:C	C:C
1503095	M202*4/KATY	CONV	M	TX	USA	5.98	2.87	2.08362	qGL7.1-Hap3		A:A	C:C	C:C
1601105	STG05F5-08-104/STG03F5-02-085//JZMN	CONV	A	AR	USA	7.28	2.22	3.27928	qGL7.1-Hap3		A:A	C:C	C:C
1501108	JZMN/PI597046	CONV	A	AR	USA	7.28	2.26	3.22124	qGL7.1-Hap3		A:A	C:C	C:C
1602149	JZMN/08CLR004//0802146/3/JZM2	CL	A	LA	USA	6.69	2.52	2.65476	qGL7.1-Hap3		A:A	C:C	C:C
1602162	JZMN*2/08CLR004	CL	A	LA	USA	7.39	2.27	3.25551	qGL7.1-Hap3		A:A	C:C	C:C
BENGAL	MARS//M201/MARS	CONV	M	LA	USA	6.25	2.72	2.29779	qGL7.1-Hap3		A:A	C:C	C:C
1601133	1102192/4/WLLS/CFX18/3/CFX18//CCDR/9770532DH2	CL	L	AR	USA	7.17	2.32	3.09052	qGL7.1-Hap3		A:A	C:C	C:C
S-201	CROS76/CSM3//S6	CONV	S	CA	USA	5.37	3.05	1.76066	qGL7.1-Hap4		A:A	C:C	T:T
PIROGUE	RICO1/S101	CONV	M	LA	USA	5.38	3.18	1.69182	qGL7.1-Hap4		A:A	C:C	T:T
ACADIA		CONV	S	LA	USA				qGL7.1-Hap4		A:A	C:C	T:T
VISTA	RXOR//LACR/MGNL	CONV	M	LA	USA	5.72	2.72	2.10294	qGL7.1-Hap4		A:A	C:C	T:T
M206	S301/M204	CONV	M	CA	USA	6.1	2.84	2.14789	qGL7.1-Hap4		A:A	C:C	T:T
M202	IR-8/CSM3*2//10-7*2/3/M101	CONV	M	CA	USA	5.96	3.02	1.97351	Unclassified		G:A	C:C	C:C
S-102		CONV	S	CA	USA	5.65	3.15	1.79365	Unclassified		G:A	C:C	C:T
LIDO		CONV	L		Italy	6.37	2.62	2.4313	Unclassified		G:A	C:C	C:C
1602062	MRMT/1002189	CL	L	LA	USA	6.96	2.36	2.94915	Unclassified		G:A	C:C	C:C
